# Supplementary material for: Microstructural constraints on magmatic mushes under Kīlauea Volcano, Hawaiʻi
Source: Nat Commun. 2020 Jan 7;11:14. doi: 10.1038/s41467-019-13635-y (PMC6946699; doi:10.1038/s41467-019-13635-y)
Supplement: Supplementary file 4 — Supplementary Data 1 [file 41467_2019_13635_MOESM4_ESM.xlsx]

## Sheet: Explanation
Glass Chemistry
Glass compositions used in Fig. 5 are a combination of measurements made by Sides et al. (2014; KL0921/1700g, KL0930/1920g, KL0924/1974J2) and this study (see tab "Glass Chemistry")
Olivine Chemistry
Olivine compositions were measured in three analytical sessions. For the second analytical session, only Fo contents are reported, as only these could be adequetly corrected for drift based on repeated standard measurements.
Grain size is catagorized as ">1mm" if the grain was found in sieved size fractions >1mm, and <1mm if found in sieved size fractions <1mm. For some grains part of aggregates, or attached to large amounts of glass, the size was reclassified based on the grain diameter measured using the SEM.
Eruption descriptions
Code name for data table	Sample	Eruption Date	Description	Location	GPS co-ordinates
909	KL0909	May 24th, 1969	Ep. 1 Mauna Ulu	ERZ	19˚ 21.826‘ N, 155˚ 12.877‘ W
908	KL0908	Dec 30th, 1969	Ep. 12 Mauna Ulu	ERZ	19˚ 20.839‘ N, 155˚ 12.518‘ W
910	KL0910	Nov 10th, 1973	Pau’ahi Crater	ERZ	19˚ 22.313‘ N, 155˚ 13.510‘ W
914	KL0914	Sept 24-29th, 1971		Intracaldera	19˚ 24.580‘ N, 155˚ 16.631‘ W
916	KL0916	Aug 14th, 1971		Intracaldera	19˚ 24.137‘ N, 155˚ 16.644‘ W
917	KL0917	Late July, 1974		Intracaldera	19˚ 24.06‘ N, 155˚ 16.653‘ W
919	KL0919	Late Dec, 1974	Ka’u Desert	SSWRZ	19˚ 22.649‘ N, 155˚ 17.609‘ W
920	KL0920	Late Dec, 1974	Ka’u Desert	SSWRZ	19˚ 22.603‘ N, 155˚ 17.713‘ W
921	KL0921	~1700 AD	Circumferential flow, Ka’u Desert	SSWRZ	19˚ 22.989‘ N, 155˚ 17.464 ‘W
922	KL0922	1974-09-01		Intracaldera	19˚ 24.201’ N, 155˚ 17.502’ W
924	KL0924	Late July, 1974		Extracaldera	19˚ 24.142’ N, 155˚ 16.896’ W
930	KL0930	1919-1920	Mauna Iki	NSWRZ	19˚ 21.230’ N, 155˚ 23.892’ W
931	KL0931	Sept 24-29th, 1971		NSWRZ	19˚ 20.625’ N, 155˚ 21.659’ W

## Sheet: Glass Chemistry
For details on eruption names, places and dates, see tab "explanation"
	Eruption	Mg# (decimal) - multiply by 100 to get values in text	SiO2	TiO2	Al2O3	Cr2O3	FeO	MnO	MgO	CaO	Na2O	K2O	P2O5	Number of probe spots
Mean	KL0909	0.589104	50.5661	2.69792	13.5876	0.0658333	10.4727	0.115333	7.41927	10.4225	2.11393	0.529317	0.295233	6
1 std dev	KL0909	0.0601438	2.59462	0.10908	1.26246	0.0308501	1.12412	0.0479535	1.98528	1.90819	0.576458	0.16521	0.0529902
Mean	KL0908	0.627586	49.0749	2.56425	12.5471	0.0688818	11.3442	0.181982	9.13715	10.3522	2.12168	0.492055	0.273373	11
1 std dev	KL0908	0.0153498	0.929346	0.0666752	0.289078	0.0583112	0.464987	0.0482462	0.689945	0.234062	0.120551	0.052242	0.0286552
Mean	KL0917	0.526667	50.3092	2.80832	13.7706	0.013275	11.3782	0.196467	6.03583	10.8023	2.32183	0.550517	0.268625	12
1 std dev	KL0917	0.00775699	0.805211	0.0426245	0.286115	0.0426817	0.372266	0.0295382	0.145275	0.258969	0.1163	0.0214967	0.023686
Mean	KL0922	0.533229	50.2147	2.79938	13.6934	0.0117778	11.4586	0.172644	6.24351	10.6831	2.37589	0.511167	0.2664	9
1 std dev	KL0922	0.00803695	0.847242	0.044227	0.320827	0.0207523	0.302914	0.0528424	0.212617	0.288764	0.0921638	0.0485763	0.0382861
Mean	KL0916	0.536212	49.5823	2.81347	13.5229	0.0133923	11.4133	0.171315	6.29248	10.5531	2.3267	0.542192	0.277285	13
1 std dev	KL0916	0.0124132	0.587353	0.0517172	0.258283	0.0347691	0.350621	0.04036	0.179207	0.144956	0.157545	0.0580211	0.033931
Mean	KL0914	0.510439	49.8191	3.05219	13.3721	0.0010125	11.8126	0.191862	5.87395	10.3872	2.40841	0.591644	0.310269	16
1 std dev	KL0914	0.0132285	0.884168	0.055804	0.20895	0.0416666	0.364027	0.0492433	0.205614	0.19989	0.087458	0.0281971	0.036792
Mean	KL0931	0.520379	50.1767	2.98642	13.6932	-0.00422222	11.6377	0.192211	6.02064	10.6472	2.35487	0.5764	0.315789	9
1 std dev	KL0931	0.0071876	1.06165	0.0825988	0.184863	0.0359735	0.293625	0.0373793	0.128953	0.259323	0.130135	0.054947	0.0326839
Mean	KL0910	0.580788	49.9759	2.55063	13.2144	0.04945	11.263	0.2354	7.43854	10.8681	2.19612	0.46185	0.233263	8
1 std dev	KL0910	0.0070863	0.67606	0.0424275	0.24941	0.0233025	0.363742	0.0438512	0.106141	0.275847	0.0563788	0.0316687	0.0140039
Mean	KL0919	0.615802	49.6275	2.20926	12.7813	0.0556909	11.1854	0.184055	8.54836	10.4347	2.09778	0.391591	0.223309	11
1 std dev	KL0919	0.0048828	0.6924	0.575517	0.201025	0.0363258	0.48552	0.0528337	0.345314	0.244691	0.232906	0.102489	0.0264811
Mean	KL0920	0.584945	49.9945	2.56517	13.3528	0.0626417	11.1672	0.191325	7.5202	10.7699	2.22795	0.458658	0.24785	12
1 std dev	KL0920	0.0184709	0.87126	0.0629081	0.310474	0.0382344	0.418576	0.043366	0.518369	0.26588	0.143043	0.0339807	0.0349622

## Sheet: KL0921 Olivine
For details on eruption names, places and dates, see tab "explanation"
Deformed/Undeformed	Grain Size	Sample	Fo (decimal) - multiply by 100 to get values in text	SiO2	MgO	CaO	FeO	Total	Deformed? Y =0.1 N=0
Deformed	>1mm	KL0921	0.834398	39.9878	44.3447	0.230867	15.6882	100.252	0.1
Deformed	>1mm	KL0921	0.823123	39.8446	43.6916	0.209033	16.7356	100.481	0.1
Deformed	>1mm	KL0921	0.833493	39.9523	44.4256	0.2204	15.8199	100.418	0.1
Deformed	>1mm	KL0921	0.822647	40.0648	43.709	0.205867	16.797	100.777	0.1
Deformed	>1mm	KL0921	0.823775	39.5863	43.7177	0.205167	16.6707	100.18	0.1
Deformed	>1mm	KL0921	0.814787	39.8305	43.0562	0.156767	17.4462	100.49	0.1
Deformed	>1mm	KL0921	0.842991	40.1956	45.0123	0.1736	14.9442	100.326	0.1
Deformed	>1mm	KL0921	0.839194	39.7954	44.8006	0.2144	15.3025	100.113	0.1
Deformed	>1mm	KL0921	0.832345	39.9865	44.5257	0.252833	15.9868	100.752	0.1
Deformed	>1mm	KL0921	0.831777	39.7347	44.2813	0.270067	15.9639	100.25	0.1
Deformed	>1mm	KL0921	0.843613	40.107	45.0849	0.251667	14.8979	100.341	0.1
Deformed	>1mm	KL0921	0.836989	40.1966	44.5394	0.244167	15.4625	100.443	0.1
Deformed	>1mm	KL0921	0.838051	39.8762	44.6264	0.267367	15.3722	100.142	0.1
Deformed	>1mm	KL0921	0.837132	39.9111	44.6873	0.236467	15.4975	100.332	0.1
Deformed	<1mm	KL0921	0.841351	39.8628	45.1286	0.169867	15.1687	100.33	0.1
Deformed	<1mm	KL0921	0.838558	40.3516	44.7847	0.227167	15.3692	100.733	0.1
Deformed	<1mm	KL0921	0.833045	40.1769	44.3994	0.2591	15.8616	100.697	0.1
Deformed	<1mm	KL0921	0.832575	39.4985	44.2598	0.2674	15.8652	99.8909	0.1
Deformed	<1mm	KL0921	0.837412	40.0561	44.8699	0.255667	15.529	100.711	0.1
Undeformed	>1mm	KL0921	0.835366	40.2051	44.3535	0.236633	15.5814	100.377	0
Undeformed	>1mm	KL0921	0.857312	40.5966	46.0476	0.213667	13.6614	100.519	0
Undeformed	<1mm	KL0921	0.843506	40.0275	45.0204	0.213533	14.8887	100.15	0
Undeformed	<1mm	KL0921	0.855781	40.1808	45.8102	0.2217	13.7613	99.9741	0
Undeformed	<1mm	KL0921	0.836903	39.5047	44.1356	0.250767	15.3319	99.223	0
Undeformed	<1mm	KL0921	0.838362	40.0492	44.6548	0.242467	15.3468	100.293	0
Undeformed	<1mm	KL0921	0.838972	40.015	44.4817	0.2518	15.2185	99.967	0
Undeformed	<1mm	KL0921	0.835023	39.9034	44.6406	0.247033	15.7214	100.512	0
Undeformed	<1mm	KL0921	0.836143	40.3386	44.588	0.2521	15.5754	100.754	0
Undeformed	<1mm	KL0921	0.836997	40.0378	44.4896	0.2651	15.4443	100.237	0
Undeformed	<1mm	KL0921	0.832521	39.6276	44.3687	0.259233	15.9103	100.166	0
Undeformed	<1mm	KL0921	0.839369	39.8863	44.8628	0.256333	15.3038	100.309	0

## Sheet: KL0930 Olivine
For details on eruption names, places and dates, see tab "explanation"
Deformed/Undeformed	Grain Size	Sample	Fo (decimal) - multiply by 100 to get values in text	SiO2	MgO	CaO	FeO	Total	Deformed? Y =0.1 N=0
Deformed	>1mm	KL0930	0.880727	40.7703	47.7796	0.250833	11.5341	100.335	0.1
Deformed	>1mm	KL0930	0.879231	40.9315	47.6125	0.257533	11.6576	100.459	0.1
Deformed	>1mm	KL0930	0.880438	40.8653	47.5996	0.249933	11.5222	100.237	0.1
Deformed	>1mm	KL0930	0.880958	40.7269	47.679	0.252567	11.4845	100.143	0.1
Deformed	>1mm	KL0930	0.875849	40.9013	47.3184	0.245433	11.956	100.421	0.1
Deformed	>1mm	KL0930	0.873642	40.9584	47.1317	0.246067	12.1512	100.487	0.1
Deformed	>1mm	KL0930	0.866025	40.2872	46.5009	0.259633	12.823	99.8708	0.1
Deformed	>1mm	KL0930	0.863264	40.3964	46.3184	0.2891	13.0777	100.082	0.1
Deformed	>1mm	KL0930	0.858708	40.0741	46.059	0.289133	13.5091	99.9313	0.1
Deformed	>1mm	KL0930	0.864665	40.7149	46.7001	0.263833	13.0292	100.708	0.1
Deformed	>1mm	KL0930	0.862121	40.4657	46.4124	0.2446	13.2313	100.354	0.1
Deformed	>1mm	KL0930	0.859792	40.2993	46.2192	0.2435	13.4351	100.197	0.1
Deformed	>1mm	KL0930	0.864401	40.6902	46.7311	0.2659	13.0673	100.754	0.1
Deformed	>1mm	KL0930	0.865737	40.4865	46.7623	0.2771	12.9272	100.453	0.1
Deformed	>1mm	KL0930	0.867847	40.7578	46.8746	0.2797	12.7236	100.636	0.1
Deformed	>1mm	KL0930	0.872966	41.0347	47.1569	0.2807	12.2323	100.705	0.1
Deformed	>1mm	KL0930	0.871655	40.517	47.0152	0.270167	12.3399	100.142	0.1
Deformed	>1mm	KL0930	0.879251	40.6348	47.5497	0.251267	11.6401	100.076	0.1
Deformed	>1mm	KL0930	0.884411	41.2327	48.0653	0.245133	11.1978	100.741	0.1
Deformed	>1mm	KL0930	0.869796	40.0729	46.9893	0.247367	12.5384	99.8479	0.1
Deformed	>1mm	KL0930	0.863681	40.6379	46.6431	0.268	13.1229	100.672	0.1
Deformed	>1mm	KL0930	0.864061	40.3661	46.5559	0.262767	13.0561	100.241	0.1
Deformed	<1mm	KL0930	0.870662	40.3856	46.7061	0.251467	12.3677	99.7109	0.1
Deformed	<1mm	KL0930	0.880753	40.6531	47.868	0.253067	11.5525	100.327	0.1
Deformed	<1mm	KL0930	0.878598	41.0447	47.6557	0.254	11.7379	100.692	0.1
Deformed	<1mm	KL0930	0.881775	40.683	47.6943	0.252433	11.3987	100.028	0.1
Deformed	<1mm	KL0930	0.861796	40.1629	46.392	0.252133	13.2616	100.069	0.1
Deformed	<1mm	KL0930	0.861984	40.2248	46.7421	0.255133	13.3406	100.563	0.1
Deformed	<1mm	KL0930	0.841886	40.1678	44.9156	0.285433	15.0367	100.405	0.1
Undeformed	>1mm	KL0930	0.880707	40.6009	47.7169	0.249833	11.5211	100.089	0
Undeformed	>1mm	KL0930	0.87462	40.6928	47.5265	0.2504	12.1446	100.614	0
Undeformed	>1mm	KL0930	0.878905	40.6911	47.5116	0.251067	11.6687	100.122	0
Undeformed	>1mm	KL0930	0.87585	40.8952	47.4217	0.252833	11.9821	100.552	0
Undeformed	>1mm	KL0930	0.844672	40.0642	45.3268	0.2566	14.8578	100.505	0
Undeformed	>1mm	KL0930	0.86607	40.7632	46.6995	0.257433	12.8729	100.593	0
Undeformed	>1mm	KL0930	0.866611	39.7075	46.6674	0.304967	12.804	99.4839	0
Undeformed	<1mm	KL0930	0.873314	40.8613	46.9734	0.2417	12.1464	100.223	0
Undeformed	<1mm	KL0930	0.821185	39.69	43.4797	0.260767	16.8766	100.307	0
Undeformed	<1mm	KL0930	0.817616	39.2863	43.1606	0.2966	17.1617	99.9052	0
Undeformed	<1mm	KL0930	0.874811	40.254	47.2053	0.252633	12.0415	99.7534	0
Undeformed	<1mm	KL0930	0.876043	41.1531	47.3147	0.252267	11.9339	100.654	0
Undeformed	<1mm	KL0930	0.855698	40.4023	45.8938	0.2566	13.7957	100.348	0
Undeformed	<1mm	KL0930	0.872033	41.1003	46.9187	0.254567	12.2729	100.546	0
Undeformed	<1mm	KL0930	0.829557	39.4423	44.1202	0.271567	16.1588	99.9928	0
Undeformed	<1mm	KL0930	0.838635	39.8858	44.7736	0.259033	15.3566	100.275	0
Undeformed	<1mm	KL0930	0.87137	40.6812	47.0082	0.256733	12.3694	100.316	0
Undeformed	<1mm	KL0930	0.856846	40.5273	46.0878	0.2594	13.7254	100.6	0
Undeformed	<1mm	KL0930	0.80949	39.6588	42.7879	0.293033	17.95	100.69	0
Undeformed	<1mm	KL0930	0.869382	40.3881	46.7808	0.258433	12.5284	99.9558	0
Undeformed	<1mm	KL0930	0.872616	40.636	47.0775	0.2637	12.2502	100.227	0
Undeformed	<1mm	KL0930	0.838717	39.9156	44.7405	0.253367	15.336	100.245	0
Undeformed	<1mm	KL0930	0.851928	39.7424	45.5727	0.2502	14.1193	99.6846	0
Undeformed	<1mm	KL0930	0.872307	40.2752	47.1212	0.2619	12.2957	99.9539	0
Undeformed	<1mm	KL0930	0.831532	40.0463	44.3795	0.2601	16.0272	100.713	0
Undeformed	<1mm	KL0930	0.862339	40.6613	46.4543	0.261767	13.219	100.596	0
Undeformed	<1mm	KL0930	0.822605	39.7785	43.7832	0.261133	16.8305	100.653	0
Undeformed	<1mm	KL0930	0.875766	41.0055	47.3424	0.251567	11.9712	100.571	0
Undeformed	<1mm	KL0930	0.836799	40.2422	44.6889	0.251933	15.536	100.719	0
Undeformed	<1mm	KL0930	0.816626	39.6274	43.2339	0.284667	17.3052	100.451	0
Undeformed	<1mm	KL0930	0.840332	39.7714	44.7775	0.262867	15.1657	99.9774	0
Undeformed	<1mm	KL0930	0.818954	39.8435	43.4559	0.259567	17.1244	100.683	0
Undeformed	<1mm	KL0930	0.855075	39.9019	46.0511	0.268567	13.9129	100.134	0
Undeformed	<1mm	KL0930	0.838897	40.0094	44.8804	0.265467	15.3635	100.519	0
Undeformed	<1mm	KL0930	0.840782	39.9685	44.958	0.259067	15.1759	100.361	0
Undeformed	<1mm	KL0930	0.814891	39.1932	43.1864	0.270667	17.487	100.137	0
Undeformed	<1mm	KL0930	0.859317	40.1035	45.9512	0.311733	13.4098	99.7762	0
Undeformed	<1mm	KL0930	0.818811	39.7435	43.3718	0.2617	17.1078	100.485	0

## Sheet: KL0909 Olivine
For details on eruption names, places and dates, see tab "explanation"
Deformed/Undeformed	Grain Size	Sample	Fo (decimal) - multiply by 100 to get values in text	SiO2	MgO	CaO	FeO	Total	Deformed? Y =0.1 N=0
Deformed	>1mm	KL0909	0.867227	NaN	NaN	NaN	NaN	NaN	0.1
Deformed	<1mm	KL0909	0.872907	40.1852	46.3999	0.231692	12.0423	99.3857	0.1
Deformed	<1mm	KL0909	0.873082	40.1863	46.2087	0.237077	11.9737	99.0764	0.1
Deformed	<1mm	KL0909	0.874263	40.1753	46.4578	0.216462	11.9102	99.2306	0.1
Deformed	<1mm	KL0909	0.876016	40.4428	46.5971	0.192	11.7558	99.4926	0.1
Deformed	<1mm	KL0909	0.875256	40.3899	46.1986	0.202308	11.7368	99.0441	0.1
Deformed	<1mm	KL0909	0.874973	40.1711	46.1197	0.224385	11.7472	98.7521	0.1
Undeformed	>1mm	KL0909	0.875352	40.318	46.4037	0.216231	11.7786	99.2089	0
Undeformed	>1mm	KL0909	0.877325	NaN	NaN	NaN	NaN	NaN	0
Undeformed	>1mm	KL0909	0.879973	NaN	NaN	NaN	NaN	NaN	0
Undeformed	>1mm	KL0909	0.875392	NaN	NaN	NaN	NaN	NaN	0
Undeformed	>1mm	KL0909	0.878972	NaN	NaN	NaN	NaN	NaN	0
Undeformed	<1mm	KL0909	0.833133	39.4839	43.6249	0.147308	15.575	99.2276	0
Undeformed	<1mm	KL0909	0.828848	39.6089	43.7041	0.138154	16.0867	99.9806	0
Undeformed	<1mm	KL0909	0.875111	40.6727	46.3864	0.205154	11.8002	99.5586	0
Undeformed	<1mm	KL0909	0.867043	40.5389	45.8511	0.212308	12.5331	99.6717	0
Undeformed	<1mm	KL0909	0.864419	40.0666	45.8874	0.212462	12.8294	99.4798	0
Undeformed	<1mm	KL0909	0.860673	40.1133	45.3968	0.207231	13.0997	99.3019	0
Undeformed	<1mm	KL0909	0.876857	40.2919	46.4251	0.204077	11.6218	99.0413	0
Undeformed	<1mm	KL0909	0.87756	40.7199	47.1672	0.205769	11.7307	100.331	0
Undeformed	<1mm	KL0909	0.875027	40.3608	46.2755	0.197923	11.7811	99.0949	0

## Sheet: KL0908 Olivine
For details on eruption names, places and dates, see tab "explanation"
Deformed/Undeformed	Grain Size	Sample	Fo (decimal) - multiply by 100 to get values in text	SiO2	MgO	CaO	FeO	Total	Deformed? Y =0.1 N=0
Deformed	>1mm	KL0908	0.851893	39.8892	45.1018	0.22	13.9773	99.7185	0.1
Deformed	>1mm	KL0908	0.851878	39.8791	44.9044	0.219077	13.9177	99.4311	0.1
Deformed	>1mm	KL0908	0.875526	40.3076	46.5807	0.223846	11.8047	99.4683	0.1
Deformed	>1mm	KL0908	0.876356	40.5096	46.9505	0.197615	11.8079	99.9775	0.1
Deformed	>1mm	KL0908	0.876193	40.1788	47.0083	0.203769	11.8402	99.7715	0.1
Deformed	>1mm	KL0908	0.875715	40.5089	46.1615	0.196154	11.6781	99.0449	0.1
Deformed	>1mm	KL0908	0.875718	40.4	46.9749	0.209538	11.8836	99.9963	0.1
Deformed	>1mm	KL0908	0.878756	40.5873	47.0332	0.198077	11.5674	99.8804	0.1
Deformed	>1mm	KL0908	0.875823	40.2788	46.9141	0.194231	11.8568	99.7283	0.1
Deformed	>1mm	KL0908	0.875445	40.3294	46.8057	0.212077	11.8705	99.7369	0.1
Deformed	>1mm	KL0908	0.876172	40.4865	46.5052	0.203154	11.7157	99.4289	0.1
Deformed	>1mm	KL0908	0.874071	40.4031	46.3888	0.204923	11.9132	99.3798	0.1
Deformed	>1mm	KL0908	0.874522	40.372	46.7437	0.203692	11.9552	99.7827	0.1
Deformed	>1mm	KL0908	0.873988	40.2949	46.3971	0.206923	11.9244	99.3603	0.1
Deformed	<1mm	KL0908	0.875053	39.8601	46.2168	0.211308	11.7633	98.5417	0.1
Deformed	<1mm	KL0908	0.872459	40.2217	46.2504	0.197154	12.052	99.2023	0.1
Deformed	<1mm	KL0908	0.873678	40.3476	46.212	0.194923	11.9102	99.1787	0.1
Deformed	<1mm	KL0908	0.872245	40.5684	46.9981	0.237867	12.2703	100.075	0.1
Deformed	<1mm	KL0908	0.865752	40.4865	46.5809	0.246767	12.8753	100.189	0.1
Deformed	<1mm	KL0908	0.875228	40.5748	47.0217	0.198615	11.949	100.232	0.1
Deformed	<1mm	KL0908	0.863286	40.1324	45.9929	0.199923	12.9834	99.7938	0.1
Deformed	<1mm	KL0908	0.861608	38.0892	43.5319	0.196538	12.4637	94.8045	0.1
Deformed	<1mm	KL0908	0.874058	40.229	46.5202	0.204308	11.9484	99.4358	0.1
Deformed	<1mm	KL0908	0.878127	40.4215	46.5695	0.193923	11.521	99.2174	0.1
Deformed	<1mm	KL0908	0.873963	40.3934	46.5748	0.193154	11.9728	99.59	0.1
Deformed	<1mm	KL0908	0.878288	41.0755	47.405	0.234933	11.71	100.425	0.1
Undeformed	>1mm	KL0908	0.866779	40.4148	46.1399	0.218692	12.6409	99.9597	0
Undeformed	>1mm	KL0908	0.859572	40.2609	45.3112	0.203615	13.1952	99.4332	0
Undeformed	>1mm	KL0908	0.879653	40.5161	46.65	0.210769	11.3766	99.2766	0
Undeformed	>1mm	KL0908	0.874671	40.5939	46.4649	0.202923	11.8678	99.6655	0
Undeformed	>1mm	KL0908	0.865547	40.2492	45.8762	0.200615	12.703	99.5302	0
Undeformed	>1mm	KL0908	0.864118	40.0648	45.456	0.242769	12.7414	99.0385	0
Undeformed	>1mm	KL0908	0.855623	40.0526	45.1794	0.249231	13.5892	99.525	0
Undeformed	<1mm	KL0908	0.872028	40.2762	46.101	0.200385	12.0596	99.1489	0
Undeformed	<1mm	KL0908	0.859837	40.1774	45.3882	0.199	13.1886	99.4074	0
Undeformed	<1mm	KL0908	0.869053	40.0978	45.8683	0.207538	12.3197	98.9823	0
Undeformed	<1mm	KL0908	0.871136	40.2676	46.4954	0.199538	12.2601	99.7306	0
Undeformed	<1mm	KL0908	0.863735	40.441	45.7195	0.207308	12.8571	99.6863	0
Undeformed	<1mm	KL0908	0.865968	40.0418	45.7704	0.202538	12.6278	99.1498	0
Undeformed	<1mm	KL0908	0.866598	40.0383	45.61	0.207385	12.5153	98.8404	0
Undeformed	<1mm	KL0908	0.867061	40.1399	45.6082	0.21	12.4648	98.9489	0
Undeformed	<1mm	KL0908	0.8758	40.4967	46.4677	0.204	11.7464	99.4536	0
Undeformed	<1mm	KL0908	0.848429	39.8593	44.4766	0.222538	14.1635	99.1305	0
Undeformed	<1mm	KL0908	0.875771	40.2351	46.4307	0.200385	11.7402	99.0951	0
Undeformed	<1mm	KL0908	0.872342	40.4598	46.3288	0.198	12.0851	99.5567	0
Undeformed	<1mm	KL0908	0.872037	40.5237	46.3307	0.205846	12.1187	99.6795	0
Undeformed	<1mm	KL0908	0.87119	40.2798	47.0609	0.240767	12.4033	99.9848	0
Undeformed	<1mm	KL0908	0.872605	40.3762	47.1319	0.2511	12.2655	100.025	0
Undeformed	<1mm	KL0908	0.870271	40.2963	46.9181	0.234167	12.467	99.9155	0
Undeformed	<1mm	KL0908	0.86528	40.8053	46.651	0.239167	12.9472	100.643	0
Undeformed	<1mm	KL0908	0.872826	40.4396	47.0488	0.240767	12.2196	99.9487	0
Undeformed	<1mm	KL0908	0.876885	40.5054	47.206	0.205538	11.8142	100.26	0
Undeformed	<1mm	KL0908	0.876061	40.4045	46.5142	0.194231	11.73	99.369	0
Undeformed	<1mm	KL0908	0.873232	40.1039	46.4977	0.197154	12.0323	99.3625	0
Undeformed	<1mm	KL0908	0.865478	40.2834	45.915	0.198385	12.7212	99.5916	0
Undeformed	<1mm	KL0908	0.868354	40.08	46.2384	0.204	12.4954	99.5651	0
Undeformed	<1mm	KL0908	0.868401	40.194	46.0656	0.202769	12.4436	99.4005	0
Undeformed	<1mm	KL0908	0.86544	39.955	45.6534	0.205077	12.6529	98.9925	0
Undeformed	<1mm	KL0908	0.870553	40.0975	46.1797	0.203692	12.2401	99.2176	0
Undeformed	<1mm	KL0908	0.871054	40.3039	46.3484	0.205385	12.2303	99.5673	0
Undeformed	<1mm	KL0908	0.863857	40.1467	45.9421	0.194923	12.9063	99.6498	0
Undeformed	<1mm	KL0908	0.869175	40.2578	46.2146	0.197231	12.3994	99.5338	0
Undeformed	<1mm	KL0908	0.876681	40.2901	46.8141	0.212231	11.7382	99.5757	0
Undeformed	<1mm	KL0908	0.869797	40.3426	45.996	0.218154	12.2733	99.3052	0
Undeformed	<1mm	KL0908	0.860988	40.052	45.6973	0.213308	13.1518	99.5915	0
Undeformed	<1mm	KL0908	0.864288	40.3026	45.9515	0.204154	12.8617	99.8101	0
Undeformed	<1mm	KL0908	0.874567	40.1707	46.399	0.204231	11.8622	99.1409	0
Undeformed	<1mm	KL0908	0.876374	40.7664	47.2771	0.2447	11.8881	100.176	0
Undeformed	<1mm	KL0908	0.864625	40.6931	46.477	0.236633	12.9714	100.378	0
Undeformed	<1mm	KL0908	0.870873	41.1024	46.8031	0.241633	12.3701	100.517	0
Undeformed	<1mm	KL0908	0.871113	40.7194	46.8143	0.250833	12.3468	100.131	0
Undeformed	<1mm	KL0908	0.875573	40.6641	47.0542	0.242367	11.9195	99.8801	0
Undeformed	<1mm	KL0908	0.876236	40.4688	47.5399	0.2386	11.9694	100.217	0
Undeformed	<1mm	KL0908	0.860835	40.0322	46.3562	0.2464	13.3584	99.9933	0
Undeformed	<1mm	KL0908	0.863704	40.1163	46.5943	0.243633	13.1066	100.061	0
Undeformed	<1mm	KL0908	0.862531	40.6748	46.398	0.2435	13.1816	100.498	0
Undeformed	<1mm	KL0908	0.8672	40.374	46.5989	0.2419	12.7202	99.935	0
Undeformed	<1mm	KL0908	0.869328	41.0288	46.7251	0.248	12.5195	100.521	0
Undeformed	<1mm	KL0908	0.877393	40.9817	47.3061	0.255867	11.7836	100.327	0
Undeformed	<1mm	KL0908	0.877565	40.883	47.3415	0.252667	11.7736	100.251	0
Undeformed	<1mm	KL0908	0.875455	40.9319	47.3466	0.239767	12.0066	100.525	0
Undeformed	<1mm	KL0908	0.877761	41.2705	47.3556	0.254467	11.7555	100.636	0

## Sheet: Intracaldera  Olivine
For details on eruption names, places and dates, see tab "explanation"
Deformed/Undeformed	Grain Size	Sample	Fo (decimal) - multiply by 100 to get values in text	SiO2	MgO	CaO	FeO	Total	Deformed? Y =0.1 N=0
KL0917
Deformed	<1mm	KLO917	0.818317	39.4627	42.806	0.214462	16.9409	99.7004	0.1
Undeformed	<1mm	KLO917	0.816779	39.1943	42.6172	0.225231	17.041	99.387	0
Undeformed	<1mm	KLO917	0.817539	39.4478	42.6028	0.233077	16.9488	99.5429	0
Undeformed	<1mm	KLO917	0.816076	39.4173	42.4728	0.235769	17.0631	99.4974	0
Undeformed	<1mm	KLO917	0.816538	39.3354	42.9689	0.221692	17.2093	100.061	0
Undeformed	<1mm	KLO917	0.817088	39.3371	42.6647	0.218846	17.0247	99.5519	0
Undeformed	<1mm	KLO917	0.815922	39.3914	42.5876	0.223538	17.1267	99.6458	0
Undeformed	<1mm	KLO917	0.817584	39.3378	42.8428	0.214308	17.0391	99.7712	0
Undeformed	<1mm	KLO917	0.820077	39.5327	42.8966	0.218	16.7762	99.7228	0
Undeformed	<1mm	KLO917	0.818592	39.6419	43.1006	0.220615	17.0259	100.367	0
Undeformed	<1mm	KLO917	0.816391	39.5972	42.7058	0.222538	17.1207	99.9567	0
Undeformed	<1mm	KLO917	0.817356	39.3897	42.6392	0.227077	16.9841	99.56	0
Undeformed	<1mm	KLO917	0.82018	38.9649	41.7779	0	16.3273	98.5683	0
KL0922
Deformed	<1mm	KL0922	0.816127	39.2268	42.3613	0.229846	17.0125	99.1803	0.1
Undeformed	<1mm	KL0922	0.817114	39.3792	42.8469	0.200154	17.0945	99.832	0
KL0916
Deformed	<1mm	KL0916	0.817288	39.2126	42.3938	0.222385	16.894	99.0472	0.1
Undeformed	<1mm	KL0916	0.833864	39.7696	43.5517	0.224923	15.4672	99.4289	0
Undeformed	<1mm	KL0916	0.838199	39.6836	44.1818	0.224	15.2025	99.7342	0
Undeformed	<1mm	KL0916	0.822359	39.2892	43.0787	0.221692	16.5875	99.5185	0
Undeformed	<1mm	KL0916	0.816698	39.3215	42.8168	0.216769	17.13	99.8556	0
Undeformed	<1mm	KL0916	0.815462	39.0568	42.5345	0.227231	17.1578	99.2835	0
KL0914
Undeformed	<1mm	KL0914	0.814213	39.205	42.3982	0.235846	17.245	99.3799	0
Undeformed	<1mm	KL0914	0.815019	39.3416	42.5459	0.240308	17.213	99.6897	0
Undeformed	<1mm	KL0914	0.816481	39.2263	42.4209	0.230077	16.9962	99.1979	0

## Sheet: KL0931  Olivine
For details on eruption names, places and dates, see tab "explanation"
Deformed/Undeformed	Grain Size	Sample	Fo (decimal) - multiply by 100 to get values in text	SiO2	MgO	CaO	FeO	Total	Deformed? Y =0.1 N=0
Deformed	>1mm	KL0931	0.879515	40.5461	47.0916	0.195692	11.4993	99.8484	0.1
Deformed	>1mm	KL0931	0.860289	40.3477	45.4918	0.202769	13.1691	99.6805	0.1
Deformed	>1mm	KL0931	0.877995	40.3093	46.7935	0.192692	11.5907	99.3858	0.1
Deformed	>1mm	KL0931	0.872122	40.4081	46.0136	0.210769	12.0266	99.1641	0.1
Undeformed	<1mm	KL0931	0.817963	39.4273	42.826	0.227308	16.9892	99.8093	0
Undeformed	<1mm	KL0931	0.813714	38.6923	42.1189	0.243077	17.1879	98.5512	0
Undeformed	<1mm	KL0931	0.815792	39.4214	42.5557	0.242846	17.1287	99.6516	0
Undeformed	<1mm	KL0931	0.815447	39.2867	42.5678	0.231692	17.1729	99.5761	0
Undeformed	<1mm	KL0931	0.813421	39.24	42.2084	0.233769	17.2577	99.2775	0
Undeformed	<1mm	KL0931	0.813457	39.247	42.1756	0.226077	17.2403	99.2258	0
Undeformed	<1mm	KL0931	0.813637	39.5084	42.4259	0.223308	17.322	99.792	0

## Sheet:   KL0910 Olivine
For details on eruption names, places and dates, see tab "explanation"
Deformed/Undeformed	Grain Size	Sample	Fo (decimal) - multiply by 100 to get values in text	SiO2	MgO	CaO	FeO	Total	Deformed? Y =0.1 N=0
Deformed	>1mm	KL0910	0.883344	40.4296	47.0868	0.181	11.0845	99.3223	0.1
Deformed	>1mm	KL0910	0.859372	39.8378	45.272	0.191538	13.2056	98.9737	0.1
Deformed	>1mm	KL0910	0.843329	39.6018	44.249	0.197	14.6532	99.1512	0.1
Deformed	>1mm	KL0910	0.87687	40.0782	46.7989	0.191154	11.7139	99.2906	0.1
Deformed	>1mm	KL0910	0.875102	40.1278	46.534	0.192692	11.8387	99.1868	0.1
Deformed	>1mm	KL0910	0.872827	40.4539	46.2859	0.194385	12.0214	99.4503	0.1
Deformed	>1mm	KL0910	0.870723	40.1551	46.0814	0.197692	12.1957	99.1698	0.1
Deformed	>1mm	KL0910	0.881197	40.3682	47.0508	0.210769	11.3073	99.4537	0.1
Deformed	>1mm	KL0910	0.880287	NaN	NaN	NaN	NaN	NaN	0.1
Deformed	>1mm	KL0910	0.882065	NaN	NaN	NaN	NaN	NaN	0.1
Deformed	>1mm	KL0910	0.877326	NaN	NaN	NaN	NaN	NaN	0.1
Deformed	>1mm	KL0910	0.882196	NaN	NaN	NaN	NaN	NaN	0.1
Deformed	<1mm	KL0910	0.861273	39.9127	45.5087	0.196538	13.0663	99.1317	0.1
Deformed	<1mm	KL0910	0.863405	40.0298	45.5667	0.177923	12.8501	99.1789	0.1
Deformed	<1mm	KL0910	0.881049	40.4912	47.3258	0.198385	11.3895	99.9448	0.1
Deformed	<1mm	KL0910	0.878344	40.57	46.7163	0.207923	11.5339	99.5585	0.1
Deformed	<1mm	KL0910	0.876734	40.2639	46.4077	0.232	11.6306	99.0387	0.1
Deformed	<1mm	KL0910	0.859805	40.3819	45.5714	0.200154	13.2453	99.8976	0.1
Deformed	<1mm	KL0910	0.874548	NaN	NaN	NaN	NaN	NaN	0.1
Undeformed	>1mm	KL0910	0.847896	40.1037	44.6676	0.235692	14.2833	99.7377	0
Undeformed	>1mm	KL0910	0.878863	40.7062	46.8487	0.195538	11.5104	99.736	0
Undeformed	<1mm	KL0910	0.863216	40.1973	45.4484	0.196154	12.8373	99.1388	0
Undeformed	<1mm	KL0910	0.8459	39.8072	44.5573	0.203154	14.4691	99.4598	0
Undeformed	<1mm	KL0910	0.842327	39.5185	44.3579	0.206769	14.8008	99.261	0
Undeformed	<1mm	KL0910	0.847702	39.2686	44.3795	0.241462	14.2125	98.5351	0
Undeformed	<1mm	KL0910	0.841632	39.8037	43.8491	0.231154	14.7077	99.012	0
Undeformed	<1mm	KL0910	0.879061	40.3357	46.7662	0.188231	11.4688	99.2739	0
Undeformed	<1mm	KL0910	0.878465	40.5159	47.0473	0.205385	11.6025	99.8971	0
Undeformed	<1mm	KL0910	0.854416	40.1973	45.1416	0.195077	13.7107	99.6986	0
Undeformed	<1mm	KL0910	0.855746	40.3478	45.3986	0.191308	13.6415	100.1	0
Undeformed	<1mm	KL0910	0.866514	40.4044	45.9305	0.187846	12.6125	99.5973	0
Undeformed	<1mm	KL0910	0.838275	39.653	44.1803	0.216308	15.1935	99.6063	0
Undeformed	<1mm	KL0910	0.835918	39.6136	43.5683	0.230462	15.2443	99.0291	0
Undeformed	<1mm	KL0910	0.835576	39.5474	43.7281	0.230846	15.3383	99.232	0
Undeformed	<1mm	KL0910	0.845255	39.9569	44.8764	0.289077	14.6449	100.148	0
Undeformed	<1mm	KL0910	0.823394	39.3293	43.1726	0.219538	16.5061	99.5827	0
Undeformed	<1mm	KL0910	0.850305	40.0141	45.1836	0.196	14.1792	100.008	0
Undeformed	<1mm	KL0910	0.856778	40.0824	45.1375	0.193231	13.4498	99.3493	0
Undeformed	<1mm	KL0910	0.861207	40.3817	45.7993	0.190769	13.157	99.9935	0
Undeformed	<1mm	KL0910	0.877289	NaN	NaN	NaN	NaN	NaN	0
Undeformed	<1mm	KL0910	0.882157	NaN	NaN	NaN	NaN	NaN	0
Undeformed	<1mm	KL0910	0.867263	40.292	46.0311	0.189462	12.5583	99.5617	0
Undeformed	<1mm	KL0910	0.865543	39.7348	45.6064	0.210846	12.6287	98.6771	0
Undeformed	<1mm	KL0910	0.851971	39.5965	44.4495	0.199308	13.7666	98.4511	0
Undeformed	<1mm	KL0910	0.872506	40.2988	45.8383	0.249692	11.9396	98.7876	0
Undeformed	<1mm	KL0910	0.848832	NaN	NaN	NaN	NaN	NaN	0
Undeformed	<1mm	KL0910	0.845508	NaN	NaN	NaN	NaN	NaN	0
Undeformed	<1mm	KL0910	0.884031	NaN	NaN	NaN	NaN	NaN	0
Undeformed	<1mm	KL0910	0.881522	NaN	NaN	NaN	NaN	NaN	0
Undeformed	<1mm	KL0910	0.881769	NaN	NaN	NaN	NaN	NaN	0
Undeformed	<1mm	KL0910	0.881494	NaN	NaN	NaN	NaN	NaN	0

## Sheet: KL0924  Olivine
For details on eruption names, places and dates, see tab "explanation"
Deformed/Undeformed	Grain Size	Grain	Fo (decimal) - multiply by 100 to get values in text	SiO2	MgO	CaO	FeO	Total	Deformed? Y =0.1 N=0
Deformed	>1mm	KL0924	0.849104	40.8018	45.2298	0.254667	14.3278	100.614	0.1
Deformed	>1mm	KL0924	0.883391	41.4263	47.8457	0.222667	11.258	100.753	0.1
Deformed	>1mm	KL0924	0.883758	41.4975	47.7455	0.230567	11.1944	100.668	0.1
Deformed	>1mm	KL0924	0.882481	41.4852	47.6452	0.2439	11.3099	100.684	0.1
Deformed	>1mm	KL0924	0.824074	40.3369	43.514	0.270433	16.5589	100.68	0.1
Deformed	>1mm	KL0924	0.872454	NaN	NaN	NaN	NaN	NaN	0.1
Deformed	<1mm	KL0924	0.855553	40.8102	45.8637	0.244533	13.8029	100.721	0.1
Deformed	<1mm	KL0924	0.840415	40.5523	44.7675	0.281433	15.153	100.754	0.1
Deformed	<1mm	KL0924	0.881741	41.3082	47.5451	0.228633	11.3668	100.449	0.1
Undeformed	>1mm	KL0924	0.857544	41.0487	46.4353	0.269367	13.7503	101.504	0
Undeformed	>1mm	KL0924	0.821778	NaN	NaN	NaN	NaN	NaN	0
Undeformed	>1mm	KL0924	0.878656	NaN	NaN	NaN	NaN	NaN	0
Undeformed	>1mm	KL0924	0.881414	NaN	NaN	NaN	NaN	NaN	0
Undeformed	>1mm	KL0924	0.880624	NaN	NaN	NaN	NaN	NaN	0
Undeformed	>1mm	KL0924	0.854819	NaN	NaN	NaN	NaN	NaN	0
Undeformed	<1mm	KL0924	0.868058	40.9146	46.6765	0.227433	12.6465	100.465	0
Undeformed	<1mm	KL0924	0.865057	41.1573	46.3906	0.241033	12.8995	100.688	0
Undeformed	<1mm	KL0924	0.845756	NaN	NaN	NaN	NaN	NaN	0
Undeformed	<1mm	KL0924	0.854113	NaN	NaN	NaN	NaN	NaN	0
Undeformed	<1mm	KL0924	0.847919	NaN	NaN	NaN	NaN	NaN	0
Undeformed	<1mm	KL0924	0.820495	40.346	43.3745	0.2688	16.915	100.904	0
Undeformed	<1mm	KL0924	0.835056	40.3134	44.4367	0.270967	15.6459	100.667	0
Undeformed	<1mm	KL0924	0.873265	NaN	NaN	NaN	NaN	NaN	0
Undeformed	<1mm	KL0924	0.860529	NaN	NaN	NaN	NaN	NaN	0
Undeformed	<1mm	KL0924	0.8568	NaN	NaN	NaN	NaN	NaN	0

[truncated: 2 more sheets: KL0919  Olivine, KL0920  Olivine]
