# Supplementary material for: Microstructural constraints on magmatic mushes under Kīlauea Volcano, Hawaiʻi
Source: Nat Commun. 2020 Jan 7;11:14. doi: 10.1038/s41467-019-13635-y (PMC6946699; doi:10.1038/s41467-019-13635-y)
Supplement: Supplementary file 5 — Supplementary Data 2 [file 41467_2019_13635_MOESM5_ESM.txt]

Channel Text File
Prj unnamed
Author	[Unknown]
JobMode	Grid
XCells	300
YCells	300
XStep	9.546520
YStep	9.546520
AcqE1	0
AcqE2	0
AcqE3	0
Euler angles refer to Sample Coordinate system (CS0)!	Mag	151.000000	Coverage	100	Device	0	KV	20.000000	TiltAngle	70	TiltAxis	0
Phases	2
4.762000;10.225000;5.994000	90.000000;90.000000;90.000000	Forsterite	3	62
8.377000;8.377000;8.377000	90.000000;90.000000;90.000000	Chromite	11	227
Phase	X	Y	Bands	Error	Euler1	Euler2	Euler3	MAD	BC	BS
0	0.0000	0.0000	0	3	0.0000	0.0000	0.0000	0.0000	0	255
0	9.5465	0.0000	0	3	0.0000	0.0000	0.0000	0.0000	0	255
0	19.093	0.0000	0	3	0.0000	0.0000	0.0000	0.0000	0	255
0	28.640	0.0000	0	3	0.0000	0.0000	0.0000	0.0000	0	255
0	38.186	0.0000	0	3	0.0000	0.0000	0.0000	0.0000	0	255
0	47.733	0.0000	0	3	0.0000	0.0000	0.0000	0.0000	0	255
0	57.279	0.0000	0	3	0.0000	0.0000	0.0000	0.0000	0	255
0	66.826	0.0000	0	3	0.0000	0.0000	0.0000	0.0000	0	255
0	76.372	0.0000	0	3	0.0000	0.0000	0.0000	0.0000	0	255
0	85.919	0.0000	0	3	0.0000	0.0000	0.0000	0.0000	0	255
0	95.465	0.0000	0	3	0.0000	0.0000	0.0000	0.0000	0	255
0	105.01	0.0000	0	3	0.0000	0.0000	0.0000	0.0000	0	255
0	114.56	0.0000	0	3	0.0000	0.0000	0.0000	0.0000	0	255
0	124.10	0.0000	0	3	0.0000	0.0000	0.0000	0.0000	0	255
0	133.65	0.0000	0	3	0.0000	0.0000	0.0000	0.0000	0	255
0	143.20	0.0000	0	3	0.0000	0.0000	0.0000	0.0000	0	255
0	152.74	0.0000	0	3	0.0000	0.0000	0.0000	0.0000	0	255
0	162.29	0.0000	0	3	0.0000	0.0000	0.0000	0.0000	0	255
0	171.84	0.0000	0	3	0.0000	0.0000	0.0000	0.0000	0	255
0	181.38	0.0000	0	3	0.0000	0.0000	0.0000	0.0000	0	255
0	190.93	0.0000	0	3	0.0000	0.0000	0.0000	0.0000	0	255
0	200.48	0.0000	0	3	0.0000	0.0000	0.0000	0.0000	0	255
0	210.02	0.0000	0	3	0.0000	0.0000	0.0000	0.0000	0	255
0	219.57	0.0000	0	3	0.0000	0.0000	0.0000	0.0000	0	255
0	229.12	0.0000	0	3	0.0000	0.0000	0.0000	0.0000	0	255
0	238.66	0.0000	0	3	0.0000	0.0000	0.0000	0.0000	0	255
0	248.21	0.0000	0	3	0.0000	0.0000	0.0000	0.0000	0	255
0	257.76	0.0000	0	3	0.0000	0.0000	0.0000	0.0000	0	255
0	267.30	0.0000	0	3	0.0000	0.0000	0.0000	0.0000	0	255
0	276.85	0.0000	0	3	0.0000	0.0000	0.0000	0.0000	0	255
0	286.40	0.0000	0	3	0.0000	0.0000	0.0000	0.0000	0	255
0	295.94	0.0000	0	3	0.0000	0.0000	0.0000	0.0000	0	255
0	305.49	0.0000	0	3	0.0000	0.0000	0.0000	0.0000	0	255
0	315.04	0.0000	0	3	0.0000	0.0000	0.0000	0.0000	0	255
0	324.58	0.0000	0	3	0.0000	0.0000	0.0000	0.0000	0	255
0	334.13	0.0000	0	3	0.0000	0.0000	0.0000	0.0000	0	255
0	343.67	0.0000	0	3	0.0000	0.0000	0.0000	0.0000	0	255
0	353.22	0.0000	0	3	0.0000	0.0000	0.0000	0.0000	0	255
0	362.77	0.0000	0	3	0.0000	0.0000	0.0000	0.0000	0	255
0	372.31	0.0000	0	3	0.0000	0.0000	0.0000	0.0000	0	255
0	381.86	0.0000	0	3	0.0000	0.0000	0.0000	0.0000	0	255
0	391.41	0.0000	0	3	0.0000	0.0000	0.0000	0.0000	0	255
0	400.95	0.0000	0	3	0.0000	0.0000	0.0000	0.0000	0	255
0	410.50	0.0000	0	3	0.0000	0.0000	0.0000	0.0000	0	255
0	420.05	0.0000	0	3	0.0000	0.0000	0.0000	0.0000	0	255
0	429.59	0.0000	0	3	0.0000	0.0000	0.0000	0.0000	0	255
0	439.14	0.0000	0	3	0.0000	0.0000	0.0000	0.0000	0	255
0	448.69	0.0000	0	3	0.0000	0.0000	0.0000	0.0000	0	255
0	458.23	0.0000	0	3	0.0000	0.0000	0.0000	0.0000	0	255
0	467.78	0.0000	0	3	0.0000	0.0000	0.0000	0.0000	0	255
0	477.33	0.0000	0	3	0.0000	0.0000	0.0000	0.0000	0	255
0	486.87	0.0000	0	3	0.0000	0.0000	0.0000	0.0000	0	255
0	496.42	0.0000	0	3	0.0000	0.0000	0.0000	0.0000	0	255
0	505.97	0.0000	0	3	0.0000	0.0000	0.0000	0.0000	0	255
0	515.51	0.0000	0	3	0.0000	0.0000	0.0000	0.0000	0	255
0	525.06	0.0000	0	3	0.0000	0.0000	0.0000	0.0000	0	255
0	534.61	0.0000	0	3	0.0000	0.0000	0.0000	0.0000	0	255
0	544.15	0.0000	0	3	0.0000	0.0000	0.0000	0.0000	0	255
0	553.70	0.0000	0	3	0.0000	0.0000	0.0000	0.0000	0	255
0	563.24	0.0000	0	3	0.0000	0.0000	0.0000	0.0000	0	255
0	572.79	0.0000	0	3	0.0000	0.0000	0.0000	0.0000	0	255
0	582.34	0.0000	0	3	0.0000	0.0000	0.0000	0.0000	0	255
0	591.88	0.0000	0	3	0.0000	0.0000	0.0000	0.0000	0	255
0	601.43	0.0000	0	3	0.0000	0.0000	0.0000	0.0000	0	255
0	610.98	0.0000	0	3	0.0000	0.0000	0.0000	0.0000	0	255
0	620.52	0.0000	0	3	0.0000	0.0000	0.0000	0.0000	0	255
0	630.07	0.0000	0	3	0.0000	0.0000	0.0000	0.0000	0	255
0	639.62	0.0000	0	3	0.0000	0.0000	0.0000	0.0000	0	255
0	649.16	0.0000	0	3	0.0000	0.0000	0.0000	0.0000	0	255
0	658.71	0.0000	0	3	0.0000	0.0000	0.0000	0.0000	0	255
0	668.26	0.0000	0	3	0.0000	0.0000	0.0000	0.0000	0	255
0	677.80	0.0000	0	3	0.0000	0.0000	0.0000	0.0000	0	255
0	687.35	0.0000	0	3	0.0000	0.0000	0.0000	0.0000	0	255
0	696.90	0.0000	0	3	0.0000	0.0000	0.0000	0.0000	0	255
0	706.44	0.0000	0	3	0.0000	0.0000	0.0000	0.0000	0	255
0	715.99	0.0000	0	3	0.0000	0.0000	0.0000	0.0000	0	255
0	725.54	0.0000	0	3	0.0000	0.0000	0.0000	0.0000	0	255
0	735.08	0.0000	0	3	0.0000	0.0000	0.0000	0.0000	0	255
0	744.63	0.0000	0	3	0.0000	0.0000	0.0000	0.0000	0	255
0	754.18	0.0000	0	3	0.0000	0.0000	0.0000	0.0000	0	255
0	763.72	0.0000	0	3	0.0000	0.0000	0.0000	0.0000	0	255
0	773.27	0.0000	0	3	0.0000	0.0000	0.0000	0.0000	0	255
0	782.81	0.0000	0	3	0.0000	0.0000	0.0000	0.0000	0	255
0	792.36	0.0000	0	3	0.0000	0.0000	0.0000	0.0000	0	255
0	801.91	0.0000	0	3	0.0000	0.0000	0.0000	0.0000	0	255
0	811.45	0.0000	0	3	0.0000	0.0000	0.0000	0.0000	0	255
0	821.00	0.0000	0	3	0.0000	0.0000	0.0000	0.0000	0	255
0	830.55	0.0000	0	3	0.0000	0.0000	0.0000	0.0000	0	255
0	840.09	0.0000	0	3	0.0000	0.0000	0.0000	0.0000	0	255
0	849.64	0.0000	0	3	0.0000	0.0000	0.0000	0.0000	0	255
0	859.19	0.0000	0	3	0.0000	0.0000	0.0000	0.0000	0	255
0	868.73	0.0000	0	3	0.0000	0.0000	0.0000	0.0000	0	255
0	878.28	0.0000	0	3	0.0000	0.0000	0.0000	0.0000	0	255
0	887.83	0.0000	0	3	0.0000	0.0000	0.0000	0.0000	0	255
0	897.37	0.0000	0	3	0.0000	0.0000	0.0000	0.0000	0	255
0	906.92	0.0000	0	3	0.0000	0.0000	0.0000	0.0000	0	255
0	916.47	0.0000	0	3	0.0000	0.0000	0.0000	0.0000	0	255
0	926.01	0.0000	0	3	0.0000	0.0000	0.0000	0.0000	0	255
0	935.56	0.0000	0	3	0.0000	0.0000	0.0000	0.0000	0	255
0	945.11	0.0000	0	3	0.0000	0.0000	0.0000	0.0000	0	255
0	954.65	0.0000	0	3	0.0000	0.0000	0.0000	0.0000	0	255
0	964.20	0.0000	0	3	0.0000	0.0000	0.0000	0.0000	0	255
0	973.75	0.0000	0	3	0.0000	0.0000	0.0000	0.0000	0	255
0	983.29	0.0000	0	3	0.0000	0.0000	0.0000	0.0000	0	255
0	992.84	0.0000	0	3	0.0000	0.0000	0.0000	0.0000	0	255
0	1002.40	0.0000	0	3	0.0000	0.0000	0.0000	0.0000	0	255
0	1011.90	0.0000	0	3	0.0000	0.0000	0.0000	0.0000	0	255
0	1021.50	0.0000	0	3	0.0000	0.0000	0.0000	0.0000	0	255
0	1031.00	0.0000	0	3	0.0000	0.0000	0.0000	0.0000	0	255
0	1040.60	0.0000	0	3	0.0000	0.0000	0.0000	0.0000	0	255
0	1050.10	0.0000	0	3	0.0000	0.0000	0.0000	0.0000	0	255
0	1059.70	0.0000	0	3	0.0000	0.0000	0.0000	0.0000	0	255
0	1069.20	0.0000	0	3	0.0000	0.0000	0.0000	0.0000	0	255
0	1078.80	0.0000	0	3	0.0000	0.0000	0.0000	0.0000	0	255
0	1088.30	0.0000	0	3	0.0000	0.0000	0.0000	0.0000	0	255
0	1097.80	0.0000	0	3	0.0000	0.0000	0.0000	0.0000	0	255
0	1107.40	0.0000	0	3	0.0000	0.0000	0.0000	0.0000	0	255
0	1116.90	0.0000	0	3	0.0000	0.0000	0.0000	0.0000	0	255
0	1126.50	0.0000	0	3	0.0000	0.0000	0.0000	0.0000	0	255
0	1136.00	0.0000	0	3	0.0000	0.0000	0.0000	0.0000	0	255
0	1145.60	0.0000	0	3	0.0000	0.0000	0.0000	0.0000	0	255
0	1155.10	0.0000	0	3	0.0000	0.0000	0.0000	0.0000	0	255
0	1164.70	0.0000	0	3	0.0000	0.0000	0.0000	0.0000	0	255
0	1174.20	0.0000	0	3	0.0000	0.0000	0.0000	0.0000	0	255
0	1183.80	0.0000	0	3	0.0000	0.0000	0.0000	0.0000	0	255
0	1193.30	0.0000	0	3	0.0000	0.0000	0.0000	0.0000	0	255
0	1202.90	0.0000	0	3	0.0000	0.0000	0.0000	0.0000	0	255
0	1212.40	0.0000	0	3	0.0000	0.0000	0.0000	0.0000	0	255
0	1222.00	0.0000	0	3	0.0000	0.0000	0.0000	0.0000	0	255
0	1231.50	0.0000	0	3	0.0000	0.0000	0.0000	0.0000	0	255
0	1241.00	0.0000	0	3	0.0000	0.0000	0.0000	0.0000	0	255
0	1250.60	0.0000	0	3	0.0000	0.0000	0.0000	0.0000	0	255
0	1260.10	0.0000	0	3	0.0000	0.0000	0.0000	0.0000	0	255
0	1269.70	0.0000	0	3	0.0000	0.0000	0.0000	0.0000	0	255
0	1279.20	0.0000	0	3	0.0000	0.0000	0.0000	0.0000	0	255
0	1288.80	0.0000	0	3	0.0000	0.0000	0.0000	0.0000	0	255
0	1298.30	0.0000	0	3	0.0000	0.0000	0.0000	0.0000	0	255
0	1307.90	0.0000	0	3	0.0000	0.0000	0.0000	0.0000	0	255
0	1317.40	0.0000	0	3	0.0000	0.0000	0.0000	0.0000	0	255
0	1327.00	0.0000	0	3	0.0000	0.0000	0.0000	0.0000	0	255
0	1336.50	0.0000	0	3	0.0000	0.0000	0.0000	0.0000	0	255
0	1346.10	0.0000	0	3	0.0000	0.0000	0.0000	0.0000	0	255
0	1355.60	0.0000	0	3	0.0000	0.0000	0.0000	0.0000	0	255
0	1365.20	0.0000	0	3	0.0000	0.0000	0.0000	0.0000	0	255
0	1374.70	0.0000	0	3	0.0000	0.0000	0.0000	0.0000	0	255
0	1384.20	0.0000	0	3	0.0000	0.0000	0.0000	0.0000	0	255
0	1393.80	0.0000	0	3	0.0000	0.0000	0.0000	0.0000	0	255
0	1403.30	0.0000	0	3	0.0000	0.0000	0.0000	0.0000	0	255
0	1412.90	0.0000	0	3	0.0000	0.0000	0.0000	0.0000	0	255
0	1422.40	0.0000	0	3	0.0000	0.0000	0.0000	0.0000	0	255
0	1432.00	0.0000	0	3	0.0000	0.0000	0.0000	0.0000	0	255
0	1441.50	0.0000	0	3	0.0000	0.0000	0.0000	0.0000	0	255
0	1451.10	0.0000	0	3	0.0000	0.0000	0.0000	0.0000	0	255
0	1460.60	0.0000	0	3	0.0000	0.0000	0.0000	0.0000	0	255
0	1470.20	0.0000	0	3	0.0000	0.0000	0.0000	0.0000	0	255
0	1479.70	0.0000	0	3	0.0000	0.0000	0.0000	0.0000	0	255
0	1489.30	0.0000	0	3	0.0000	0.0000	0.0000	0.0000	0	255
0	1498.80	0.0000	0	3	0.0000	0.0000	0.0000	0.0000	0	255
0	1508.40	0.0000	0	3	0.0000	0.0000	0.0000	0.0000	0	255
0	1517.90	0.0000	0	3	0.0000	0.0000	0.0000	0.0000	0	255
0	1527.40	0.0000	0	3	0.0000	0.0000	0.0000	0.0000	0	255
0	1537.00	0.0000	0	3	0.0000	0.0000	0.0000	0.0000	0	255
0	1546.50	0.0000	0	3	0.0000	0.0000	0.0000	0.0000	0	255
0	1556.10	0.0000	0	3	0.0000	0.0000	0.0000	0.0000	0	255
0	1565.60	0.0000	0	3	0.0000	0.0000	0.0000	0.0000	0	255
0	1575.20	0.0000	0	3	0.0000	0.0000	0.0000	0.0000	0	255
0	1584.70	0.0000	0	3	0.0000	0.0000	0.0000	0.0000	0	255
0	1594.30	0.0000	0	3	0.0000	0.0000	0.0000	0.0000	0	255
0	1603.80	0.0000	0	3	0.0000	0.0000	0.0000	0.0000	0	255
0	1613.40	0.0000	0	3	0.0000	0.0000	0.0000	0.0000	0	255
0	1622.90	0.0000	0	3	0.0000	0.0000	0.0000	0.0000	0	255
0	1632.50	0.0000	0	3	0.0000	0.0000	0.0000	0.0000	0	255
0	1642.00	0.0000	0	3	0.0000	0.0000	0.0000	0.0000	0	255
0	1651.50	0.0000	0	3	0.0000	0.0000	0.0000	0.0000	0	255
0	1661.10	0.0000	0	3	0.0000	0.0000	0.0000	0.0000	0	255
0	1670.60	0.0000	0	3	0.0000	0.0000	0.0000	0.0000	0	255
0	1680.20	0.0000	0	3	0.0000	0.0000	0.0000	0.0000	0	255
0	1689.70	0.0000	0	3	0.0000	0.0000	0.0000	0.0000	0	255
0	1699.30	0.0000	0	3	0.0000	0.0000	0.0000	0.0000	0	255
0	1708.80	0.0000	0	3	0.0000	0.0000	0.0000	0.0000	0	255
0	1718.40	0.0000	0	3	0.0000	0.0000	0.0000	0.0000	0	255
0	1727.90	0.0000	0	3	0.0000	0.0000	0.0000	0.0000	0	255
0	1737.50	0.0000	0	3	0.0000	0.0000	0.0000	0.0000	0	255
0	1747.00	0.0000	0	3	0.0000	0.0000	0.0000	0.0000	0	255
0	1756.60	0.0000	0	3	0.0000	0.0000	0.0000	0.0000	0	255
0	1766.10	0.0000	0	3	0.0000	0.0000	0.0000	0.0000	0	255
0	1775.70	0.0000	0	3	0.0000	0.0000	0.0000	0.0000	0	255
0	1785.20	0.0000	0	3	0.0000	0.0000	0.0000	0.0000	0	255
0	1794.70	0.0000	0	3	0.0000	0.0000	0.0000	0.0000	0	255
0	1804.30	0.0000	0	3	0.0000	0.0000	0.0000	0.0000	0	255
0	1813.80	0.0000	0	3	0.0000	0.0000	0.0000	0.0000	0	255
0	1823.40	0.0000	0	3	0.0000	0.0000	0.0000	0.0000	0	255
0	1832.90	0.0000	0	3	0.0000	0.0000	0.0000	0.0000	0	255
0	1842.50	0.0000	0	3	0.0000	0.0000	0.0000	0.0000	0	255
0	1852.00	0.0000	0	3	0.0000	0.0000	0.0000	0.0000	0	255
0	1861.60	0.0000	0	3	0.0000	0.0000	0.0000	0.0000	0	255
0	1871.10	0.0000	0	3	0.0000	0.0000	0.0000	0.0000	0	255
0	1880.70	0.0000	0	3	0.0000	0.0000	0.0000	0.0000	0	255
0	1890.20	0.0000	0	3	0.0000	0.0000	0.0000	0.0000	0	255
0	1899.80	0.0000	0	3	0.0000	0.0000	0.0000	0.0000	0	255
0	1909.30	0.0000	0	3	0.0000	0.0000	0.0000	0.0000	0	255
0	1918.90	0.0000	0	3	0.0000	0.0000	0.0000	0.0000	0	255
0	1928.40	0.0000	0	3	0.0000	0.0000	0.0000	0.0000	0	255
0	1937.90	0.0000	0	3	0.0000	0.0000	0.0000	0.0000	0	255
0	1947.50	0.0000	0	3	0.0000	0.0000	0.0000	0.0000	0	255
0	1957.00	0.0000	0	3	0.0000	0.0000	0.0000	0.0000	0	255
0	1966.60	0.0000	0	3	0.0000	0.0000	0.0000	0.0000	0	255
0	1976.10	0.0000	0	3	0.0000	0.0000	0.0000	0.0000	0	255
0	1985.70	0.0000	0	3	0.0000	0.0000	0.0000	0.0000	0	255
0	1995.20	0.0000	0	3	0.0000	0.0000	0.0000	0.0000	0	255
0	2004.80	0.0000	0	3	0.0000	0.0000	0.0000	0.0000	0	255
0	2014.30	0.0000	0	3	0.0000	0.0000	0.0000	0.0000	0	255
0	2023.90	0.0000	0	3	0.0000	0.0000	0.0000	0.0000	0	255
0	2033.40	0.0000	0	3	0.0000	0.0000	0.0000	0.0000	0	255
0	2043.00	0.0000	0	3	0.0000	0.0000	0.0000	0.0000	0	255
0	2052.50	0.0000	0	3	0.0000	0.0000	0.0000	0.0000	0	255
0	2062.00	0.0000	0	3	0.0000	0.0000	0.0000	0.0000	0	255
0	2071.60	0.0000	0	3	0.0000	0.0000	0.0000	0.0000	0	255
0	2081.10	0.0000	0	3	0.0000	0.0000	0.0000	0.0000	0	255
0	2090.70	0.0000	0	3	0.0000	0.0000	0.0000	0.0000	0	255
0	2100.20	0.0000	0	3	0.0000	0.0000	0.0000	0.0000	0	255
0	2109.80	0.0000	0	3	0.0000	0.0000	0.0000	0.0000	0	255
0	2119.30	0.0000	0	3	0.0000	0.0000	0.0000	0.0000	0	255
0	2128.90	0.0000	0	3	0.0000	0.0000	0.0000	0.0000	0	255
0	2138.40	0.0000	0	3	0.0000	0.0000	0.0000	0.0000	0	255
0	2148.00	0.0000	0	3	0.0000	0.0000	0.0000	0.0000	0	255
0	2157.50	0.0000	0	3	0.0000	0.0000	0.0000	0.0000	0	255
0	2167.10	0.0000	0	3	0.0000	0.0000	0.0000	0.0000	0	255
0	2176.60	0.0000	0	3	0.0000	0.0000	0.0000	0.0000	0	255
0	2186.20	0.0000	0	3	0.0000	0.0000	0.0000	0.0000	0	255
0	2195.70	0.0000	0	3	0.0000	0.0000	0.0000	0.0000	0	255
0	2205.20	0.0000	0	3	0.0000	0.0000	0.0000	0.0000	0	255
0	2214.80	0.0000	0	3	0.0000	0.0000	0.0000	0.0000	0	255
0	2224.30	0.0000	0	3	0.0000	0.0000	0.0000	0.0000	0	255
0	2233.90	0.0000	0	3	0.0000	0.0000	0.0000	0.0000	0	255
0	2243.40	0.0000	0	3	0.0000	0.0000	0.0000	0.0000	0	255
0	2253.00	0.0000	0	3	0.0000	0.0000	0.0000	0.0000	0	255
0	2262.50	0.0000	0	3	0.0000	0.0000	0.0000	0.0000	0	255
0	2272.10	0.0000	0	3	0.0000	0.0000	0.0000	0.0000	0	255
0	2281.60	0.0000	0	3	0.0000	0.0000	0.0000	0.0000	0	255
0	2291.20	0.0000	0	3	0.0000	0.0000	0.0000	0.0000	0	255
0	2300.70	0.0000	0	3	0.0000	0.0000	0.0000	0.0000	0	255
0	2310.30	0.0000	0	3	0.0000	0.0000	0.0000	0.0000	0	255
0	2319.80	0.0000	0	3	0.0000	0.0000	0.0000	0.0000	0	255
0	2329.40	0.0000	0	3	0.0000	0.0000	0.0000	0.0000	0	255
0	2338.90	0.0000	0	3	0.0000	0.0000	0.0000	0.0000	0	255
0	2348.40	0.0000	0	3	0.0000	0.0000	0.0000	0.0000	0	255
0	2358.00	0.0000	0	3	0.0000	0.0000	0.0000	0.0000	0	255
0	2367.50	0.0000	0	3	0.0000	0.0000	0.0000	0.0000	0	255
0	2377.10	0.0000	0	3	0.0000	0.0000	0.0000	0.0000	0	255
0	2386.60	0.0000	0	3	0.0000	0.0000	0.0000	0.0000	0	255
0	2396.20	0.0000	0	3	0.0000	0.0000	0.0000	0.0000	0	255
0	2405.70	0.0000	0	3	0.0000	0.0000	0.0000	0.0000	0	255
0	2415.30	0.0000	0	3	0.0000	0.0000	0.0000	0.0000	0	255
0	2424.80	0.0000	0	3	0.0000	0.0000	0.0000	0.0000	0	255
0	2434.40	0.0000	0	3	0.0000	0.0000	0.0000	0.0000	0	255
0	2443.90	0.0000	0	3	0.0000	0.0000	0.0000	0.0000	0	255
0	2453.50	0.0000	0	3	0.0000	0.0000	0.0000	0.0000	0	255
0	2463.00	0.0000	0	3	0.0000	0.0000	0.0000	0.0000	0	255
0	2472.50	0.0000	0	3	0.0000	0.0000	0.0000	0.0000	0	255
0	2482.10	0.0000	0	3	0.0000	0.0000	0.0000	0.0000	0	255
0	2491.60	0.0000	0	3	0.0000	0.0000	0.0000	0.0000	0	255
0	2501.20	0.0000	0	3	0.0000	0.0000	0.0000	0.0000	0	255
0	2510.70	0.0000	0	3	0.0000	0.0000	0.0000	0.0000	0	255
0	2520.30	0.0000	0	3	0.0000	0.0000	0.0000	0.0000	0	255
0	2529.80	0.0000	0	3	0.0000	0.0000	0.0000	0.0000	0	255
0	2539.40	0.0000	0	3	0.0000	0.0000	0.0000	0.0000	0	255
0	2548.90	0.0000	0	3	0.0000	0.0000	0.0000	0.0000	0	255
0	2558.50	0.0000	0	3	0.0000	0.0000	0.0000	0.0000	0	255
0	2568.00	0.0000	0	3	0.0000	0.0000	0.0000	0.0000	0	255
0	2577.60	0.0000	0	3	0.0000	0.0000	0.0000	0.0000	0	255
0	2587.10	0.0000	0	3	0.0000	0.0000	0.0000	0.0000	0	255
0	2596.70	0.0000	0	3	0.0000	0.0000	0.0000	0.0000	0	255
0	2606.20	0.0000	0	3	0.0000	0.0000	0.0000	0.0000	0	255
0	2615.70	0.0000	0	3	0.0000	0.0000	0.0000	0.0000	0	255
0	2625.30	0.0000	0	3	0.0000	0.0000	0.0000	0.0000	0	255
0	2634.80	0.0000	0	3	0.0000	0.0000	0.0000	0.0000	0	255
0	2644.40	0.0000	0	3	0.0000	0.0000	0.0000	0.0000	0	255
0	2653.90	0.0000	0	3	0.0000	0.0000	0.0000	0.0000	0	255
0	2663.50	0.0000	0	3	0.0000	0.0000	0.0000	0.0000	0	255
0	2673.00	0.0000	0	3	0.0000	0.0000	0.0000	0.0000	0	255
0	2682.60	0.0000	0	3	0.0000	0.0000	0.0000	0.0000	0	255
0	2692.10	0.0000	0	3	0.0000	0.0000	0.0000	0.0000	0	255
0	2701.70	0.0000	0	3	0.0000	0.0000	0.0000	0.0000	0	255
0	2711.20	0.0000	0	3	0.0000	0.0000	0.0000	0.0000	0	255
0	2720.80	0.0000	0	3	0.0000	0.0000	0.0000	0.0000	0	255
0	2730.30	0.0000	0	3	0.0000	0.0000	0.0000	0.0000	0	255
0	2739.90	0.0000	0	3	0.0000	0.0000	0.0000	0.0000	0	255
0	2749.40	0.0000	0	3	0.0000	0.0000	0.0000	0.0000	0	255
0	2758.90	0.0000	0	3	0.0000	0.0000	0.0000	0.0000	0	255
0	2768.50	0.0000	0	3	0.0000	0.0000	0.0000	0.0000	0	255
0	2778.00	0.0000	0	3	0.0000	0.0000	0.0000	0.0000	0	255
0	2787.60	0.0000	0	3	0.0000	0.0000	0.0000	0.0000	0	255
0	2797.10	0.0000	0	3	0.0000	0.0000	0.0000	0.0000	0	255
0	2806.70	0.0000	0	3	0.0000	0.0000	0.0000	0.0000	0	255
0	2816.20	0.0000	0	3	0.0000	0.0000	0.0000	0.0000	0	255
0	2825.80	0.0000	0	3	0.0000	0.0000	0.0000	0.0000	0	255
0	2835.30	0.0000	0	3	0.0000	0.0000	0.0000	0.0000	0	255
0	2844.90	0.0000	0	3	0.0000	0.0000	0.0000	0.0000	0	255
0	2854.40	0.0000	0	3	0.0000	0.0000	0.0000	0.0000	0	255
0	0.0000	9.5465	0	3	0.0000	0.0000	0.0000	0.0000	0	255
0	9.5465	9.5465	0	3	0.0000	0.0000	0.0000	0.0000	0	255
0	19.093	9.5465	0	3	0.0000	0.0000	0.0000	0.0000	0	255
0	28.640	9.5465	0	3	0.0000	0.0000	0.0000	0.0000	0	255
0	38.186	9.5465	0	3	0.0000	0.0000	0.0000	0.0000	0	255
0	47.733	9.5465	0	3	0.0000	0.0000	0.0000	0.0000	0	255
0	57.279	9.5465	0	3	0.0000	0.0000	0.0000	0.0000	0	255
0	66.826	9.5465	0	3	0.0000	0.0000	0.0000	0.0000	0	255
0	76.372	9.5465	0	3	0.0000	0.0000	0.0000	0.0000	0	255
0	85.919	9.5465	0	3	0.0000	0.0000	0.0000	0.0000	0	255
0	95.465	9.5465	0	3	0.0000	0.0000	0.0000	0.0000	0	255
0	105.01	9.5465	0	3	0.0000	0.0000	0.0000	0.0000	0	255
0	114.56	9.5465	0	3	0.0000	0.0000	0.0000	0.0000	0	255
0	124.10	9.5465	0	3	0.0000	0.0000	0.0000	0.0000	0	255
0	133.65	9.5465	0	3	0.0000	0.0000	0.0000	0.0000	0	255
0	143.20	9.5465	0	3	0.0000	0.0000	0.0000	0.0000	0	255
0	152.74	9.5465	0	3	0.0000	0.0000	0.0000	0.0000	0	255
0	162.29	9.5465	0	3	0.0000	0.0000	0.0000	0.0000	0	255
0	171.84	9.5465	0	3	0.0000	0.0000	0.0000	0.0000	0	255
0	181.38	9.5465	0	3	0.0000	0.0000	0.0000	0.0000	0	255
0	190.93	9.5465	0	3	0.0000	0.0000	0.0000	0.0000	0	255
0	200.48	9.5465	0	3	0.0000	0.0000	0.0000	0.0000	0	255
0	210.02	9.5465	0	3	0.0000	0.0000	0.0000	0.0000	0	255
0	219.57	9.5465	0	3	0.0000	0.0000	0.0000	0.0000	0	255
0	229.12	9.5465	0	3	0.0000	0.0000	0.0000	0.0000	0	255
0	238.66	9.5465	0	3	0.0000	0.0000	0.0000	0.0000	0	255
0	248.21	9.5465	0	3	0.0000	0.0000	0.0000	0.0000	0	255
0	257.76	9.5465	0	3	0.0000	0.0000	0.0000	0.0000	0	255
0	267.30	9.5465	0	3	0.0000	0.0000	0.0000	0.0000	0	255
0	276.85	9.5465	0	3	0.0000	0.0000	0.0000	0.0000	0	255
0	286.40	9.5465	0	3	0.0000	0.0000	0.0000	0.0000	0	255
0	295.94	9.5465	0	3	0.0000	0.0000	0.0000	0.0000	0	255
0	305.49	9.5465	0	3	0.0000	0.0000	0.0000	0.0000	0	255
0	315.04	9.5465	0	3	0.0000	0.0000	0.0000	0.0000	0	255
0	324.58	9.5465	0	3	0.0000	0.0000	0.0000	0.0000	0	255
0	334.13	9.5465	0	3	0.0000	0.0000	0.0000	0.0000	0	255
0	343.67	9.5465	0	3	0.0000	0.0000	0.0000	0.0000	0	255
0	353.22	9.5465	0	3	0.0000	0.0000	0.0000	0.0000	0	255
0	362.77	9.5465	0	3	0.0000	0.0000	0.0000	0.0000	0	255
0	372.31	9.5465	0	3	0.0000	0.0000	0.0000	0.0000	0	255
0	381.86	9.5465	0	3	0.0000	0.0000	0.0000	0.0000	0	255
0	391.41	9.5465	0	3	0.0000	0.0000	0.0000	0.0000	0	255
0	400.95	9.5465	0	3	0.0000	0.0000	0.0000	0.0000	0	255
0	410.50	9.5465	0	3	0.0000	0.0000	0.0000	0.0000	0	255
0	420.05	9.5465	0	3	0.0000	0.0000	0.0000	0.0000	0	255
0	429.59	9.5465	0	3	0.0000	0.0000	0.0000	0.0000	0	255
0	439.14	9.5465	0	3	0.0000	0.0000	0.0000	0.0000	0	255
0	448.69	9.5465	0	3	0.0000	0.0000	0.0000	0.0000	0	255
0	458.23	9.5465	0	3	0.0000	0.0000	0.0000	0.0000	0	255
0	467.78	9.5465	0	3	0.0000	0.0000	0.0000	0.0000	0	255
0	477.33	9.5465	0	3	0.0000	0.0000	0.0000	0.0000	0	255
0	486.87	9.5465	0	3	0.0000	0.0000	0.0000	0.0000	0	255
0	496.42	9.5465	0	3	0.0000	0.0000	0.0000	0.0000	0	255
0	505.97	9.5465	0	3	0.0000	0.0000	0.0000	0.0000	0	255
0	515.51	9.5465	0	3	0.0000	0.0000	0.0000	0.0000	0	255
0	525.06	9.5465	0	3	0.0000	0.0000	0.0000	0.0000	0	255
0	534.61	9.5465	0	3	0.0000	0.0000	0.0000	0.0000	0	255
0	544.15	9.5465	0	3	0.0000	0.0000	0.0000	0.0000	0	255
0	553.70	9.5465	0	3	0.0000	0.0000	0.0000	0.0000	0	255
0	563.24	9.5465	0	3	0.0000	0.0000	0.0000	0.0000	0	255
0	572.79	9.5465	0	3	0.0000	0.0000	0.0000	0.0000	0	255
0	582.34	9.5465	0	3	0.0000	0.0000	0.0000	0.0000	0	255
0	591.88	9.5465	0	3	0.0000	0.0000	0.0000	0.0000	0	255
0	601.43	9.5465	0	3	0.0000	0.0000	0.0000	0.0000	0	255
0	610.98	9.5465	0	3	0.0000	0.0000	0.0000	0.0000	0	255
0	620.52	9.5465	0	3	0.0000	0.0000	0.0000	0.0000	0	255
0	630.07	9.5465	0	3	0.0000	0.0000	0.0000	0.0000	0	255
0	639.62	9.5465	0	3	0.0000	0.0000	0.0000	0.0000	0	255
0	649.16	9.5465	0	3	0.0000	0.0000	0.0000	0.0000	0	255
0	658.71	9.5465	0	3	0.0000	0.0000	0.0000	0.0000	0	255
0	668.26	9.5465	0	3	0.0000	0.0000	0.0000	0.0000	0	255
0	677.80	9.5465	0	3	0.0000	0.0000	0.0000	0.0000	0	255
0	687.35	9.5465	0	3	0.0000	0.0000	0.0000	0.0000	0	255
0	696.90	9.5465	0	3	0.0000	0.0000	0.0000	0.0000	0	255
0	706.44	9.5465	0	3	0.0000	0.0000	0.0000	0.0000	0	255
0	715.99	9.5465	0	3	0.0000	0.0000	0.0000	0.0000	0	255
0	725.54	9.5465	0	3	0.0000	0.0000	0.0000	0.0000	0	255
0	735.08	9.5465	0	3	0.0000	0.0000	0.0000	0.0000	0	255
0	744.63	9.5465	0	3	0.0000	0.0000	0.0000	0.0000	0	255
0	754.18	9.5465	0	3	0.0000	0.0000	0.0000	0.0000	0	255
0	763.72	9.5465	0	3	0.0000	0.0000	0.0000	0.0000	0	255
0	773.27	9.5465	0	3	0.0000	0.0000	0.0000	0.0000	0	255
0	782.81	9.5465	0	3	0.0000	0.0000	0.0000	0.0000	0	255
0	792.36	9.5465	0	3	0.0000	0.0000	0.0000	0.0000	0	255
0	801.91	9.5465	0	3	0.0000	0.0000	0.0000	0.0000	0	255
0	811.45	9.5465	0	3	0.0000	0.0000	0.0000	0.0000	0	255
0	821.00	9.5465	0	3	0.0000	0.0000	0.0000	0.0000	0	255
0	830.55	9.5465	0	3	0.0000	0.0000	0.0000	0.0000	0	255
0	840.09	9.5465	0	3	0.0000	0.0000	0.0000	0.0000	0	255
0	849.64	9.5465	0	3	0.0000	0.0000	0.0000	0.0000	0	255
0	859.19	9.5465	0	3	0.0000	0.0000	0.0000	0.0000	0	255
0	868.73	9.5465	0	3	0.0000	0.0000	0.0000	0.0000	0	255
0	878.28	9.5465	0	3	0.0000	0.0000	0.0000	0.0000	0	255
0	887.83	9.5465	0	3	0.0000	0.0000	0.0000	0.0000	0	255
0	897.37	9.5465	0	3	0.0000	0.0000	0.0000	0.0000	0	255
0	906.92	9.5465	0	3	0.0000	0.0000	0.0000	0.0000	0	255
0	916.47	9.5465	0	3	0.0000	0.0000	0.0000	0.0000	0	255
0	926.01	9.5465	0	3	0.0000	0.0000	0.0000	0.0000	0	255
0	935.56	9.5465	0	3	0.0000	0.0000	0.0000	0.0000	0	255
0	945.11	9.5465	0	3	0.0000	0.0000	0.0000	0.0000	0	255
0	954.65	9.5465	0	3	0.0000	0.0000	0.0000	0.0000	0	255
0	964.20	9.5465	0	3	0.0000	0.0000	0.0000	0.0000	0	255
0	973.75	9.5465	0	3	0.0000	0.0000	0.0000	0.0000	0	255
0	983.29	9.5465	0	3	0.0000	0.0000	0.0000	0.0000	0	255
0	992.84	9.5465	0	3	0.0000	0.0000	0.0000	0.0000	0	255
0	1002.40	9.5465	0	3	0.0000	0.0000	0.0000	0.0000	0	255
0	1011.90	9.5465	0	3	0.0000	0.0000	0.0000	0.0000	0	255
0	1021.50	9.5465	0	3	0.0000	0.0000	0.0000	0.0000	0	255
0	1031.00	9.5465	0	3	0.0000	0.0000	0.0000	0.0000	0	255
0	1040.60	9.5465	0	3	0.0000	0.0000	0.0000	0.0000	0	255
0	1050.10	9.5465	0	3	0.0000	0.0000	0.0000	0.0000	0	255
0	1059.70	9.5465	0	3	0.0000	0.0000	0.0000	0.0000	0	255
0	1069.20	9.5465	0	3	0.0000	0.0000	0.0000	0.0000	0	255
0	1078.80	9.5465	0	3	0.0000	0.0000	0.0000	0.0000	0	255
0	1088.30	9.5465	0	3	0.0000	0.0000	0.0000	0.0000	0	255
0	1097.80	9.5465	0	3	0.0000	0.0000	0.0000	0.0000	0	255
0	1107.40	9.5465	0	3	0.0000	0.0000	0.0000	0.0000	0	255
0	1116.90	9.5465	0	3	0.0000	0.0000	0.0000	0.0000	0	255
0	1126.50	9.5465	0	3	0.0000	0.0000	0.0000	0.0000	0	255
0	1136.00	9.5465	0	3	0.0000	0.0000	0.0000	0.0000	0	255
0	1145.60	9.5465	0	3	0.0000	0.0000	0.0000	0.0000	0	255
0	1155.10	9.5465	0	3	0.0000	0.0000	0.0000	0.0000	0	255
0	1164.70	9.5465	0	3	0.0000	0.0000	0.0000	0.0000	0	255
0	1174.20	9.5465	0	3	0.0000	0.0000	0.0000	0.0000	0	255
0	1183.80	9.5465	0	3	0.0000	0.0000	0.0000	0.0000	0	255
0	1193.30	9.5465	0	3	0.0000	0.0000	0.0000	0.0000	0	255
0	1202.90	9.5465	0	3	0.0000	0.0000	0.0000	0.0000	0	255
0	1212.40	9.5465	0	3	0.0000	0.0000	0.0000	0.0000	0	255
0	1222.00	9.5465	0	3	0.0000	0.0000	0.0000	0.0000	0	255
0	1231.50	9.5465	0	3	0.0000	0.0000	0.0000	0.0000	0	255
0	1241.00	9.5465	0	3	0.0000	0.0000	0.0000	0.0000	0	255
0	1250.60	9.5465	0	3	0.0000	0.0000	0.0000	0.0000	0	255
0	1260.10	9.5465	0	3	0.0000	0.0000	0.0000	0.0000	0	255
0	1269.70	9.5465	0	3	0.0000	0.0000	0.0000	0.0000	0	255
0	1279.20	9.5465	0	3	0.0000	0.0000	0.0000	0.0000	0	255
0	1288.80	9.5465	0	3	0.0000	0.0000	0.0000	0.0000	0	255
0	1298.30	9.5465	0	3	0.0000	0.0000	0.0000	0.0000	0	255
0	1307.90	9.5465	0	3	0.0000	0.0000	0.0000	0.0000	0	255
0	1317.40	9.5465	0	3	0.0000	0.0000	0.0000	0.0000	0	255
0	1327.00	9.5465	0	3	0.0000	0.0000	0.0000	0.0000	0	255
0	1336.50	9.5465	0	3	0.0000	0.0000	0.0000	0.0000	0	255
0	1346.10	9.5465	0	3	0.0000	0.0000	0.0000	0.0000	0	255
0	1355.60	9.5465	0	3	0.0000	0.0000	0.0000	0.0000	0	255
0	1365.20	9.5465	0	3	0.0000	0.0000	0.0000	0.0000	0	255
0	1374.70	9.5465	0	3	0.0000	0.0000	0.0000	0.0000	0	255
0	1384.20	9.5465	0	3	0.0000	0.0000	0.0000	0.0000	0	255
0	1393.80	9.5465	0	3	0.0000	0.0000	0.0000	0.0000	0	255
0	1403.30	9.5465	0	3	0.0000	0.0000	0.0000	0.0000	0	255
0	1412.90	9.5465	0	3	0.0000	0.0000	0.0000	0.0000	0	255
0	1422.40	9.5465	0	3	0.0000	0.0000	0.0000	0.0000	0	255
0	1432.00	9.5465	0	3	0.0000	0.0000	0.0000	0.0000	0	255
0	1441.50	9.5465	0	3	0.0000	0.0000	0.0000	0.0000	0	255
0	1451.10	9.5465	0	3	0.0000	0.0000	0.0000	0.0000	0	255
0	1460.60	9.5465	0	3	0.0000	0.0000	0.0000	0.0000	0	255
0	1470.20	9.5465	0	3	0.0000	0.0000	0.0000	0.0000	0	255
0	1479.70	9.5465	0	3	0.0000	0.0000	0.0000	0.0000	0	255
0	1489.30	9.5465	0	3	0.0000	0.0000	0.0000	0.0000	0	255
0	1498.80	9.5465	0	3	0.0000	0.0000	0.0000	0.0000	0	255
0	1508.40	9.5465	0	3	0.0000	0.0000	0.0000	0.0000	0	255
0	1517.90	9.5465	0	3	0.0000	0.0000	0.0000	0.0000	0	255
0	1527.40	9.5465	0	3	0.0000	0.0000	0.0000	0.0000	0	255
0	1537.00	9.5465	0	3	0.0000	0.0000	0.0000	0.0000	0	255
0	1546.50	9.5465	0	3	0.0000	0.0000	0.0000	0.0000	0	255
0	1556.10	9.5465	0	3	0.0000	0.0000	0.0000	0.0000	0	255
0	1565.60	9.5465	0	3	0.0000	0.0000	0.0000	0.0000	0	255
0	1575.20	9.5465	0	3	0.0000	0.0000	0.0000	0.0000	0	255
0	1584.70	9.5465	0	3	0.0000	0.0000	0.0000	0.0000	0	255
0	1594.30	9.5465	0	3	0.0000	0.0000	0.0000	0.0000	0	255
0	1603.80	9.5465	0	3	0.0000	0.0000	0.0000	0.0000	0	255
0	1613.40	9.5465	0	3	0.0000	0.0000	0.0000	0.0000	0	255
0	1622.90	9.5465	0	3	0.0000	0.0000	0.0000	0.0000	0	255
0	1632.50	9.5465	0	3	0.0000	0.0000	0.0000	0.0000	0	255
0	1642.00	9.5465	0	3	0.0000	0.0000	0.0000	0.0000	0	255
0	1651.50	9.5465	0	3	0.0000	0.0000	0.0000	0.0000	0	255
0	1661.10	9.5465	0	3	0.0000	0.0000	0.0000	0.0000	0	255
0	1670.60	9.5465	0	3	0.0000	0.0000	0.0000	0.0000	0	255
0	1680.20	9.5465	0	3	0.0000	0.0000	0.0000	0.0000	0	255
0	1689.70	9.5465	0	3	0.0000	0.0000	0.0000	0.0000	0	255
0	1699.30	9.5465	0	3	0.0000	0.0000	0.0000	0.0000	0	255
0	1708.80	9.5465	0	3	0.0000	0.0000	0.0000	0.0000	0	255
0	1718.40	9.5465	0	3	0.0000	0.0000	0.0000	0.0000	0	255
0	1727.90	9.5465	0	3	0.0000	0.0000	0.0000	0.0000	0	255
0	1737.50	9.5465	0	3	0.0000	0.0000	0.0000	0.0000	0	255
0	1747.00	9.5465	0	3	0.0000	0.0000	0.0000	0.0000	0	255
0	1756.60	9.5465	0	3	0.0000	0.0000	0.0000	0.0000	0	255
0	1766.10	9.5465	0	3	0.0000	0.0000	0.0000	0.0000	0	255
0	1775.70	9.5465	0	3	0.0000	0.0000	0.0000	0.0000	0	255
0	1785.20	9.5465	0	3	0.0000	0.0000	0.0000	0.0000	0	255
0	1794.70	9.5465	0	3	0.0000	0.0000	0.0000	0.0000	0	255
0	1804.30	9.5465	0	3	0.0000	0.0000	0.0000	0.0000	0	255
0	1813.80	9.5465	0	3	0.0000	0.0000	0.0000	0.0000	0	255
0	1823.40	9.5465	0	3	0.0000	0.0000	0.0000	0.0000	0	255
0	1832.90	9.5465	0	3	0.0000	0.0000	0.0000	0.0000	0	255
0	1842.50	9.5465	0	3	0.0000	0.0000	0.0000	0.0000	0	255
0	1852.00	9.5465	0	3	0.0000	0.0000	0.0000	0.0000	0	255
0	1861.60	9.5465	0	3	0.0000	0.0000	0.0000	0.0000	0	255
0	1871.10	9.5465	0	3	0.0000	0.0000	0.0000	0.0000	0	255
0	1880.70	9.5465	0	3	0.0000	0.0000	0.0000	0.0000	0	255
0	1890.20	9.5465	0	3	0.0000	0.0000	0.0000	0.0000	0	255
0	1899.80	9.5465	0	3	0.0000	0.0000	0.0000	0.0000	0	255
0	1909.30	9.5465	0	3	0.0000	0.0000	0.0000	0.0000	0	255
0	1918.90	9.5465	0	3	0.0000	0.0000	0.0000	0.0000	0	255
0	1928.40	9.5465	0	3	0.0000	0.0000	0.0000	0.0000	0	255
0	1937.90	9.5465	0	3	0.0000	0.0000	0.0000	0.0000	0	255
0	1947.50	9.5465	0	3	0.0000	0.0000	0.0000	0.0000	0	255
0	1957.00	9.5465	0	3	0.0000	0.0000	0.0000	0.0000	0	255
0	1966.60	9.5465	0	3	0.0000	0.0000	0.0000	0.0000	0	255
0	1976.10	9.5465	0	3	0.0000	0.0000	0.0000	0.0000	0	255
0	1985.70	9.5465	0	3	0.0000	0.0000	0.0000	0.0000	0	255
0	1995.20	9.5465	0	3	0.0000	0.0000	0.0000	0.0000	0	255
0	2004.80	9.5465	0	3	0.0000	0.0000	0.0000	0.0000	0	255
0	2014.30	9.5465	0	3	0.0000	0.0000	0.0000	0.0000	0	255
0	2023.90	9.5465	0	3	0.0000	0.0000	0.0000	0.0000	0	255
0	2033.40	9.5465	0	3	0.0000	0.0000	0.0000	0.0000	0	255
0	2043.00	9.5465	0	3	0.0000	0.0000	0.0000	0.0000	0	255
0	2052.50	9.5465	0	3	0.0000	0.0000	0.0000	0.0000	0	255
0	2062.00	9.5465	0	3	0.0000	0.0000	0.0000	0.0000	0	255
0	2071.60	9.5465	0	3	0.0000	0.0000	0.0000	0.0000	0	255
0	2081.10	9.5465	0	3	0.0000	0.0000	0.0000	0.0000	0	255
0	2090.70	9.5465	0	3	0.0000	0.0000	0.0000	0.0000	0	255
0	2100.20	9.5465	0	3	0.0000	0.0000	0.0000	0.0000	0	255
0	2109.80	9.5465	0	3	0.0000	0.0000	0.0000	0.0000	0	255
0	2119.30	9.5465	0	3	0.0000	0.0000	0.0000	0.0000	0	255
0	2128.90	9.5465	0	3	0.0000	0.0000	0.0000	0.0000	0	255
0	2138.40	9.5465	0	3	0.0000	0.0000	0.0000	0.0000	0	255
0	2148.00	9.5465	0	3	0.0000	0.0000	0.0000	0.0000	0	255
0	2157.50	9.5465	0	3	0.0000	0.0000	0.0000	0.0000	0	255
0	2167.10	9.5465	0	3	0.0000	0.0000	0.0000	0.0000	0	255
0	2176.60	9.5465	0	3	0.0000	0.0000	0.0000	0.0000	0	255
0	2186.20	9.5465	0	3	0.0000	0.0000	0.0000	0.0000	0	255
0	2195.70	9.5465	0	3	0.0000	0.0000	0.0000	0.0000	0	255
0	2205.20	9.5465	0	3	0.0000	0.0000	0.0000	0.0000	0	255
0	2214.80	9.5465	0	3	0.0000	0.0000	0.0000	0.0000	0	255
0	2224.30	9.5465	0	3	0.0000	0.0000	0.0000	0.0000	0	255
0	2233.90	9.5465	0	3	0.0000	0.0000	0.0000	0.0000	0	255
0	2243.40	9.5465	0	3	0.0000	0.0000	0.0000	0.0000	0	255
0	2253.00	9.5465	0	3	0.0000	0.0000	0.0000	0.0000	0	255
0	2262.50	9.5465	0	3	0.0000	0.0000	0.0000	0.0000	0	255
0	2272.10	9.5465	0	3	0.0000	0.0000	0.0000	0.0000	0	255
0	2281.60	9.5465	0	3	0.0000	0.0000	0.0000	0.0000	0	255
0	2291.20	9.5465	0	3	0.0000	0.0000	0.0000	0.0000	0	255
0	2300.70	9.5465	0	3	0.0000	0.0000	0.0000	0.0000	0	255
0	2310.30	9.5465	0	3	0.0000	0.0000	0.0000	0.0000	0	255
0	2319.80	9.5465	0	3	0.0000	0.0000	0.0000	0.0000	0	255
0	2329.40	9.5465	0	3	0.0000	0.0000	0.0000	0.0000	0	255
0	2338.90	9.5465	0	3	0.0000	0.0000	0.0000	0.0000	0	255
0	2348.40	9.5465	0	3	0.0000	0.0000	0.0000	0.0000	0	255
0	2358.00	9.5465	0	3	0.0000	0.0000	0.0000	0.0000	0	255
0	2367.50	9.5465	0	3	0.0000	0.0000	0.0000	0.0000	0	255
0	2377.10	9.5465	0	3	0.0000	0.0000	0.0000	0.0000	0	255
0	2386.60	9.5465	0	3	0.0000	0.0000	0.0000	0.0000	0	255
0	2396.20	9.5465	0	3	0.0000	0.0000	0.0000	0.0000	0	255
0	2405.70	9.5465	0	3	0.0000	0.0000	0.0000	0.0000	0	255
0	2415.30	9.5465	0	3	0.0000	0.0000	0.0000	0.0000	0	255
0	2424.80	9.5465	0	3	0.0000	0.0000	0.0000	0.0000	0	255
0	2434.40	9.5465	0	3	0.0000	0.0000	0.0000	0.0000	0	255
0	2443.90	9.5465	0	3	0.0000	0.0000	0.0000	0.0000	0	255
0	2453.50	9.5465	0	3	0.0000	0.0000	0.0000	0.0000	0	255
0	2463.00	9.5465	0	3	0.0000	0.0000	0.0000	0.0000	0	255
0	2472.50	9.5465	0	3	0.0000	0.0000	0.0000	0.0000	0	255
0	2482.10	9.5465	0	3	0.0000	0.0000	0.0000	0.0000	0	255
0	2491.60	9.5465	0	3	0.0000	0.0000	0.0000	0.0000	0	255
0	2501.20	9.5465	0	3	0.0000	0.0000	0.0000	0.0000	0	255
0	2510.70	9.5465	0	3	0.0000	0.0000	0.0000	0.0000	0	255
0	2520.30	9.5465	0	3	0.0000	0.0000	0.0000	0.0000	0	255
0	2529.80	9.5465	0	3	0.0000	0.0000	0.0000	0.0000	0	255
0	2539.40	9.5465	0	3	0.0000	0.0000	0.0000	0.0000	0	255
0	2548.90	9.5465	0	3	0.0000	0.0000	0.0000	0.0000	0	255
0	2558.50	9.5465	0	3	0.0000	0.0000	0.0000	0.0000	0	255
0	2568.00	9.5465	0	3	0.0000	0.0000	0.0000	0.0000	0	255
0	2577.60	9.5465	0	3	0.0000	0.0000	0.0000	0.0000	0	255
0	2587.10	9.5465	0	3	0.0000	0.0000	0.0000	0.0000	0	255
0	2596.70	9.5465	0	3	0.0000	0.0000	0.0000	0.0000	0	255
0	2606.20	9.5465	0	3	0.0000	0.0000	0.0000	0.0000	0	255
0	2615.70	9.5465	0	3	0.0000	0.0000	0.0000	0.0000	0	255
0	2625.30	9.5465	0	3	0.0000	0.0000	0.0000	0.0000	0	255
0	2634.80	9.5465	0	3	0.0000	0.0000	0.0000	0.0000	0	255
0	2644.40	9.5465	0	3	0.0000	0.0000	0.0000	0.0000	0	255
0	2653.90	9.5465	0	3	0.0000	0.0000	0.0000	0.0000	0	255
0	2663.50	9.5465	0	3	0.0000	0.0000	0.0000	0.0000	0	255
0	2673.00	9.5465	0	3	0.0000	0.0000	0.0000	0.0000	0	255
0	2682.60	9.5465	0	3	0.0000	0.0000	0.0000	0.0000	0	255
0	2692.10	9.5465	0	3	0.0000	0.0000	0.0000	0.0000	0	255
0	2701.70	9.5465	0	3	0.0000	0.0000	0.0000	0.0000	0	255
0	2711.20	9.5465	0	3	0.0000	0.0000	0.0000	0.0000	0	255
0	2720.80	9.5465	0	3	0.0000	0.0000	0.0000	0.0000	0	255
0	2730.30	9.5465	0	3	0.0000	0.0000	0.0000	0.0000	0	255
0	2739.90	9.5465	0	3	0.0000	0.0000	0.0000	0.0000	0	255
0	2749.40	9.5465	0	3	0.0000	0.0000	0.0000	0.0000	0	255
0	2758.90	9.5465	0	3	0.0000	0.0000	0.0000	0.0000	0	255
0	2768.50	9.5465	0	3	0.0000	0.0000	0.0000	0.0000	0	255
0	2778.00	9.5465	0	3	0.0000	0.0000	0.0000	0.0000	0	255
0	2787.60	9.5465	0	3	0.0000	0.0000	0.0000	0.0000	0	255
0	2797.10	9.5465	0	3	0.0000	0.0000	0.0000	0.0000	0	255
0	2806.70	9.5465	0	3	0.0000	0.0000	0.0000	0.0000	0	255
0	2816.20	9.5465	0	3	0.0000	0.0000	0.0000	0.0000	0	255
0	2825.80	9.5465	0	3	0.0000	0.0000	0.0000	0.0000	0	255
0	2835.30	9.5465	0	3	0.0000	0.0000	0.0000	0.0000	0	255
0	2844.90	9.5465	0	3	0.0000	0.0000	0.0000	0.0000	0	255
0	2854.40	9.5465	0	3	0.0000	0.0000	0.0000	0.0000	0	255
0	0.0000	19.093	0	3	0.0000	0.0000	0.0000	0.0000	0	255
0	9.5465	19.093	0	3	0.0000	0.0000	0.0000	0.0000	0	255
0	19.093	19.093	0	3	0.0000	0.0000	0.0000	0.0000	0	255
0	28.640	19.093	0	3	0.0000	0.0000	0.0000	0.0000	0	255
0	38.186	19.093	0	3	0.0000	0.0000	0.0000	0.0000	0	255
0	47.733	19.093	0	3	0.0000	0.0000	0.0000	0.0000	0	255
0	57.279	19.093	0	3	0.0000	0.0000	0.0000	0.0000	0	255
0	66.826	19.093	0	3	0.0000	0.0000	0.0000	0.0000	0	255
0	76.372	19.093	0	3	0.0000	0.0000	0.0000	0.0000	0	255
0	85.919	19.093	0	3	0.0000	0.0000	0.0000	0.0000	0	255
0	95.465	19.093	0	3	0.0000	0.0000	0.0000	0.0000	0	255
0	105.01	19.093	0	3	0.0000	0.0000	0.0000	0.0000	0	255
0	114.56	19.093	0	3	0.0000	0.0000	0.0000	0.0000	0	255
0	124.10	19.093	0	3	0.0000	0.0000	0.0000	0.0000	0	255
0	133.65	19.093	0	3	0.0000	0.0000	0.0000	0.0000	0	255
0	143.20	19.093	0	3	0.0000	0.0000	0.0000	0.0000	0	255
0	152.74	19.093	0	3	0.0000	0.0000	0.0000	0.0000	0	255
0	162.29	19.093	0	3	0.0000	0.0000	0.0000	0.0000	0	255
0	171.84	19.093	0	3	0.0000	0.0000	0.0000	0.0000	0	255
0	181.38	19.093	0	3	0.0000	0.0000	0.0000	0.0000	0	255
0	190.93	19.093	0	3	0.0000	0.0000	0.0000	0.0000	0	255
0	200.48	19.093	0	3	0.0000	0.0000	0.0000	0.0000	0	255
0	210.02	19.093	0	3	0.0000	0.0000	0.0000	0.0000	0	255
0	219.57	19.093	0	3	0.0000	0.0000	0.0000	0.0000	0	255
0	229.12	19.093	0	3	0.0000	0.0000	0.0000	0.0000	0	255
0	238.66	19.093	0	3	0.0000	0.0000	0.0000	0.0000	0	255
0	248.21	19.093	0	3	0.0000	0.0000	0.0000	0.0000	0	255
0	257.76	19.093	0	3	0.0000	0.0000	0.0000	0.0000	0	255
0	267.30	19.093	0	3	0.0000	0.0000	0.0000	0.0000	0	255
0	276.85	19.093	0	3	0.0000	0.0000	0.0000	0.0000	0	255
0	286.40	19.093	0	3	0.0000	0.0000	0.0000	0.0000	0	255
0	295.94	19.093	0	3	0.0000	0.0000	0.0000	0.0000	0	255
0	305.49	19.093	0	3	0.0000	0.0000	0.0000	0.0000	0	255
0	315.04	19.093	0	3	0.0000	0.0000	0.0000	0.0000	0	255
0	324.58	19.093	0	3	0.0000	0.0000	0.0000	0.0000	0	255
0	334.13	19.093	0	3	0.0000	0.0000	0.0000	0.0000	0	255
0	343.67	19.093	0	3	0.0000	0.0000	0.0000	0.0000	0	255
0	353.22	19.093	0	3	0.0000	0.0000	0.0000	0.0000	0	255
0	362.77	19.093	0	3	0.0000	0.0000	0.0000	0.0000	0	255
0	372.31	19.093	0	3	0.0000	0.0000	0.0000	0.0000	0	255
0	381.86	19.093	0	3	0.0000	0.0000	0.0000	0.0000	0	255
0	391.41	19.093	0	3	0.0000	0.0000	0.0000	0.0000	0	255
0	400.95	19.093	0	3	0.0000	0.0000	0.0000	0.0000	0	255
0	410.50	19.093	0	3	0.0000	0.0000	0.0000	0.0000	0	255
0	420.05	19.093	0	3	0.0000	0.0000	0.0000	0.0000	0	255
0	429.59	19.093	0	3	0.0000	0.0000	0.0000	0.0000	0	255
0	439.14	19.093	0	3	0.0000	0.0000	0.0000	0.0000	0	255
0	448.69	19.093	0	3	0.0000	0.0000	0.0000	0.0000	0	255
0	458.23	19.093	0	3	0.0000	0.0000	0.0000	0.0000	0	255
0	467.78	19.093	0	3	0.0000	0.0000	0.0000	0.0000	0	255
0	477.33	19.093	0	3	0.0000	0.0000	0.0000	0.0000	0	255
0	486.87	19.093	0	3	0.0000	0.0000	0.0000	0.0000	0	255
0	496.42	19.093	0	3	0.0000	0.0000	0.0000	0.0000	0	255
0	505.97	19.093	0	3	0.0000	0.0000	0.0000	0.0000	0	255
0	515.51	19.093	0	3	0.0000	0.0000	0.0000	0.0000	0	255
0	525.06	19.093	0	3	0.0000	0.0000	0.0000	0.0000	0	255
0	534.61	19.093	0	3	0.0000	0.0000	0.0000	0.0000	0	255
0	544.15	19.093	0	3	0.0000	0.0000	0.0000	0.0000	0	255
0	553.70	19.093	0	3	0.0000	0.0000	0.0000	0.0000	0	255
0	563.24	19.093	0	3	0.0000	0.0000	0.0000	0.0000	0	255
0	572.79	19.093	0	3	0.0000	0.0000	0.0000	0.0000	0	255
0	582.34	19.093	0	3	0.0000	0.0000	0.0000	0.0000	0	255
0	591.88	19.093	0	3	0.0000	0.0000	0.0000	0.0000	0	255
0	601.43	19.093	0	3	0.0000	0.0000	0.0000	0.0000	0	255
0	610.98	19.093	0	3	0.0000	0.0000	0.0000	0.0000	0	255
0	620.52	19.093	0	3	0.0000	0.0000	0.0000	0.0000	0	255
0	630.07	19.093	0	3	0.0000	0.0000	0.0000	0.0000	0	255
0	639.62	19.093	0	3	0.0000	0.0000	0.0000	0.0000	0	255
0	649.16	19.093	0	3	0.0000	0.0000	0.0000	0.0000	0	255
0	658.71	19.093	0	3	0.0000	0.0000	0.0000	0.0000	0	255
0	668.26	19.093	0	3	0.0000	0.0000	0.0000	0.0000	0	255
0	677.80	19.093	0	3	0.0000	0.0000	0.0000	0.0000	0	255
0	687.35	19.093	0	3	0.0000	0.0000	0.0000	0.0000	0	255
0	696.90	19.093	0	3	0.0000	0.0000	0.0000	0.0000	0	255
0	706.44	19.093	0	3	0.0000	0.0000	0.0000	0.0000	0	255
0	715.99	19.093	0	3	0.0000	0.0000	0.0000	0.0000	0	255
0	725.54	19.093	0	3	0.0000	0.0000	0.0000	0.0000	0	255
0	735.08	19.093	0	3	0.0000	0.0000	0.0000	0.0000	0	255
0	744.63	19.093	0	3	0.0000	0.0000	0.0000	0.0000	0	255
0	754.18	19.093	0	3	0.0000	0.0000	0.0000	0.0000	0	255
0	763.72	19.093	0	3	0.0000	0.0000	0.0000	0.0000	0	255
0	773.27	19.093	0	3	0.0000	0.0000	0.0000	0.0000	0	255
0	782.81	19.093	0	3	0.0000	0.0000	0.0000	0.0000	0	255
0	792.36	19.093	0	3	0.0000	0.0000	0.0000	0.0000	0	255
0	801.91	19.093	0	3	0.0000	0.0000	0.0000	0.0000	0	255
0	811.45	19.093	0	3	0.0000	0.0000	0.0000	0.0000	0	255
0	821.00	19.093	0	3	0.0000	0.0000	0.0000	0.0000	0	255
0	830.55	19.093	0	3	0.0000	0.0000	0.0000	0.0000	0	255
0	840.09	19.093	0	3	0.0000	0.0000	0.0000	0.0000	0	255
0	849.64	19.093	0	3	0.0000	0.0000	0.0000	0.0000	0	255
0	859.19	19.093	0	3	0.0000	0.0000	0.0000	0.0000	0	255
0	868.73	19.093	0	3	0.0000	0.0000	0.0000	0.0000	0	255
0	878.28	19.093	0	3	0.0000	0.0000	0.0000	0.0000	0	255
0	887.83	19.093	0	3	0.0000	0.0000	0.0000	0.0000	0	255
0	897.37	19.093	0	3	0.0000	0.0000	0.0000	0.0000	0	255
0	906.92	19.093	0	3	0.0000	0.0000	0.0000	0.0000	0	255
0	916.47	19.093	0	3	0.0000	0.0000	0.0000	0.0000	0	255
0	926.01	19.093	0	3	0.0000	0.0000	0.0000	0.0000	0	255
0	935.56	19.093	0	3	0.0000	0.0000	0.0000	0.0000	0	255
0	945.11	19.093	0	3	0.0000	0.0000	0.0000	0.0000	0	255
0	954.65	19.093	0	3	0.0000	0.0000	0.0000	0.0000	0	255
0	964.20	19.093	0	3	0.0000	0.0000	0.0000	0.0000	0	255
0	973.75	19.093	0	3	0.0000	0.0000	0.0000	0.0000	0	255
0	983.29	19.093	0	3	0.0000	0.0000	0.0000	0.0000	0	255
0	992.84	19.093	0	3	0.0000	0.0000	0.0000	0.0000	0	255
0	1002.40	19.093	0	3	0.0000	0.0000	0.0000	0.0000	0	255
0	1011.90	19.093	0	3	0.0000	0.0000	0.0000	0.0000	0	255
0	1021.50	19.093	0	3	0.0000	0.0000	0.0000	0.0000	0	255
0	1031.00	19.093	0	3	0.0000	0.0000	0.0000	0.0000	0	255
0	1040.60	19.093	0	3	0.0000	0.0000	0.0000	0.0000	0	255
0	1050.10	19.093	0	3	0.0000	0.0000	0.0000	0.0000	0	255
0	1059.70	19.093	0	3	0.0000	0.0000	0.0000	0.0000	0	255
0	1069.20	19.093	0	3	0.0000	0.0000	0.0000	0.0000	0	255
0	1078.80	19.093	0	3	0.0000	0.0000	0.0000	0.0000	0	255
0	1088.30	19.093	0	3	0.0000	0.0000	0.0000	0.0000	0	255
0	1097.80	19.093	0	3	0.0000	0.0000	0.0000	0.0000	0	255
0	1107.40	19.093	0	3	0.0000	0.0000	0.0000	0.0000	0	255
0	1116.90	19.093	0	3	0.0000	0.0000	0.0000	0.0000	0	255
0	1126.50	19.093	0	3	0.0000	0.0000	0.0000	0.0000	0	255
0	1136.00	19.093	0	3	0.0000	0.0000	0.0000	0.0000	0	255
0	1145.60	19.093	0	3	0.0000	0.0000	0.0000	0.0000	0	255
0	1155.10	19.093	0	3	0.0000	0.0000	0.0000	0.0000	0	255
0	1164.70	19.093	0	3	0.0000	0.0000	0.0000	0.0000	0	255
0	1174.20	19.093	0	3	0.0000	0.0000	0.0000	0.0000	0	255
0	1183.80	19.093	0	3	0.0000	0.0000	0.0000	0.0000	0	255
0	1193.30	19.093	0	3	0.0000	0.0000	0.0000	0.0000	0	255
0	1202.90	19.093	0	3	0.0000	0.0000	0.0000	0.0000	0	255
0	1212.40	19.093	0	3	0.0000	0.0000	0.0000	0.0000	0	255
0	1222.00	19.093	0	3	0.0000	0.0000	0.0000	0.0000	0	255
0	1231.50	19.093	0	3	0.0000	0.0000	0.0000	0.0000	0	255
0	1241.00	19.093	0	3	0.0000	0.0000	0.0000	0.0000	0	255
0	1250.60	19.093	0	3	0.0000	0.0000	0.0000	0.0000	0	255
0	1260.10	19.093	0	3	0.0000	0.0000	0.0000	0.0000	0	255
0	1269.70	19.093	0	3	0.0000	0.0000	0.0000	0.0000	0	255
0	1279.20	19.093	0	3	0.0000	0.0000	0.0000	0.0000	0	255
0	1288.80	19.093	0	3	0.0000	0.0000	0.0000	0.0000	0	255
0	1298.30	19.093	0	3	0.0000	0.0000	0.0000	0.0000	0	255
0	1307.90	19.093	0	3	0.0000	0.0000	0.0000	0.0000	0	255
0	1317.40	19.093	0	3	0.0000	0.0000	0.0000	0.0000	0	255
0	1327.00	19.093	0	3	0.0000	0.0000	0.0000	0.0000	0	255
0	1336.50	19.093	0	3	0.0000	0.0000	0.0000	0.0000	0	255
0	1346.10	19.093	0	3	0.0000	0.0000	0.0000	0.0000	0	255
0	1355.60	19.093	0	3	0.0000	0.0000	0.0000	0.0000	0	255
0	1365.20	19.093	0	3	0.0000	0.0000	0.0000	0.0000	0	255
0	1374.70	19.093	0	3	0.0000	0.0000	0.0000	0.0000	0	255
0	1384.20	19.093	0	3	0.0000	0.0000	0.0000	0.0000	0	255
0	1393.80	19.093	0	3	0.0000	0.0000	0.0000	0.0000	0	255
0	1403.30	19.093	0	3	0.0000	0.0000	0.0000	0.0000	0	255
0	1412.90	19.093	0	3	0.0000	0.0000	0.0000	0.0000	0	255
0	1422.40	19.093	0	3	0.0000	0.0000	0.0000	0.0000	0	255
0	1432.00	19.093	0	3	0.0000	0.0000	0.0000	0.0000	0	255
0	1441.50	19.093	0	3	0.0000	0.0000	0.0000	0.0000	0	255
0	1451.10	19.093	0	3	0.0000	0.0000	0.0000	0.0000	0	255
0	1460.60	19.093	0	3	0.0000	0.0000	0.0000	0.0000	0	255
0	1470.20	19.093	0	3	0.0000	0.0000	0.0000	0.0000	0	255
0	1479.70	19.093	0	3	0.0000	0.0000	0.0000	0.0000	0	255
0	1489.30	19.093	0	3	0.0000	0.0000	0.0000	0.0000	0	255
0	1498.80	19.093	0	3	0.0000	0.0000	0.0000	0.0000	0	255
0	1508.40	19.093	0	3	0.0000	0.0000	0.0000	0.0000	0	255
0	1517.90	19.093	0	3	0.0000	0.0000	0.0000	0.0000	0	255
0	1527.40	19.093	0	3	0.0000	0.0000	0.0000	0.0000	0	255
0	1537.00	19.093	0	3	0.0000	0.0000	0.0000	0.0000	0	255
0	1546.50	19.093	0	3	0.0000	0.0000	0.0000	0.0000	0	255
0	1556.10	19.093	0	3	0.0000	0.0000	0.0000	0.0000	0	255
0	1565.60	19.093	0	3	0.0000	0.0000	0.0000	0.0000	0	255
0	1575.20	19.093	0	3	0.0000	0.0000	0.0000	0.0000	0	255
0	1584.70	19.093	0	3	0.0000	0.0000	0.0000	0.0000	0	255
0	1594.30	19.093	0	3	0.0000	0.0000	0.0000	0.0000	0	255
0	1603.80	19.093	0	3	0.0000	0.0000	0.0000	0.0000	0	255
0	1613.40	19.093	0	3	0.0000	0.0000	0.0000	0.0000	0	255
0	1622.90	19.093	0	3	0.0000	0.0000	0.0000	0.0000	0	255
0	1632.50	19.093	0	3	0.0000	0.0000	0.0000	0.0000	0	255
0	1642.00	19.093	0	3	0.0000	0.0000	0.0000	0.0000	0	255
0	1651.50	19.093	0	3	0.0000	0.0000	0.0000	0.0000	0	255
0	1661.10	19.093	0	3	0.0000	0.0000	0.0000	0.0000	0	255
0	1670.60	19.093	0	3	0.0000	0.0000	0.0000	0.0000	0	255
0	1680.20	19.093	0	3	0.0000	0.0000	0.0000	0.0000	0	255
0	1689.70	19.093	0	3	0.0000	0.0000	0.0000	0.0000	0	255
0	1699.30	19.093	0	3	0.0000	0.0000	0.0000	0.0000	0	255
0	1708.80	19.093	0	3	0.0000	0.0000	0.0000	0.0000	0	255
0	1718.40	19.093	0	3	0.0000	0.0000	0.0000	0.0000	0	255
0	1727.90	19.093	0	3	0.0000	0.0000	0.0000	0.0000	0	255
0	1737.50	19.093	0	3	0.0000	0.0000	0.0000	0.0000	0	255
0	1747.00	19.093	0	3	0.0000	0.0000	0.0000	0.0000	0	255
0	1756.60	19.093	0	3	0.0000	0.0000	0.0000	0.0000	0	255
0	1766.10	19.093	0	3	0.0000	0.0000	0.0000	0.0000	0	255
0	1775.70	19.093	0	3	0.0000	0.0000	0.0000	0.0000	0	255
0	1785.20	19.093	0	3	0.0000	0.0000	0.0000	0.0000	0	255
0	1794.70	19.093	0	3	0.0000	0.0000	0.0000	0.0000	0	255
0	1804.30	19.093	0	3	0.0000	0.0000	0.0000	0.0000	0	255
0	1813.80	19.093	0	3	0.0000	0.0000	0.0000	0.0000	0	255
0	1823.40	19.093	0	3	0.0000	0.0000	0.0000	0.0000	0	255
0	1832.90	19.093	0	3	0.0000	0.0000	0.0000	0.0000	0	255
0	1842.50	19.093	0	3	0.0000	0.0000	0.0000	0.0000	0	255
0	1852.00	19.093	0	3	0.0000	0.0000	0.0000	0.0000	0	255
0	1861.60	19.093	0	3	0.0000	0.0000	0.0000	0.0000	0	255
0	1871.10	19.093	0	3	0.0000	0.0000	0.0000	0.0000	0	255
0	1880.70	19.093	0	3	0.0000	0.0000	0.0000	0.0000	0	255
0	1890.20	19.093	0	3	0.0000	0.0000	0.0000	0.0000	0	255
0	1899.80	19.093	0	3	0.0000	0.0000	0.0000	0.0000	0	255
0	1909.30	19.093	0	3	0.0000	0.0000	0.0000	0.0000	0	255
0	1918.90	19.093	0	3	0.0000	0.0000	0.0000	0.0000	0	255
0	1928.40	19.093	0	3	0.0000	0.0000	0.0000	0.0000	0	255
0	1937.90	19.093	0	3	0.0000	0.0000	0.0000	0.0000	0	255
0	1947.50	19.093	0	3	0.0000	0.0000	0.0000	0.0000	0	255
0	1957.00	19.093	0	3	0.0000	0.0000	0.0000	0.0000	0	255
0	1966.60	19.093	0	3	0.0000	0.0000	0.0000	0.0000	0	255
0	1976.10	19.093	0	3	0.0000	0.0000	0.0000	0.0000	0	255
0	1985.70	19.093	0	3	0.0000	0.0000	0.0000	0.0000	0	255
0	1995.20	19.093	0	3	0.0000	0.0000	0.0000	0.0000	0	255
0	2004.80	19.093	0	3	0.0000	0.0000	0.0000	0.0000	0	255
0	2014.30	19.093	0	3	0.0000	0.0000	0.0000	0.0000	0	255
0	2023.90	19.093	0	3	0.0000	0.0000	0.0000	0.0000	0	255
0	2033.40	19.093	0	3	0.0000	0.0000	0.0000	0.0000	0	255
0	2043.00	19.093	0	3	0.0000	0.0000	0.0000	0.0000	0	255
0	2052.50	19.093	0	3	0.0000	0.0000	0.0000	0.0000	0	255
0	2062.00	19.093	0	3	0.0000	0.0000	0.0000	0.0000	0	255
0	2071.60	19.093	0	3	0.0000	0.0000	0.0000	0.0000	0	255
0	2081.10	19.093	0	3	0.0000	0.0000	0.0000	0.0000	0	255
0	2090.70	19.093	0	3	0.0000	0.0000	0.0000	0.0000	0	255
0	2100.20	19.093	0	3	0.0000	0.0000	0.0000	0.0000	0	255
0	2109.80	19.093	0	3	0.0000	0.0000	0.0000	0.0000	0	255
0	2119.30	19.093	0	3	0.0000	0.0000	0.0000	0.0000	0	255
0	2128.90	19.093	0	3	0.0000	0.0000	0.0000	0.0000	0	255
0	2138.40	19.093	0	3	0.0000	0.0000	0.0000	0.0000	0	255
0	2148.00	19.093	0	3	0.0000	0.0000	0.0000	0.0000	0	255
0	2157.50	19.093	0	3	0.0000	0.0000	0.0000	0.0000	0	255
0	2167.10	19.093	0	3	0.0000	0.0000	0.0000	0.0000	0	255
0	2176.60	19.093	0	3	0.0000	0.0000	0.0000	0.0000	0	255
0	2186.20	19.093	0	3	0.0000	0.0000	0.0000	0.0000	0	255
0	2195.70	19.093	0	3	0.0000	0.0000	0.0000	0.0000	0	255
0	2205.20	19.093	0	3	0.0000	0.0000	0.0000	0.0000	0	255
0	2214.80	19.093	0	3	0.0000	0.0000	0.0000	0.0000	0	255
0	2224.30	19.093	0	3	0.0000	0.0000	0.0000	0.0000	0	255
0	2233.90	19.093	0	3	0.0000	0.0000	0.0000	0.0000	0	255
0	2243.40	19.093	0	3	0.0000	0.0000	0.0000	0.0000	0	255
0	2253.00	19.093	0	3	0.0000	0.0000	0.0000	0.0000	0	255
0	2262.50	19.093	0	3	0.0000	0.0000	0.0000	0.0000	0	255
0	2272.10	19.093	0	3	0.0000	0.0000	0.0000	0.0000	0	255
0	2281.60	19.093	0	3	0.0000	0.0000	0.0000	0.0000	0	255
0	2291.20	19.093	0	3	0.0000	0.0000	0.0000	0.0000	0	255
0	2300.70	19.093	0	3	0.0000	0.0000	0.0000	0.0000	0	255
0	2310.30	19.093	0	3	0.0000	0.0000	0.0000	0.0000	0	255
0	2319.80	19.093	0	3	0.0000	0.0000	0.0000	0.0000	0	255
0	2329.40	19.093	0	3	0.0000	0.0000	0.0000	0.0000	0	255
0	2338.90	19.093	0	3	0.0000	0.0000	0.0000	0.0000	0	255
0	2348.40	19.093	0	3	0.0000	0.0000	0.0000	0.0000	0	255
0	2358.00	19.093	0	3	0.0000	0.0000	0.0000	0.0000	0	255
0	2367.50	19.093	0	3	0.0000	0.0000	0.0000	0.0000	0	255
0	2377.10	19.093	0	3	0.0000	0.0000	0.0000	0.0000	0	255
0	2386.60	19.093	0	3	0.0000	0.0000	0.0000	0.0000	0	255
0	2396.20	19.093	0	3	0.0000	0.0000	0.0000	0.0000	0	255
0	2405.70	19.093	0	3	0.0000	0.0000	0.0000	0.0000	0	255
0	2415.30	19.093	0	3	0.0000	0.0000	0.0000	0.0000	0	255
0	2424.80	19.093	0	3	0.0000	0.0000	0.0000	0.0000	0	255
0	2434.40	19.093	0	3	0.0000	0.0000	0.0000	0.0000	0	255
0	2443.90	19.093	0	3	0.0000	0.0000	0.0000	0.0000	0	255
0	2453.50	19.093	0	3	0.0000	0.0000	0.0000	0.0000	0	255
0	2463.00	19.093	0	3	0.0000	0.0000	0.0000	0.0000	0	255
0	2472.50	19.093	0	3	0.0000	0.0000	0.0000	0.0000	0	255
0	2482.10	19.093	0	3	0.0000	0.0000	0.0000	0.0000	0	255
0	2491.60	19.093	0	3	0.0000	0.0000	0.0000	0.0000	0	255
0	2501.20	19.093	0	3	0.0000	0.0000	0.0000	0.0000	0	255
0	2510.70	19.093	0	3	0.0000	0.0000	0.0000	0.0000	0	255
0	2520.30	19.093	0	3	0.0000	0.0000	0.0000	0.0000	0	255
0	2529.80	19.093	0	3	0.0000	0.0000	0.0000	0.0000	0	255
0	2539.40	19.093	0	3	0.0000	0.0000	0.0000	0.0000	0	255
0	2548.90	19.093	0	3	0.0000	0.0000	0.0000	0.0000	0	255
0	2558.50	19.093	0	3	0.0000	0.0000	0.0000	0.0000	0	255
0	2568.00	19.093	0	3	0.0000	0.0000	0.0000	0.0000	0	255
0	2577.60	19.093	0	3	0.0000	0.0000	0.0000	0.0000	0	255
0	2587.10	19.093	0	3	0.0000	0.0000	0.0000	0.0000	0	255
0	2596.70	19.093	0	3	0.0000	0.0000	0.0000	0.0000	0	255
0	2606.20	19.093	0	3	0.0000	0.0000	0.0000	0.0000	0	255
0	2615.70	19.093	0	3	0.0000	0.0000	0.0000	0.0000	0	255
0	2625.30	19.093	0	3	0.0000	0.0000	0.0000	0.0000	0	255
0	2634.80	19.093	0	3	0.0000	0.0000	0.0000	0.0000	0	255
0	2644.40	19.093	0	3	0.0000	0.0000	0.0000	0.0000	0	255
0	2653.90	19.093	0	3	0.0000	0.0000	0.0000	0.0000	0	255
0	2663.50	19.093	0	3	0.0000	0.0000	0.0000	0.0000	0	255
0	2673.00	19.093	0	3	0.0000	0.0000	0.0000	0.0000	0	255
0	2682.60	19.093	0	3	0.0000	0.0000	0.0000	0.0000	0	255
0	2692.10	19.093	0	3	0.0000	0.0000	0.0000	0.0000	0	255
0	2701.70	19.093	0	3	0.0000	0.0000	0.0000	0.0000	0	255
0	2711.20	19.093	0	3	0.0000	0.0000	0.0000	0.0000	0	255
0	2720.80	19.093	0	3	0.0000	0.0000	0.0000	0.0000	0	255
0	2730.30	19.093	0	3	0.0000	0.0000	0.0000	0.0000	0	255
0	2739.90	19.093	0	3	0.0000	0.0000	0.0000	0.0000	0	255
0	2749.40	19.093	0	3	0.0000	0.0000	0.0000	0.0000	0	255
0	2758.90	19.093	0	3	0.0000	0.0000	0.0000	0.0000	0	255
0	2768.50	19.093	0	3	0.0000	0.0000	0.0000	0.0000	0	255
0	2778.00	19.093	0	3	0.0000	0.0000	0.0000	0.0000	0	255
0	2787.60	19.093	0	3	0.0000	0.0000	0.0000	0.0000	0	255
0	2797.10	19.093	0	3	0.0000	0.0000	0.0000	0.0000	0	255
0	2806.70	19.093	0	3	0.0000	0.0000	0.0000	0.0000	0	255
0	2816.20	19.093	0	3	0.0000	0.0000	0.0000	0.0000	0	255
0	2825.80	19.093	0	3	0.0000	0.0000	0.0000	0.0000	0	255
0	2835.30	19.093	0	3	0.0000	0.0000	0.0000	0.0000	0	255
0	2844.90	19.093	0	3	0.0000	0.0000	0.0000	0.0000	0	255
0	2854.40	19.093	0	3	0.0000	0.0000	0.0000	0.0000	0	255
0	0.0000	28.640	0	3	0.0000	0.0000	0.0000	0.0000	0	255
0	9.5465	28.640	0	3	0.0000	0.0000	0.0000	0.0000	0	255
0	19.093	28.640	0	3	0.0000	0.0000	0.0000	0.0000	0	255
0	28.640	28.640	0	3	0.0000	0.0000	0.0000	0.0000	0	255
0	38.186	28.640	0	3	0.0000	0.0000	0.0000	0.0000	0	255
0	47.733	28.640	0	3	0.0000	0.0000	0.0000	0.0000	0	255
0	57.279	28.640	0	3	0.0000	0.0000	0.0000	0.0000	0	255
0	66.826	28.640	0	3	0.0000	0.0000	0.0000	0.0000	0	255
0	76.372	28.640	0	3	0.0000	0.0000	0.0000	0.0000	0	255
0	85.919	28.640	0	3	0.0000	0.0000	0.0000	0.0000	0	255
0	95.465	28.640	0	3	0.0000	0.0000	0.0000	0.0000	0	255
0	105.01	28.640	0	3	0.0000	0.0000	0.0000	0.0000	0	255
0	114.56	28.640	0	3	0.0000	0.0000	0.0000	0.0000	0	255
0	124.10	28.640	0	3	0.0000	0.0000	0.0000	0.0000	0	255
0	133.65	28.640	0	3	0.0000	0.0000	0.0000	0.0000	0	255
0	143.20	28.640	0	3	0.0000	0.0000	0.0000	0.0000	0	255
0	152.74	28.640	0	3	0.0000	0.0000	0.0000	0.0000	0	255
0	162.29	28.640	0	3	0.0000	0.0000	0.0000	0.0000	0	255
0	171.84	28.640	0	3	0.0000	0.0000	0.0000	0.0000	0	255
0	181.38	28.640	0	3	0.0000	0.0000	0.0000	0.0000	0	255
0	190.93	28.640	0	3	0.0000	0.0000	0.0000	0.0000	0	255
0	200.48	28.640	0	3	0.0000	0.0000	0.0000	0.0000	0	255
0	210.02	28.640	0	3	0.0000	0.0000	0.0000	0.0000	0	255
0	219.57	28.640	0	3	0.0000	0.0000	0.0000	0.0000	0	255
0	229.12	28.640	0	3	0.0000	0.0000	0.0000	0.0000	0	255
0	238.66	28.640	0	3	0.0000	0.0000	0.0000	0.0000	0	255
0	248.21	28.640	0	3	0.0000	0.0000	0.0000	0.0000	0	255
0	257.76	28.640	0	3	0.0000	0.0000	0.0000	0.0000	0	255
0	267.30	28.640	0	3	0.0000	0.0000	0.0000	0.0000	0	255
0	276.85	28.640	0	3	0.0000	0.0000	0.0000	0.0000	0	255
0	286.40	28.640	0	3	0.0000	0.0000	0.0000	0.0000	0	255
0	295.94	28.640	0	3	0.0000	0.0000	0.0000	0.0000	0	255
0	305.49	28.640	0	3	0.0000	0.0000	0.0000	0.0000	0	255
0	315.04	28.640	0	3	0.0000	0.0000	0.0000	0.0000	0	255
0	324.58	28.640	0	3	0.0000	0.0000	0.0000	0.0000	0	255
0	334.13	28.640	0	3	0.0000	0.0000	0.0000	0.0000	0	255
0	343.67	28.640	0	3	0.0000	0.0000	0.0000	0.0000	0	255
0	353.22	28.640	0	3	0.0000	0.0000	0.0000	0.0000	0	255
0	362.77	28.640	0	3	0.0000	0.0000	0.0000	0.0000	0	255
0	372.31	28.640	0	3	0.0000	0.0000	0.0000	0.0000	0	255
0	381.86	28.640	0	3	0.0000	0.0000	0.0000	0.0000	0	255
0	391.41	28.640	0	3	0.0000	0.0000	0.0000	0.0000	0	255
0	400.95	28.640	0	3	0.0000	0.0000	0.0000	0.0000	0	255
0	410.50	28.640	0	3	0.0000	0.0000	0.0000	0.0000	0	255
0	420.05	28.640	0	3	0.0000	0.0000	0.0000	0.0000	0	255
0	429.59	28.640	0	3	0.0000	0.0000	0.0000	0.0000	0	255
0	439.14	28.640	0	3	0.0000	0.0000	0.0000	0.0000	0	255
0	448.69	28.640	0	3	0.0000	0.0000	0.0000	0.0000	0	255
0	458.23	28.640	0	3	0.0000	0.0000	0.0000	0.0000	0	255
0	467.78	28.640	0	3	0.0000	0.0000	0.0000	0.0000	0	255
0	477.33	28.640	0	3	0.0000	0.0000	0.0000	0.0000	0	255
0	486.87	28.640	0	3	0.0000	0.0000	0.0000	0.0000	0	255
0	496.42	28.640	0	3	0.0000	0.0000	0.0000	0.0000	0	255
0	505.97	28.640	0	3	0.0000	0.0000	0.0000	0.0000	0	255
0	515.51	28.640	0	3	0.0000	0.0000	0.0000	0.0000	0	255
0	525.06	28.640	0	3	0.0000	0.0000	0.0000	0.0000	0	255
0	534.61	28.640	0	3	0.0000	0.0000	0.0000	0.0000	0	255
0	544.15	28.640	0	3	0.0000	0.0000	0.0000	0.0000	0	255
0	553.70	28.640	0	3	0.0000	0.0000	0.0000	0.0000	0	255
0	563.24	28.640	0	3	0.0000	0.0000	0.0000	0.0000	0	255
0	572.79	28.640	0	3	0.0000	0.0000	0.0000	0.0000	0	255
0	582.34	28.640	0	3	0.0000	0.0000	0.0000	0.0000	0	255
0	591.88	28.640	0	3	0.0000	0.0000	0.0000	0.0000	0	255
0	601.43	28.640	0	3	0.0000	0.0000	0.0000	0.0000	0	255
0	610.98	28.640	0	3	0.0000	0.0000	0.0000	0.0000	0	255
0	620.52	28.640	0	3	0.0000	0.0000	0.0000	0.0000	0	255
0	630.07	28.640	0	3	0.0000	0.0000	0.0000	0.0000	0	255
0	639.62	28.640	0	3	0.0000	0.0000	0.0000	0.0000	0	255
0	649.16	28.640	0	3	0.0000	0.0000	0.0000	0.0000	0	255
0	658.71	28.640	0	3	0.0000	0.0000	0.0000	0.0000	0	255
0	668.26	28.640	0	3	0.0000	0.0000	0.0000	0.0000	0	255
0	677.80	28.640	0	3	0.0000	0.0000	0.0000	0.0000	0	255
0	687.35	28.640	0	3	0.0000	0.0000	0.0000	0.0000	0	255
0	696.90	28.640	0	3	0.0000	0.0000	0.0000	0.0000	0	255
0	706.44	28.640	0	3	0.0000	0.0000	0.0000	0.0000	0	255
0	715.99	28.640	0	3	0.0000	0.0000	0.0000	0.0000	0	255
0	725.54	28.640	0	3	0.0000	0.0000	0.0000	0.0000	0	255
0	735.08	28.640	0	3	0.0000	0.0000	0.0000	0.0000	0	255
0	744.63	28.640	0	3	0.0000	0.0000	0.0000	0.0000	0	255
0	754.18	28.640	0	3	0.0000	0.0000	0.0000	0.0000	0	255
0	763.72	28.640	0	3	0.0000	0.0000	0.0000	0.0000	0	255
0	773.27	28.640	0	3	0.0000	0.0000	0.0000	0.0000	0	255
0	782.81	28.640	0	3	0.0000	0.0000	0.0000	0.0000	0	255
0	792.36	28.640	0	3	0.0000	0.0000	0.0000	0.0000	0	255
0	801.91	28.640	0	3	0.0000	0.0000	0.0000	0.0000	0	255
0	811.45	28.640	0	3	0.0000	0.0000	0.0000	0.0000	0	255
0	821.00	28.640	0	3	0.0000	0.0000	0.0000	0.0000	0	255
0	830.55	28.640	0	3	0.0000	0.0000	0.0000	0.0000	0	255
0	840.09	28.640	0	3	0.0000	0.0000	0.0000	0.0000	0	255
0	849.64	28.640	0	3	0.0000	0.0000	0.0000	0.0000	0	255
0	859.19	28.640	0	3	0.0000	0.0000	0.0000	0.0000	0	255
0	868.73	28.640	0	3	0.0000	0.0000	0.0000	0.0000	0	255
0	878.28	28.640	0	3	0.0000	0.0000	0.0000	0.0000	0	255
0	887.83	28.640	0	3	0.0000	0.0000	0.0000	0.0000	0	255
0	897.37	28.640	0	3	0.0000	0.0000	0.0000	0.0000	0	255
0	906.92	28.640	0	3	0.0000	0.0000	0.0000	0.0000	0	255
0	916.47	28.640	0	3	0.0000	0.0000	0.0000	0.0000	0	255
0	926.01	28.640	0	3	0.0000	0.0000	0.0000	0.0000	0	255
0	935.56	28.640	0	3	0.0000	0.0000	0.0000	0.0000	0	255
0	945.11	28.640	0	3	0.0000	0.0000	0.0000	0.0000	0	255
0	954.65	28.640	0	3	0.0000	0.0000	0.0000	0.0000	0	255
0	964.20	28.640	0	3	0.0000	0.0000	0.0000	0.0000	0	255
0	973.75	28.640	0	3	0.0000	0.0000	0.0000	0.0000	0	255
0	983.29	28.640	0	3	0.0000	0.0000	0.0000	0.0000	0	255
0	992.84	28.640	0	3	0.0000	0.0000	0.0000	0.0000	0	255
0	1002.40	28.640	0	3	0.0000	0.0000	0.0000	0.0000	0	255
0	1011.90	28.640	0	3	0.0000	0.0000	0.0000	0.0000	0	255
0	1021.50	28.640	0	3	0.0000	0.0000	0.0000	0.0000	0	255
0	1031.00	28.640	0	3	0.0000	0.0000	0.0000	0.0000	0	255
0	1040.60	28.640	0	3	0.0000	0.0000	0.0000	0.0000	0	255
0	1050.10	28.640	0	3	0.0000	0.0000	0.0000	0.0000	0	255
0	1059.70	28.640	0	3	0.0000	0.0000	0.0000	0.0000	0	255
0	1069.20	28.640	0	3	0.0000	0.0000	0.0000	0.0000	0	255
0	1078.80	28.640	0	3	0.0000	0.0000	0.0000	0.0000	0	255
0	1088.30	28.640	0	3	0.0000	0.0000	0.0000	0.0000	0	255
0	1097.80	28.640	0	3	0.0000	0.0000	0.0000	0.0000	0	255
0	1107.40	28.640	0	3	0.0000	0.0000	0.0000	0.0000	0	255
0	1116.90	28.640	0	3	0.0000	0.0000	0.0000	0.0000	0	255
0	1126.50	28.640	0	3	0.0000	0.0000	0.0000	0.0000	0	255
0	1136.00	28.640	0	3	0.0000	0.0000	0.0000	0.0000	0	255
0	1145.60	28.640	0	3	0.0000	0.0000	0.0000	0.0000	0	255
0	1155.10	28.640	0	3	0.0000	0.0000	0.0000	0.0000	0	255
0	1164.70	28.640	0	3	0.0000	0.0000	0.0000	0.0000	0	255
0	1174.20	28.640	0	3	0.0000	0.0000	0.0000	0.0000	0	255
0	1183.80	28.640	0	3	0.0000	0.0000	0.0000	0.0000	0	255
0	1193.30	28.640	0	3	0.0000	0.0000	0.0000	0.0000	0	255
0	1202.90	28.640	0	3	0.0000	0.0000	0.0000	0.0000	0	255
0	1212.40	28.640	0	3	0.0000	0.0000	0.0000	0.0000	0	255
0	1222.00	28.640	0	3	0.0000	0.0000	0.0000	0.0000	0	255
0	1231.50	28.640	0	3	0.0000	0.0000	0.0000	0.0000	0	255
0	1241.00	28.640	0	3	0.0000	0.0000	0.0000	0.0000	0	255
0	1250.60	28.640	0	3	0.0000	0.0000	0.0000	0.0000	0	255
0	1260.10	28.640	0	3	0.0000	0.0000	0.0000	0.0000	0	255
0	1269.70	28.640	0	3	0.0000	0.0000	0.0000	0.0000	0	255
0	1279.20	28.640	0	3	0.0000	0.0000	0.0000	0.0000	0	255
0	1288.80	28.640	0	3	0.0000	0.0000	0.0000	0.0000	0	255
0	1298.30	28.640	0	3	0.0000	0.0000	0.0000	0.0000	0	255
0	1307.90	28.640	0	3	0.0000	0.0000	0.0000	0.0000	0	255
0	1317.40	28.640	0	3	0.0000	0.0000	0.0000	0.0000	0	255
0	1327.00	28.640	0	3	0.0000	0.0000	0.0000	0.0000	0	255
0	1336.50	28.640	0	3	0.0000	0.0000	0.0000	0.0000	0	255
0	1346.10	28.640	0	3	0.0000	0.0000	0.0000	0.0000	0	255
0	1355.60	28.640	0	3	0.0000	0.0000	0.0000	0.0000	0	255
0	1365.20	28.640	0	3	0.0000	0.0000	0.0000	0.0000	0	255
0	1374.70	28.640	0	3	0.0000	0.0000	0.0000	0.0000	0	255
0	1384.20	28.640	0	3	0.0000	0.0000	0.0000	0.0000	0	255
0	1393.80	28.640	0	3	0.0000	0.0000	0.0000	0.0000	0	255
0	1403.30	28.640	0	3	0.0000	0.0000	0.0000	0.0000	0	255
0	1412.90	28.640	0	3	0.0000	0.0000	0.0000	0.0000	0	255
0	1422.40	28.640	0	3	0.0000	0.0000	0.0000	0.0000	0	255
0	1432.00	28.640	0	3	0.0000	0.0000	0.0000	0.0000	0	255
0	1441.50	28.640	0	3	0.0000	0.0000	0.0000	0.0000	0	255
0	1451.10	28.640	0	3	0.0000	0.0000	0.0000	0.0000	0	255
0	1460.60	28.640	0	3	0.0000	0.0000	0.0000	0.0000	0	255
0	1470.20	28.640	0	3	0.0000	0.0000	0.0000	0.0000	0	255
0	1479.70	28.640	0	3	0.0000	0.0000	0.0000	0.0000	0	255
0	1489.30	28.640	0	3	0.0000	0.0000	0.0000	0.0000	0	255
0	1498.80	28.640	0	3	0.0000	0.0000	0.0000	0.0000	0	255
0	1508.40	28.640	0	3	0.0000	0.0000	0.0000	0.0000	0	255
0	1517.90	28.640	0	3	0.0000	0.0000	0.0000	0.0000	0	255
0	1527.40	28.640	0	3	0.0000	0.0000	0.0000	0.0000	0	255
0	1537.00	28.640	0	3	0.0000	0.0000	0.0000	0.0000	0	255
0	1546.50	28.640	0	3	0.0000	0.0000	0.0000	0.0000	0	255
0	1556.10	28.640	0	3	0.0000	0.0000	0.0000	0.0000	0	255
0	1565.60	28.640	0	3	0.0000	0.0000	0.0000	0.0000	0	255
0	1575.20	28.640	0	3	0.0000	0.0000	0.0000	0.0000	0	255
0	1584.70	28.640	0	3	0.0000	0.0000	0.0000	0.0000	0	255
0	1594.30	28.640	0	3	0.0000	0.0000	0.0000	0.0000	0	255
0	1603.80	28.640	0	3	0.0000	0.0000	0.0000	0.0000	0	255
0	1613.40	28.640	0	3	0.0000	0.0000	0.0000	0.0000	0	255
0	1622.90	28.640	0	3	0.0000	0.0000	0.0000	0.0000	0	255
0	1632.50	28.640	0	3	0.0000	0.0000	0.0000	0.0000	0	255
0	1642.00	28.640	0	3	0.0000	0.0000	0.0000	0.0000	0	255
0	1651.50	28.640	0	3	0.0000	0.0000	0.0000	0.0000	0	255
0	1661.10	28.640	0	3	0.0000	0.0000	0.0000	0.0000	0	255
0	1670.60	28.640	0	3	0.0000	0.0000	0.0000	0.0000	0	255
0	1680.20	28.640	0	3	0.0000	0.0000	0.0000	0.0000	0	255
0	1689.70	28.640	0	3	0.0000	0.0000	0.0000	0.0000	0	255
0	1699.30	28.640	0	3	0.0000	0.0000	0.0000	0.0000	0	255
0	1708.80	28.640	0	3	0.0000	0.0000	0.0000	0.0000	0	255
0	1718.40	28.640	0	3	0.0000	0.0000	0.0000	0.0000	0	255
0	1727.90	28.640	0	3	0.0000	0.0000	0.0000	0.0000	0	255
0	1737.50	28.640	0	3	0.0000	0.0000	0.0000	0.0000	0	255
0	1747.00	28.640	0	3	0.0000	0.0000	0.0000	0.0000	0	255
0	1756.60	28.640	0	3	0.0000	0.0000	0.0000	0.0000	0	255
0	1766.10	28.640	0	3	0.0000	0.0000	0.0000	0.0000	0	255
0	1775.70	28.640	0	3	0.0000	0.0000	0.0000	0.0000	0	255
0	1785.20	28.640	0	3	0.0000	0.0000	0.0000	0.0000	0	255
0	1794.70	28.640	0	3	0.0000	0.0000	0.0000	0.0000	0	255
0	1804.30	28.640	0	3	0.0000	0.0000	0.0000	0.0000	0	255
0	1813.80	28.640	0	3	0.0000	0.0000	0.0000	0.0000	0	255
0	1823.40	28.640	0	3	0.0000	0.0000	0.0000	0.0000	0	255
0	1832.90	28.640	0	3	0.0000	0.0000	0.0000	0.0000	0	255
0	1842.50	28.640	0	3	0.0000	0.0000	0.0000	0.0000	0	255
0	1852.00	28.640	0	3	0.0000	0.0000	0.0000	0.0000	0	255
0	1861.60	28.640	0	3	0.0000	0.0000	0.0000	0.0000	0	255
0	1871.10	28.640	0	3	0.0000	0.0000	0.0000	0.0000	0	255
0	1880.70	28.640	0	3	0.0000	0.0000	0.0000	0.0000	0	255
0	1890.20	28.640	0	3	0.0000	0.0000	0.0000	0.0000	0	255
0	1899.80	28.640	0	3	0.0000	0.0000	0.0000	0.0000	0	255
0	1909.30	28.640	0	3	0.0000	0.0000	0.0000	0.0000	0	255
0	1918.90	28.640	0	3	0.0000	0.0000	0.0000	0.0000	0	255
0	1928.40	28.640	0	3	0.0000	0.0000	0.0000	0.0000	0	255
0	1937.90	28.640	0	3	0.0000	0.0000	0.0000	0.0000	0	255
0	1947.50	28.640	0	3	0.0000	0.0000	0.0000	0.0000	0	255
0	1957.00	28.640	0	3	0.0000	0.0000	0.0000	0.0000	0	255
0	1966.60	28.640	0	3	0.0000	0.0000	0.0000	0.0000	0	255
0	1976.10	28.640	0	3	0.0000	0.0000	0.0000	0.0000	0	255
0	1985.70	28.640	0	3	0.0000	0.0000	0.0000	0.0000	0	255
0	1995.20	28.640	0	3	0.0000	0.0000	0.0000	0.0000	0	255
0	2004.80	28.640	0	3	0.0000	0.0000	0.0000	0.0000	0	255
0	2014.30	28.640	0	3	0.0000	0.0000	0.0000	0.0000	0	255
0	2023.90	28.640	0	3	0.0000	0.0000	0.0000	0.0000	0	255
0	2033.40	28.640	0	3	0.0000	0.0000	0.0000	0.0000	0	255
0	2043.00	28.640	0	3	0.0000	0.0000	0.0000	0.0000	0	255
0	2052.50	28.640	0	3	0.0000	0.0000	0.0000	0.0000	0	255
0	2062.00	28.640	0	3	0.0000	0.0000	0.0000	0.0000	0	255
0	2071.60	28.640	0	3	0.0000	0.0000	0.0000	0.0000	0	255
0	2081.10	28.640	0	3	0.0000	0.0000	0.0000	0.0000	0	255
0	2090.70	28.640	0	3	0.0000	0.0000	0.0000	0.0000	0	255
0	2100.20	28.640	0	3	0.0000	0.0000	0.0000	0.0000	0	255
0	2109.80	28.640	0	3	0.0000	0.0000	0.0000	0.0000	0	255
0	2119.30	28.640	0	3	0.0000	0.0000	0.0000	0.0000	0	255
0	2128.90	28.640	0	3	0.0000	0.0000	0.0000	0.0000	0	255
0	2138.40	28.640	0	3	0.0000	0.0000	0.0000	0.0000	0	255
0	2148.00	28.640	0	3	0.0000	0.0000	0.0000	0.0000	0	255
0	2157.50	28.640	0	3	0.0000	0.0000	0.0000	0.0000	0	255
0	2167.10	28.640	0	3	0.0000	0.0000	0.0000	0.0000	0	255
0	2176.60	28.640	0	3	0.0000	0.0000	0.0000	0.0000	0	255
0	2186.20	28.640	0	3	0.0000	0.0000	0.0000	0.0000	0	255
0	2195.70	28.640	0	3	0.0000	0.0000	0.0000	0.0000	0	255
0	2205.20	28.640	0	3	0.0000	0.0000	0.0000	0.0000	0	255
0	2214.80	28.640	0	3	0.0000	0.0000	0.0000	0.0000	0	255
0	2224.30	28.640	0	3	0.0000	0.0000	0.0000	0.0000	0	255
0	2233.90	28.640	0	3	0.0000	0.0000	0.0000	0.0000	0	255
0	2243.40	28.640	0	3	0.0000	0.0000	0.0000	0.0000	0	255
0	2253.00	28.640	0	3	0.0000	0.0000	0.0000	0.0000	0	255
0	2262.50	28.640	0	3	0.0000	0.0000	0.0000	0.0000	0	255
0	2272.10	28.640	0	3	0.0000	0.0000	0.0000	0.0000	0	255
0	2281.60	28.640	0	3	0.0000	0.0000	0.0000	0.0000	0	255
0	2291.20	28.640	0	3	0.0000	0.0000	0.0000	0.0000	0	255
0	2300.70	28.640	0	3	0.0000	0.0000	0.0000	0.0000	0	255
0	2310.30	28.640	0	3	0.0000	0.0000	0.0000	0.0000	0	255
0	2319.80	28.640	0	3	0.0000	0.0000	0.0000	0.0000	0	255
0	2329.40	28.640	0	3	0.0000	0.0000	0.0000	0.0000	0	255
0	2338.90	28.640	0	3	0.0000	0.0000	0.0000	0.0000	0	255
0	2348.40	28.640	0	3	0.0000	0.0000	0.0000	0.0000	0	255
0	2358.00	28.640	0	3	0.0000	0.0000	0.0000	0.0000	0	255
0	2367.50	28.640	0	3	0.0000	0.0000	0.0000	0.0000	0	255
0	2377.10	28.640	0	3	0.0000	0.0000	0.0000	0.0000	0	255
0	2386.60	28.640	0	3	0.0000	0.0000	0.0000	0.0000	0	255
0	2396.20	28.640	0	3	0.0000	0.0000	0.0000	0.0000	0	255
0	2405.70	28.640	0	3	0.0000	0.0000	0.0000	0.0000	0	255
0	2415.30	28.640	0	3	0.0000	0.0000	0.0000	0.0000	0	255
0	2424.80	28.640	0	3	0.0000	0.0000	0.0000	0.0000	0	255
0	2434.40	28.640	0	3	0.0000	0.0000	0.0000	0.0000	0	255
0	2443.90	28.640	0	3	0.0000	0.0000	0.0000	0.0000	0	255
0	2453.50	28.640	0	3	0.0000	0.0000	0.0000	0.0000	0	255
0	2463.00	28.640	0	3	0.0000	0.0000	0.0000	0.0000	0	255
0	2472.50	28.640	0	3	0.0000	0.0000	0.0000	0.0000	0	255
0	2482.10	28.640	0	3	0.0000	0.0000	0.0000	0.0000	0	255
0	2491.60	28.640	0	3	0.0000	0.0000	0.0000	0.0000	0	255
0	2501.20	28.640	0	3	0.0000	0.0000	0.0000	0.0000	0	255
0	2510.70	28.640	0	3	0.0000	0.0000	0.0000	0.0000	0	255
0	2520.30	28.640	0	3	0.0000	0.0000	0.0000	0.0000	0	255
0	2529.80	28.640	0	3	0.0000	0.0000	0.0000	0.0000	0	255
0	2539.40	28.640	0	3	0.0000	0.0000	0.0000	0.0000	0	255
0	2548.90	28.640	0	3	0.0000	0.0000	0.0000	0.0000	0	255
0	2558.50	28.640	0	3	0.0000	0.0000	0.0000	0.0000	0	255
0	2568.00	28.640	0	3	0.0000	0.0000	0.0000	0.0000	0	255
0	2577.60	28.640	0	3	0.0000	0.0000	0.0000	0.0000	0	255
0	2587.10	28.640	0	3	0.0000	0.0000	0.0000	0.0000	0	255
0	2596.70	28.640	0	3	0.0000	0.0000	0.0000	0.0000	0	255
0	2606.20	28.640	0	3	0.0000	0.0000	0.0000	0.0000	0	255
0	2615.70	28.640	0	3	0.0000	0.0000	0.0000	0.0000	0	255
0	2625.30	28.640	0	3	0.0000	0.0000	0.0000	0.0000	0	255
0	2634.80	28.640	0	3	0.0000	0.0000	0.0000	0.0000	0	255
0	2644.40	28.640	0	3	0.0000	0.0000	0.0000	0.0000	0	255
0	2653.90	28.640	0	3	0.0000	0.0000	0.0000	0.0000	0	255
0	2663.50	28.640	0	3	0.0000	0.0000	0.0000	0.0000	0	255
0	2673.00	28.640	0	3	0.0000	0.0000	0.0000	0.0000	0	255
0	2682.60	28.640	0	3	0.0000	0.0000	0.0000	0.0000	0	255
0	2692.10	28.640	0	3	0.0000	0.0000	0.0000	0.0000	0	255
0	2701.70	28.640	0	3	0.0000	0.0000	0.0000	0.0000	0	255
0	2711.20	28.640	0	3	0.0000	0.0000	0.0000	0.0000	0	255
0	2720.80	28.640	0	3	0.0000	0.0000	0.0000	0.0000	0	255
0	2730.30	28.640	0	3	0.0000	0.0000	0.0000	0.0000	0	255
0	2739.90	28.640	0	3	0.0000	0.0000	0.0000	0.0000	0	255
0	2749.40	28.640	0	3	0.0000	0.0000	0.0000	0.0000	0	255
0	2758.90	28.640	0	3	0.0000	0.0000	0.0000	0.0000	0	255
0	2768.50	28.640	0	3	0.0000	0.0000	0.0000	0.0000	0	255
0	2778.00	28.640	0	3	0.0000	0.0000	0.0000	0.0000	0	255
0	2787.60	28.640	0	3	0.0000	0.0000	0.0000	0.0000	0	255
0	2797.10	28.640	0	3	0.0000	0.0000	0.0000	0.0000	0	255
0	2806.70	28.640	0	3	0.0000	0.0000	0.0000	0.0000	0	255
0	2816.20	28.640	0	3	0.0000	0.0000	0.0000	0.0000	0	255
0	2825.80	28.640	0	3	0.0000	0.0000	0.0000	0.0000	0	255
0	2835.30	28.640	0	3	0.0000	0.0000	0.0000	0.0000	0	255
0	2844.90	28.640	0	3	0.0000	0.0000	0.0000	0.0000	0	255
0	2854.40	28.640	0	3	0.0000	0.0000	0.0000	0.0000	0	255
0	0.0000	38.186	0	3	0.0000	0.0000	0.0000	0.0000	0	255
0	9.5465	38.186	0	3	0.0000	0.0000	0.0000	0.0000	0	255
0	19.093	38.186	0	3	0.0000	0.0000	0.0000	0.0000	0	255
0	28.640	38.186	0	3	0.0000	0.0000	0.0000	0.0000	0	255
0	38.186	38.186	0	3	0.0000	0.0000	0.0000	0.0000	0	255
0	47.733	38.186	0	3	0.0000	0.0000	0.0000	0.0000	0	255
0	57.279	38.186	0	3	0.0000	0.0000	0.0000	0.0000	0	255
0	66.826	38.186	0	3	0.0000	0.0000	0.0000	0.0000	0	255
0	76.372	38.186	0	3	0.0000	0.0000	0.0000	0.0000	0	255
0	85.919	38.186	0	3	0.0000	0.0000	0.0000	0.0000	0	255
0	95.465	38.186	0	3	0.0000	0.0000	0.0000	0.0000	0	255
0	105.01	38.186	0	3	0.0000	0.0000	0.0000	0.0000	0	255
0	114.56	38.186	0	3	0.0000	0.0000	0.0000	0.0000	0	255
0	124.10	38.186	0	3	0.0000	0.0000	0.0000	0.0000	0	255
0	133.65	38.186	0	3	0.0000	0.0000	0.0000	0.0000	0	255
0	143.20	38.186	0	3	0.0000	0.0000	0.0000	0.0000	0	255
0	152.74	38.186	0	3	0.0000	0.0000	0.0000	0.0000	0	255
0	162.29	38.186	0	3	0.0000	0.0000	0.0000	0.0000	0	255
0	171.84	38.186	0	3	0.0000	0.0000	0.0000	0.0000	0	255
0	181.38	38.186	0	3	0.0000	0.0000	0.0000	0.0000	0	255
0	190.93	38.186	0	3	0.0000	0.0000	0.0000	0.0000	0	255
0	200.48	38.186	0	3	0.0000	0.0000	0.0000	0.0000	0	255
0	210.02	38.186	0	3	0.0000	0.0000	0.0000	0.0000	0	255
0	219.57	38.186	0	3	0.0000	0.0000	0.0000	0.0000	0	255
0	229.12	38.186	0	3	0.0000	0.0000	0.0000	0.0000	0	255
0	238.66	38.186	0	3	0.0000	0.0000	0.0000	0.0000	0	255
0	248.21	38.186	0	3	0.0000	0.0000	0.0000	0.0000	0	255
0	257.76	38.186	0	3	0.0000	0.0000	0.0000	0.0000	0	255
0	267.30	38.186	0	3	0.0000	0.0000	0.0000	0.0000	0	255
0	276.85	38.186	0	3	0.0000	0.0000	0.0000	0.0000	0	255
0	286.40	38.186	0	3	0.0000	0.0000	0.0000	0.0000	0	255
0	295.94	38.186	0	3	0.0000	0.0000	0.0000	0.0000	0	255
0	305.49	38.186	0	3	0.0000	0.0000	0.0000	0.0000	0	255
0	315.04	38.186	0	3	0.0000	0.0000	0.0000	0.0000	0	255
0	324.58	38.186	0	3	0.0000	0.0000	0.0000	0.0000	0	255
0	334.13	38.186	0	3	0.0000	0.0000	0.0000	0.0000	0	255
0	343.67	38.186	0	3	0.0000	0.0000	0.0000	0.0000	0	255
0	353.22	38.186	0	3	0.0000	0.0000	0.0000	0.0000	0	255
0	362.77	38.186	0	3	0.0000	0.0000	0.0000	0.0000	0	255
0	372.31	38.186	0	3	0.0000	0.0000	0.0000	0.0000	0	255
0	381.86	38.186	0	3	0.0000	0.0000	0.0000	0.0000	0	255
0	391.41	38.186	0	3	0.0000	0.0000	0.0000	0.0000	0	255
0	400.95	38.186	0	3	0.0000	0.0000	0.0000	0.0000	0	255
0	410.50	38.186	0	3	0.0000	0.0000	0.0000	0.0000	0	255
0	420.05	38.186	0	3	0.0000	0.0000	0.0000	0.0000	0	255
0	429.59	38.186	0	3	0.0000	0.0000	0.0000	0.0000	0	255
0	439.14	38.186	0	3	0.0000	0.0000	0.0000	0.0000	0	255
0	448.69	38.186	0	3	0.0000	0.0000	0.0000	0.0000	0	255
0	458.23	38.186	0	3	0.0000	0.0000	0.0000	0.0000	0	255
0	467.78	38.186	0	3	0.0000	0.0000	0.0000	0.0000	0	255
0	477.33	38.186	0	3	0.0000	0.0000	0.0000	0.0000	0	255
0	486.87	38.186	0	3	0.0000	0.0000	0.0000	0.0000	0	255
0	496.42	38.186	0	3	0.0000	0.0000	0.0000	0.0000	0	255
0	505.97	38.186	0	3	0.0000	0.0000	0.0000	0.0000	0	255
0	515.51	38.186	0	3	0.0000	0.0000	0.0000	0.0000	0	255
0	525.06	38.186	0	3	0.0000	0.0000	0.0000	0.0000	0	255
0	534.61	38.186	0	3	0.0000	0.0000	0.0000	0.0000	0	255
0	544.15	38.186	0	3	0.0000	0.0000	0.0000	0.0000	0	255
0	553.70	38.186	0	3	0.0000	0.0000	0.0000	0.0000	0	255
0	563.24	38.186	0	3	0.0000	0.0000	0.0000	0.0000	0	255
0	572.79	38.186	0	3	0.0000	0.0000	0.0000	0.0000	0	255
0	582.34	38.186	0	3	0.0000	0.0000	0.0000	0.0000	0	255
0	591.88	38.186	0	3	0.0000	0.0000	0.0000	0.0000	0	255
0	601.43	38.186	0	3	0.0000	0.0000	0.0000	0.0000	0	255
0	610.98	38.186	0	3	0.0000	0.0000	0.0000	0.0000	0	255
0	620.52	38.186	0	3	0.0000	0.0000	0.0000	0.0000	0	255
0	630.07	38.186	0	3	0.0000	0.0000	0.0000	0.0000	0	255
0	639.62	38.186	0	3	0.0000	0.0000	0.0000	0.0000	0	255
0	649.16	38.186	0	3	0.0000	0.0000	0.0000	0.0000	0	255
0	658.71	38.186	0	3	0.0000	0.0000	0.0000	0.0000	0	255
0	668.26	38.186	0	3	0.0000	0.0000	0.0000	0.0000	0	255
0	677.80	38.186	0	3	0.0000	0.0000	0.0000	0.0000	0	255
0	687.35	38.186	0	3	0.0000	0.0000	0.0000	0.0000	0	255
0	696.90	38.186	0	3	0.0000	0.0000	0.0000	0.0000	0	255
0	706.44	38.186	0	3	0.0000	0.0000	0.0000	0.0000	0	255
0	715.99	38.186	0	3	0.0000	0.0000	0.0000	0.0000	0	255
0	725.54	38.186	0	3	0.0000	0.0000	0.0000	0.0000	0	255
0	735.08	38.186	0	3	0.0000	0.0000	0.0000	0.0000	0	255
0	744.63	38.186	0	3	0.0000	0.0000	0.0000	0.0000	0	255
0	754.18	38.186	0	3	0.0000	0.0000	0.0000	0.0000	0	255
0	763.72	38.186	0	3	0.0000	0.0000	0.0000	0.0000	0	255
0	773.27	38.186	0	3	0.0000	0.0000	0.0000	0.0000	0	255
0	782.81	38.186	0	3	0.0000	0.0000	0.0000	0.0000	0	255
0	792.36	38.186	0	3	0.0000	0.0000	0.0000	0.0000	0	255
0	801.91	38.186	0	3	0.0000	0.0000	0.0000	0.0000	0	255
0	811.45	38.186	0	3	0.0000	0.0000	0.0000	0.0000	0	255
0	821.00	38.186	0	3	0.0000	0.0000	0.0000	0.0000	0	255
0	830.55	38.186	0	3	0.0000	0.0000	0.0000	0.0000	0	255
0	840.09	38.186	0	3	0.0000	0.0000	0.0000	0.0000	0	255
0	849.64	38.186	0	3	0.0000	0.0000	0.0000	0.0000	0	255
0	859.19	38.186	0	3	0.0000	0.0000	0.0000	0.0000	0	255
0	868.73	38.186	0	3	0.0000	0.0000	0.0000	0.0000	0	255
0	878.28	38.186	0	3	0.0000	0.0000	0.0000	0.0000	0	255
0	887.83	38.186	0	3	0.0000	0.0000	0.0000	0.0000	0	255
0	897.37	38.186	0	3	0.0000	0.0000	0.0000	0.0000	0	255
0	906.92	38.186	0	3	0.0000	0.0000	0.0000	0.0000	0	255
0	916.47	38.186	0	3	0.0000	0.0000	0.0000	0.0000	0	255
0	926.01	38.186	0	3	0.0000	0.0000	0.0000	0.0000	0	255
0	935.56	38.186	0	3	0.0000	0.0000	0.0000	0.0000	0	255
0	945.11	38.186	0	3	0.0000	0.0000	0.0000	0.0000	0	255
0	954.65	38.186	0	3	0.0000	0.0000	0.0000	0.0000	0	255
0	964.20	38.186	0	3	0.0000	0.0000	0.0000	0.0000	0	255
0	973.75	38.186	0	3	0.0000	0.0000	0.0000	0.0000	0	255
0	983.29	38.186	0	3	0.0000	0.0000	0.0000	0.0000	0	255
0	992.84	38.186	0	3	0.0000	0.0000	0.0000	0.0000	0	255
0	1002.40	38.186	0	3	0.0000	0.0000	0.0000	0.0000	0	255
0	1011.90	38.186	0	3	0.0000	0.0000	0.0000	0.0000	0	255
0	1021.50	38.186	0	3	0.0000	0.0000	0.0000	0.0000	0	255
0	1031.00	38.186	0	3	0.0000	0.0000	0.0000	0.0000	0	255
0	1040.60	38.186	0	3	0.0000	0.0000	0.0000	0.0000	0	255
0	1050.10	38.186	0	3	0.0000	0.0000	0.0000	0.0000	0	255
0	1059.70	38.186	0	3	0.0000	0.0000	0.0000	0.0000	0	255
0	1069.20	38.186	0	3	0.0000	0.0000	0.0000	0.0000	0	255
0	1078.80	38.186	0	3	0.0000	0.0000	0.0000	0.0000	0	255
0	1088.30	38.186	0	3	0.0000	0.0000	0.0000	0.0000	0	255
0	1097.80	38.186	0	3	0.0000	0.0000	0.0000	0.0000	0	255
0	1107.40	38.186	0	3	0.0000	0.0000	0.0000	0.0000	0	255
0	1116.90	38.186	0	3	0.0000	0.0000	0.0000	0.0000	0	255
0	1126.50	38.186	0	3	0.0000	0.0000	0.0000	0.0000	0	255
0	1136.00	38.186	0	3	0.0000	0.0000	0.0000	0.0000	0	255
0	1145.60	38.186	0	3	0.0000	0.0000	0.0000	0.0000	0	255
0	1155.10	38.186	0	3	0.0000	0.0000	0.0000	0.0000	0	255
0	1164.70	38.186	0	3	0.0000	0.0000	0.0000	0.0000	0	255
0	1174.20	38.186	0	3	0.0000	0.0000	0.0000	0.0000	0	255
0	1183.80	38.186	0	3	0.0000	0.0000	0.0000	0.0000	0	255
0	1193.30	38.186	0	3	0.0000	0.0000	0.0000	0.0000	0	255
0	1202.90	38.186	0	3	0.0000	0.0000	0.0000	0.0000	0	255
0	1212.40	38.186	0	3	0.0000	0.0000	0.0000	0.0000	0	255
0	1222.00	38.186	0	3	0.0000	0.0000	0.0000	0.0000	0	255
0	1231.50	38.186	0	3	0.0000	0.0000	0.0000	0.0000	0	255
0	1241.00	38.186	0	3	0.0000	0.0000	0.0000	0.0000	0	255
0	1250.60	38.186	0	3	0.0000	0.0000	0.0000	0.0000	0	255
0	1260.10	38.186	0	3	0.0000	0.0000	0.0000	0.0000	0	255
0	1269.70	38.186	0	3	0.0000	0.0000	0.0000	0.0000	0	255
0	1279.20	38.186	0	3	0.0000	0.0000	0.0000	0.0000	0	255
0	1288.80	38.186	0	3	0.0000	0.0000	0.0000	0.0000	0	255
0	1298.30	38.186	0	3	0.0000	0.0000	0.0000	0.0000	0	255
0	1307.90	38.186	0	3	0.0000	0.0000	0.0000	0.0000	0	255
0	1317.40	38.186	0	3	0.0000	0.0000	0.0000	0.0000	0	255
0	1327.00	38.186	0	3	0.0000	0.0000	0.0000	0.0000	0	255
0	1336.50	38.186	0	3	0.0000	0.0000	0.0000	0.0000	0	255
0	1346.10	38.186	0	3	0.0000	0.0000	0.0000	0.0000	0	255
0	1355.60	38.186	0	3	0.0000	0.0000	0.0000	0.0000	0	255
0	1365.20	38.186	0	3	0.0000	0.0000	0.0000	0.0000	0	255
0	1374.70	38.186	0	3	0.0000	0.0000	0.0000	0.0000	0	255
0	1384.20	38.186	0	3	0.0000	0.0000	0.0000	0.0000	0	255
0	1393.80	38.186	0	3	0.0000	0.0000	0.0000	0.0000	0	255
0	1403.30	38.186	0	3	0.0000	0.0000	0.0000	0.0000	0	255
0	1412.90	38.186	0	3	0.0000	0.0000	0.0000	0.0000	0	255
0	1422.40	38.186	0	3	0.0000	0.0000	0.0000	0.0000	0	255
0	1432.00	38.186	0	3	0.0000	0.0000	0.0000	0.0000	0	255
0	1441.50	38.186	0	3	0.0000	0.0000	0.0000	0.0000	0	255
0	1451.10	38.186	0	3	0.0000	0.0000	0.0000	0.0000	0	255
0	1460.60	38.186	0	3	0.0000	0.0000	0.0000	0.0000	0	255
0	1470.20	38.186	0	3	0.0000	0.0000	0.0000	0.0000	0	255
0	1479.70	38.186	0	3	0.0000	0.0000	0.0000	0.0000	0	255
0	1489.30	38.186	0	3	0.0000	0.0000	0.0000	0.0000	0	255
0	1498.80	38.186	0	3	0.0000	0.0000	0.0000	0.0000	0	255
0	1508.40	38.186	0	3	0.0000	0.0000	0.0000	0.0000	0	255
0	1517.90	38.186	0	3	0.0000	0.0000	0.0000	0.0000	0	255
0	1527.40	38.186	0	3	0.0000	0.0000	0.0000	0.0000	0	255
0	1537.00	38.186	0	3	0.0000	0.0000	0.0000	0.0000	0	255
0	1546.50	38.186	0	3	0.0000	0.0000	0.0000	0.0000	0	255
0	1556.10	38.186	0	3	0.0000	0.0000	0.0000	0.0000	0	255
0	1565.60	38.186	0	3	0.0000	0.0000	0.0000	0.0000	0	255
0	1575.20	38.186	0	3	0.0000	0.0000	0.0000	0.0000	0	255
0	1584.70	38.186	0	3	0.0000	0.0000	0.0000	0.0000	0	255
0	1594.30	38.186	0	3	0.0000	0.0000	0.0000	0.0000	0	255
0	1603.80	38.186	0	3	0.0000	0.0000	0.0000	0.0000	0	255
0	1613.40	38.186	0	3	0.0000	0.0000	0.0000	0.0000	0	255
0	1622.90	38.186	0	3	0.0000	0.0000	0.0000	0.0000	0	255
0	1632.50	38.186	0	3	0.0000	0.0000	0.0000	0.0000	0	255
0	1642.00	38.186	0	3	0.0000	0.0000	0.0000	0.0000	0	255
0	1651.50	38.186	0	3	0.0000	0.0000	0.0000	0.0000	0	255
0	1661.10	38.186	0	3	0.0000	0.0000	0.0000	0.0000	0	255
0	1670.60	38.186	0	3	0.0000	0.0000	0.0000	0.0000	0	255
0	1680.20	38.186	0	3	0.0000	0.0000	0.0000	0.0000	0	255
0	1689.70	38.186	0	3	0.0000	0.0000	0.0000	0.0000	0	255
0	1699.30	38.186	0	3	0.0000	0.0000	0.0000	0.0000	0	255
0	1708.80	38.186	0	3	0.0000	0.0000	0.0000	0.0000	0	255
0	1718.40	38.186	0	3	0.0000	0.0000	0.0000	0.0000	0	255
0	1727.90	38.186	0	3	0.0000	0.0000	0.0000	0.0000	0	255
0	1737.50	38.186	0	3	0.0000	0.0000	0.0000	0.0000	0	255
0	1747.00	38.186	0	3	0.0000	0.0000	0.0000	0.0000	0	255
0	1756.60	38.186	0	3	0.0000	0.0000	0.0000	0.0000	0	255
0	1766.10	38.186	0	3	0.0000	0.0000	0.0000	0.0000	0	255
0	1775.70	38.186	0	3	0.0000	0.0000	0.0000	0.0000	0	255
0	1785.20	38.186	0	3	0.0000	0.0000	0.0000	0.0000	0	255
0	1794.70	38.186	0	3	0.0000	0.0000	0.0000	0.0000	0	255
0	1804.30	38.186	0	3	0.0000	0.0000	0.0000	0.0000	0	255
0	1813.80	38.186	0	3	0.0000	0.0000	0.0000	0.0000	0	255
0	1823.40	38.186	0	3	0.0000	0.0000	0.0000	0.0000	0	255
0	1832.90	38.186	0	3	0.0000	0.0000	0.0000	0.0000	0	255
0	1842.50	38.186	0	3	0.0000	0.0000	0.0000	0.0000	0	255
0	1852.00	38.186	0	3	0.0000	0.0000	0.0000	0.0000	0	255
0	1861.60	38.186	0	3	0.0000	0.0000	0.0000	0.0000	0	255
0	1871.10	38.186	0	3	0.0000	0.0000	0.0000	0.0000	0	255
0	1880.70	38.186	0	3	0.0000	0.0000	0.0000	0.0000	0	255
0	1890.20	38.186	0	3	0.0000	0.0000	0.0000	0.0000	0	255
0	1899.80	38.186	0	3	0.0000	0.0000	0.0000	0.0000	0	255
0	1909.30	38.186	0	3	0.0000	0.0000	0.0000	0.0000	0	255
0	1918.90	38.186	0	3	0.0000	0.0000	0.0000	0.0000	0	255
0	1928.40	38.186	0	3	0.0000	0.0000	0.0000	0.0000	0	255
0	1937.90	38.186	0	3	0.0000	0.0000	0.0000	0.0000	0	255
0	1947.50	38.186	0	3	0.0000	0.0000	0.0000	0.0000	0	255
0	1957.00	38.186	0	3	0.0000	0.0000	0.0000	0.0000	0	255
0	1966.60	38.186	0	3	0.0000	0.0000	0.0000	0.0000	0	255
0	1976.10	38.186	0	3	0.0000	0.0000	0.0000	0.0000	0	255
0	1985.70	38.186	0	3	0.0000	0.0000	0.0000	0.0000	0	255
0	1995.20	38.186	0	3	0.0000	0.0000	0.0000	0.0000	0	255
0	2004.80	38.186	0	3	0.0000	0.0000	0.0000	0.0000	0	255
0	2014.30	38.186	0	3	0.0000	0.0000	0.0000	0.0000	0	255
0	2023.90	38.186	0	3	0.0000	0.0000	0.0000	0.0000	0	255
0	2033.40	38.186	0	3	0.0000	0.0000	0.0000	0.0000	0	255
0	2043.00	38.186	0	3	0.0000	0.0000	0.0000	0.0000	0	255
0	2052.50	38.186	0	3	0.0000	0.0000	0.0000	0.0000	0	255
0	2062.00	38.186	0	3	0.0000	0.0000	0.0000	0.0000	0	255
0	2071.60	38.186	0	3	0.0000	0.0000	0.0000	0.0000	0	255
0	2081.10	38.186	0	3	0.0000	0.0000	0.0000	0.0000	0	255
0	2090.70	38.186	0	3	0.0000	0.0000	0.0000	0.0000	0	255
0	2100.20	38.186	0	3	0.0000	0.0000	0.0000	0.0000	0	255
0	2109.80	38.186	0	3	0.0000	0.0000	0.0000	0.0000	0	255
0	2119.30	38.186	0	3	0.0000	0.0000	0.0000	0.0000	0	255
0	2128.90	38.186	0	3	0.0000	0.0000	0.0000	0.0000	0	255
0	2138.40	38.186	0	3	0.0000	0.0000	0.0000	0.0000	0	255
0	2148.00	38.186	0	3	0.0000	0.0000	0.0000	0.0000	0	255
0	2157.50	38.186	0	3	0.0000	0.0000	0.0000	0.0000	0	255
0	2167.10	38.186	0	3	0.0000	0.0000	0.0000	0.0000	0	255
0	2176.60	38.186	0	3	0.0000	0.0000	0.0000	0.0000	0	255
0	2186.20	38.186	0	3	0.0000	0.0000	0.0000	0.0000	0	255
0	2195.70	38.186	0	3	0.0000	0.0000	0.0000	0.0000	0	255
0	2205.20	38.186	0	3	0.0000	0.0000	0.0000	0.0000	0	255
0	2214.80	38.186	0	3	0.0000	0.0000	0.0000	0.0000	0	255
0	2224.30	38.186	0	3	0.0000	0.0000	0.0000	0.0000	0	255
0	2233.90	38.186	0	3	0.0000	0.0000	0.0000	0.0000	0	255
0	2243.40	38.186	0	3	0.0000	0.0000	0.0000	0.0000	0	255
0	2253.00	38.186	0	3	0.0000	0.0000	0.0000	0.0000	0	255
0	2262.50	38.186	0	3	0.0000	0.0000	0.0000	0.0000	0	255
0	2272.10	38.186	0	3	0.0000	0.0000	0.0000	0.0000	0	255
0	2281.60	38.186	0	3	0.0000	0.0000	0.0000	0.0000	0	255
0	2291.20	38.186	0	3	0.0000	0.0000	0.0000	0.0000	0	255
0	2300.70	38.186	0	3	0.0000	0.0000	0.0000	0.0000	0	255
0	2310.30	38.186	0	3	0.0000	0.0000	0.0000	0.0000	0	255
0	2319.80	38.186	0	3	0.0000	0.0000	0.0000	0.0000	0	255
0	2329.40	38.186	0	3	0.0000	0.0000	0.0000	0.0000	0	255
0	2338.90	38.186	0	3	0.0000	0.0000	0.0000	0.0000	0	255
0	2348.40	38.186	0	3	0.0000	0.0000	0.0000	0.0000	0	255
0	2358.00	38.186	0	3	0.0000	0.0000	0.0000	0.0000	0	255
0	2367.50	38.186	0	3	0.0000	0.0000	0.0000	0.0000	0	255
0	2377.10	38.186	0	3	0.0000	0.0000	0.0000	0.0000	0	255
0	2386.60	38.186	0	3	0.0000	0.0000	0.0000	0.0000	0	255
0	2396.20	38.186	0	3	0.0000	0.0000	0.0000	0.0000	0	255
0	2405.70	38.186	0	3	0.0000	0.0000	0.0000	0.0000	0	255
0	2415.30	38.186	0	3	0.0000	0.0000	0.0000	0.0000	0	255
0	2424.80	38.186	0	3	0.0000	0.0000	0.0000	0.0000	0	255
0	2434.40	38.186	0	3	0.0000	0.0000	0.0000	0.0000	0	255
0	2443.90	38.186	0	3	0.0000	0.0000	0.0000	0.0000	0	255
0	2453.50	38.186	0	3	0.0000	0.0000	0.0000	0.0000	0	255
0	2463.00	38.186	0	3	0.0000	0.0000	0.0000	0.0000	0	255
0	2472.50	38.186	0	3	0.0000	0.0000	0.0000	0.0000	0	255
0	2482.10	38.186	0	3	0.0000	0.0000	0.0000	0.0000	0	255
0	2491.60	38.186	0	3	0.0000	0.0000	0.0000	0.0000	0	255
0	2501.20	38.186	0	3	0.0000	0.0000	0.0000	0.0000	0	255
0	2510.70	38.186	0	3	0.0000	0.0000	0.0000	0.0000	0	255
0	2520.30	38.186	0	3	0.0000	0.0000	0.0000	0.0000	0	255
0	2529.80	38.186	0	3	0.0000	0.0000	0.0000	0.0000	0	255
0	2539.40	38.186	0	3	0.0000	0.0000	0.0000	0.0000	0	255
0	2548.90	38.186	0	3	0.0000	0.0000	0.0000	0.0000	0	255
0	2558.50	38.186	0	3	0.0000	0.0000	0.0000	0.0000	0	255
0	2568.00	38.186	0	3	0.0000	0.0000	0.0000	0.0000	0	255
0	2577.60	38.186	0	3	0.0000	0.0000	0.0000	0.0000	0	255
0	2587.10	38.186	0	3	0.0000	0.0000	0.0000	0.0000	0	255
0	2596.70	38.186	0	3	0.0000	0.0000	0.0000	0.0000	0	255
0	2606.20	38.186	0	3	0.0000	0.0000	0.0000	0.0000	0	255
0	2615.70	38.186	0	3	0.0000	0.0000	0.0000	0.0000	0	255
0	2625.30	38.186	0	3	0.0000	0.0000	0.0000	0.0000	0	255
0	2634.80	38.186	0	3	0.0000	0.0000	0.0000	0.0000	0	255
0	2644.40	38.186	0	3	0.0000	0.0000	0.0000	0.0000	0	255
0	2653.90	38.186	0	3	0.0000	0.0000	0.0000	0.0000	0	255
0	2663.50	38.186	0	3	0.0000	0.0000	0.0000	0.0000	0	255
0	2673.00	38.186	0	3	0.0000	0.0000	0.0000	0.0000	0	255
0	2682.60	38.186	0	3	0.0000	0.0000	0.0000	0.0000	0	255
0	2692.10	38.186	0	3	0.0000	0.0000	0.0000	0.0000	0	255
0	2701.70	38.186	0	3	0.0000	0.0000	0.0000	0.0000	0	255
0	2711.20	38.186	0	3	0.0000	0.0000	0.0000	0.0000	0	255
0	2720.80	38.186	0	3	0.0000	0.0000	0.0000	0.0000	0	255
0	2730.30	38.186	0	3	0.0000	0.0000	0.0000	0.0000	0	255
0	2739.90	38.186	0	3	0.0000	0.0000	0.0000	0.0000	0	255
0	2749.40	38.186	0	3	0.0000	0.0000	0.0000	0.0000	0	255
0	2758.90	38.186	0	3	0.0000	0.0000	0.0000	0.0000	0	255
0	2768.50	38.186	0	3	0.0000	0.0000	0.0000	0.0000	0	255
0	2778.00	38.186	0	3	0.0000	0.0000	0.0000	0.0000	0	255
0	2787.60	38.186	0	3	0.0000	0.0000	0.0000	0.0000	0	255
0	2797.10	38.186	0	3	0.0000	0.0000	0.0000	0.0000	0	255
0	2806.70	38.186	0	3	0.0000	0.0000	0.0000	0.0000	0	255
0	2816.20	38.186	0	3	0.0000	0.0000	0.0000	0.0000	0	255
0	2825.80	38.186	0	3	0.0000	0.0000	0.0000	0.0000	0	255
0	2835.30	38.186	0	3	0.0000	0.0000	0.0000	0.0000	0	255
0	2844.90	38.186	0	3	0.0000	0.0000	0.0000	0.0000	0	255
0	2854.40	38.186	0	3	0.0000	0.0000	0.0000	0.0000	0	255
0	0.0000	47.733	0	3	0.0000	0.0000	0.0000	0.0000	0	255
0	9.5465	47.733	0	3	0.0000	0.0000	0.0000	0.0000	0	255
0	19.093	47.733	0	3	0.0000	0.0000	0.0000	0.0000	0	255
0	28.640	47.733	0	3	0.0000	0.0000	0.0000	0.0000	0	255
0	38.186	47.733	0	3	0.0000	0.0000	0.0000	0.0000	0	255
0	47.733	47.733	0	3	0.0000	0.0000	0.0000	0.0000	0	255
0	57.279	47.733	0	3	0.0000	0.0000	0.0000	0.0000	0	255
0	66.826	47.733	0	3	0.0000	0.0000	0.0000	0.0000	0	255
0	76.372	47.733	0	3	0.0000	0.0000	0.0000	0.0000	0	255
0	85.919	47.733	0	3	0.0000	0.0000	0.0000	0.0000	0	255
0	95.465	47.733	0	3	0.0000	0.0000	0.0000	0.0000	0	255
0	105.01	47.733	0	3	0.0000	0.0000	0.0000	0.0000	0	255
0	114.56	47.733	0	3	0.0000	0.0000	0.0000	0.0000	0	255
0	124.10	47.733	0	3	0.0000	0.0000	0.0000	0.0000	0	255
0	133.65	47.733	0	3	0.0000	0.0000	0.0000	0.0000	0	255
0	143.20	47.733	0	3	0.0000	0.0000	0.0000	0.0000	0	255
0	152.74	47.733	0	3	0.0000	0.0000	0.0000	0.0000	0	255
0	162.29	47.733	0	3	0.0000	0.0000	0.0000	0.0000	0	255
0	171.84	47.733	0	3	0.0000	0.0000	0.0000	0.0000	0	255
0	181.38	47.733	0	3	0.0000	0.0000	0.0000	0.0000	0	255
0	190.93	47.733	0	3	0.0000	0.0000	0.0000	0.0000	0	255
0	200.48	47.733	0	3	0.0000	0.0000	0.0000	0.0000	0	255
0	210.02	47.733	0	3	0.0000	0.0000	0.0000	0.0000	0	255
0	219.57	47.733	0	3	0.0000	0.0000	0.0000	0.0000	0	255
0	229.12	47.733	0	3	0.0000	0.0000	0.0000	0.0000	0	255
0	238.66	47.733	0	3	0.0000	0.0000	0.0000	0.0000	0	255
0	248.21	47.733	0	3	0.0000	0.0000	0.0000	0.0000	0	255
0	257.76	47.733	0	3	0.0000	0.0000	0.0000	0.0000	0	255
0	267.30	47.733	0	3	0.0000	0.0000	0.0000	0.0000	0	255
0	276.85	47.733	0	3	0.0000	0.0000	0.0000	0.0000	0	255
0	286.40	47.733	0	3	0.0000	0.0000	0.0000	0.0000	0	255
0	295.94	47.733	0	3	0.0000	0.0000	0.0000	0.0000	0	255
0	305.49	47.733	0	3	0.0000	0.0000	0.0000	0.0000	0	255
0	315.04	47.733	0	3	0.0000	0.0000	0.0000	0.0000	0	255
0	324.58	47.733	0	3	0.0000	0.0000	0.0000	0.0000	0	255
0	334.13	47.733	0	3	0.0000	0.0000	0.0000	0.0000	0	255
0	343.67	47.733	0	3	0.0000	0.0000	0.0000	0.0000	0	255
0	353.22	47.733	0	3	0.0000	0.0000	0.0000	0.0000	0	255
0	362.77	47.733	0	3	0.0000	0.0000	0.0000	0.0000	0	255
0	372.31	47.733	0	3	0.0000	0.0000	0.0000	0.0000	0	255
0	381.86	47.733	0	3	0.0000	0.0000	0.0000	0.0000	0	255
0	391.41	47.733	0	3	0.0000	0.0000	0.0000	0.0000	0	255
0	400.95	47.733	0	3	0.0000	0.0000	0.0000	0.0000	0	255
0	410.50	47.733	0	3	0.0000	0.0000	0.0000	0.0000	0	255
0	420.05	47.733	0	3	0.0000	0.0000	0.0000	0.0000	0	255
0	429.59	47.733	0	3	0.0000	0.0000	0.0000	0.0000	0	255
0	439.14	47.733	0	3	0.0000	0.0000	0.0000	0.0000	0	255
0	448.69	47.733	0	3	0.0000	0.0000	0.0000	0.0000	0	255
0	458.23	47.733	0	3	0.0000	0.0000	0.0000	0.0000	0	255
0	467.78	47.733	0	3	0.0000	0.0000	0.0000	0.0000	0	255
0	477.33	47.733	0	3	0.0000	0.0000	0.0000	0.0000	0	255
0	486.87	47.733	0	3	0.0000	0.0000	0.0000	0.0000	0	255
0	496.42	47.733	0	3	0.0000	0.0000	0.0000	0.0000	0	255
0	505.97	47.733	0	3	0.0000	0.0000	0.0000	0.0000	0	255
0	515.51	47.733	0	3	0.0000	0.0000	0.0000	0.0000	0	255
0	525.06	47.733	0	3	0.0000	0.0000	0.0000	0.0000	0	255
0	534.61	47.733	0	3	0.0000	0.0000	0.0000	0.0000	0	255
0	544.15	47.733	0	3	0.0000	0.0000	0.0000	0.0000	0	255
0	553.70	47.733	0	3	0.0000	0.0000	0.0000	0.0000	0	255
0	563.24	47.733	0	3	0.0000	0.0000	0.0000	0.0000	0	255
0	572.79	47.733	0	3	0.0000	0.0000	0.0000	0.0000	0	255
0	582.34	47.733	0	3	0.0000	0.0000	0.0000	0.0000	0	255
0	591.88	47.733	0	3	0.0000	0.0000	0.0000	0.0000	0	255
0	601.43	47.733	0	3	0.0000	0.0000	0.0000	0.0000	0	255
0	610.98	47.733	0	3	0.0000	0.0000	0.0000	0.0000	0	255
0	620.52	47.733	0	3	0.0000	0.0000	0.0000	0.0000	0	255
0	630.07	47.733	0	3	0.0000	0.0000	0.0000	0.0000	0	255
0	639.62	47.733	0	3	0.0000	0.0000	0.0000	0.0000	0	255
0	649.16	47.733	0	3	0.0000	0.0000	0.0000	0.0000	0	255
0	658.71	47.733	0	3	0.0000	0.0000	0.0000	0.0000	0	255
0	668.26	47.733	0	3	0.0000	0.0000	0.0000	0.0000	0	255
0	677.80	47.733	0	3	0.0000	0.0000	0.0000	0.0000	0	255
0	687.35	47.733	0	3	0.0000	0.0000	0.0000	0.0000	0	255
0	696.90	47.733	0	3	0.0000	0.0000	0.0000	0.0000	0	255
0	706.44	47.733	0	3	0.0000	0.0000	0.0000	0.0000	0	255
0	715.99	47.733	0	3	0.0000	0.0000	0.0000	0.0000	0	255
0	725.54	47.733	0	3	0.0000	0.0000	0.0000	0.0000	0	255
0	735.08	47.733	0	3	0.0000	0.0000	0.0000	0.0000	0	255
0	744.63	47.733	0	3	0.0000	0.0000	0.0000	0.0000	0	255
0	754.18	47.733	0	3	0.0000	0.0000	0.0000	0.0000	0	255
0	763.72	47.733	0	3	0.0000	0.0000	0.0000	0.0000	0	255
0	773.27	47.733	0	3	0.0000	0.0000	0.0000	0.0000	0	255
0	782.81	47.733	0	3	0.0000	0.0000	0.0000	0.0000	0	255
0	792.36	47.733	0	3	0.0000	0.0000	0.0000	0.0000	0	255
0	801.91	47.733	0	3	0.0000	0.0000	0.0000	0.0000	0	255
0	811.45	47.733	0	3	0.0000	0.0000	0.0000	0.0000	0	255
0	821.00	47.733	0	3	0.0000	0.0000	0.0000	0.0000	0	255
0	830.55	47.733	0	3	0.0000	0.0000	0.0000	0.0000	0	255
0	840.09	47.733	0	3	0.0000	0.0000	0.0000	0.0000	0	255
0	849.64	47.733	0	3	0.0000	0.0000	0.0000	0.0000	0	255
0	859.19	47.733	0	3	0.0000	0.0000	0.0000	0.0000	0	255
0	868.73	47.733	0	3	0.0000	0.0000	0.0000	0.0000	0	255
0	878.28	47.733	0	3	0.0000	0.0000	0.0000	0.0000	0	255
0	887.83	47.733	0	3	0.0000	0.0000	0.0000	0.0000	0	255
0	897.37	47.733	0	3	0.0000	0.0000	0.0000	0.0000	0	255
0	906.92	47.733	0	3	0.0000	0.0000	0.0000	0.0000	0	255
0	916.47	47.733	0	3	0.0000	0.0000	0.0000	0.0000	0	255
0	926.01	47.733	0	3	0.0000	0.0000	0.0000	0.0000	0	255
0	935.56	47.733	0	3	0.0000	0.0000	0.0000	0.0000	0	255
0	945.11	47.733	0	3	0.0000	0.0000	0.0000	0.0000	0	255
0	954.65	47.733	0	3	0.0000	0.0000	0.0000	0.0000	0	255
0	964.20	47.733	0	3	0.0000	0.0000	0.0000	0.0000	0	255
0	973.75	47.733	0	3	0.0000	0.0000	0.0000	0.0000	0	255
0	983.29	47.733	0	3	0.0000	0.0000	0.0000	0.0000	0	255
0	992.84	47.733	0	3	0.0000	0.0000	0.0000	0.0000	0	255
0	1002.40	47.733	0	3	0.0000	0.0000	0.0000	0.0000	0	255
0	1011.90	47.733	0	3	0.0000	0.0000	0.0000	0.0000	0	255
0	1021.50	47.733	0	3	0.0000	0.0000	0.0000	0.0000	0	255
0	1031.00	47.733	0	3	0.0000	0.0000	0.0000	0.0000	0	255
0	1040.60	47.733	0	3	0.0000	0.0000	0.0000	0.0000	0	255
0	1050.10	47.733	0	3	0.0000	0.0000	0.0000	0.0000	0	255
0	1059.70	47.733	0	3	0.0000	0.0000	0.0000	0.0000	0	255
0	1069.20	47.733	0	3	0.0000	0.0000	0.0000	0.0000	0	255
0	1078.80	47.733	0	3	0.0000	0.0000	0.0000	0.0000	0	255
0	1088.30	47.733	0	3	0.0000	0.0000	0.0000	0.0000	0	255
0	1097.80	47.733	0	3	0.0000	0.0000	0.0000	0.0000	0	255
0	1107.40	47.733	0	3	0.0000	0.0000	0.0000	0.0000	0	255
0	1116.90	47.733	0	3	0.0000	0.0000	0.0000	0.0000	0	255
0	1126.50	47.733	0	3	0.0000	0.0000	0.0000	0.0000	0	255
0	1136.00	47.733	0	3	0.0000	0.0000	0.0000	0.0000	0	255
0	1145.60	47.733	0	3	0.0000	0.0000	0.0000	0.0000	0	255
0	1155.10	47.733	0	3	0.0000	0.0000	0.0000	0.0000	0	255
0	1164.70	47.733	0	3	0.0000	0.0000	0.0000	0.0000	0	255
0	1174.20	47.733	0	3	0.0000	0.0000	0.0000	0.0000	0	255
0	1183.80	47.733	0	3	0.0000	0.0000	0.0000	0.0000	0	255
0	1193.30	47.733	0	3	0.0000	0.0000	0.0000	0.0000	0	255
0	1202.90	47.733	0	3	0.0000	0.0000	0.0000	0.0000	0	255
0	1212.40	47.733	0	3	0.0000	0.0000	0.0000	0.0000	0	255
0	1222.00	47.733	0	3	0.0000	0.0000	0.0000	0.0000	0	255
0	1231.50	47.733	0	3	0.0000	0.0000	0.0000	0.0000	0	255
0	1241.00	47.733	0	3	0.0000	0.0000	0.0000	0.0000	0	255
0	1250.60	47.733	0	3	0.0000	0.0000	0.0000	0.0000	0	255
0	1260.10	47.733	0	3	0.0000	0.0000	0.0000	0.0000	0	255
0	1269.70	47.733	0	3	0.0000	0.0000	0.0000	0.0000	0	255
0	1279.20	47.733	0	3	0.0000	0.0000	0.0000	0.0000	0	255
0	1288.80	47.733	0	3	0.0000	0.0000	0.0000	0.0000	0	255
0	1298.30	47.733	0	3	0.0000	0.0000	0.0000	0.0000	0	255
0	1307.90	47.733	0	3	0.0000	0.0000	0.0000	0.0000	0	255
0	1317.40	47.733	0	3	0.0000	0.0000	0.0000	0.0000	0	255
0	1327.00	47.733	0	3	0.0000	0.0000	0.0000	0.0000	0	255
0	1336.50	47.733	0	3	0.0000	0.0000	0.0000	0.0000	0	255
0	1346.10	47.733	0	3	0.0000	0.0000	0.0000	0.0000	0	255
0	1355.60	47.733	0	3	0.0000	0.0000	0.0000	0.0000	0	255
0	1365.20	47.733	0	3	0.0000	0.0000	0.0000	0.0000	0	255
0	1374.70	47.733	0	3	0.0000	0.0000	0.0000	0.0000	0	255
0	1384.20	47.733	0	3	0.0000	0.0000	0.0000	0.0000	0	255
0	1393.80	47.733	0	3	0.0000	0.0000	0.0000	0.0000	0	255
0	1403.30	47.733	0	3	0.0000	0.0000	0.0000	0.0000	0	255
0	1412.90	47.733	0	3	0.0000	0.0000	0.0000	0.0000	0	255
0	1422.40	47.733	0	3	0.0000	0.0000	0.0000	0.0000	0	255
0	1432.00	47.733	0	3	0.0000	0.0000	0.0000	0.0000	0	255
0	1441.50	47.733	0	3	0.0000	0.0000	0.0000	0.0000	0	255
0	1451.10	47.733	0	3	0.0000	0.0000	0.0000	0.0000	0	255
0	1460.60	47.733	0	3	0.0000	0.0000	0.0000	0.0000	0	255
0	1470.20	47.733	0	3	0.0000	0.0000	0.0000	0.0000	0	255
0	1479.70	47.733	0	3	0.0000	0.0000	0.0000	0.0000	0	255
0	1489.30	47.733	0	3	0.0000	0.0000	0.0000	0.0000	0	255
0	1498.80	47.733	0	3	0.0000	0.0000	0.0000	0.0000	0	255
0	1508.40	47.733	0	3	0.0000	0.0000	0.0000	0.0000	0	255
0	1517.90	47.733	0	3	0.0000	0.0000	0.0000	0.0000	0	255
0	1527.40	47.733	0	3	0.0000	0.0000	0.0000	0.0000	0	255
0	1537.00	47.733	0	3	0.0000	0.0000	0.0000	0.0000	0	255
0	1546.50	47.733	0	3	0.0000	0.0000	0.0000	0.0000	0	255
0	1556.10	47.733	0	3	0.0000	0.0000	0.0000	0.0000	0	255
0	1565.60	47.733	0	3	0.0000	0.0000	0.0000	0.0000	0	255
0	1575.20	47.733	0	3	0.0000	0.0000	0.0000	0.0000	0	255
0	1584.70	47.733	0	3	0.0000	0.0000	0.0000	0.0000	0	255
0	1594.30	47.733	0	3	0.0000	0.0000	0.0000	0.0000	0	255
0	1603.80	47.733	0	3	0.0000	0.0000	0.0000	0.0000	0	255
0	1613.40	47.733	0	3	0.0000	0.0000	0.0000	0.0000	0	255
0	1622.90	47.733	0	3	0.0000	0.0000	0.0000	0.0000	0	255
0	1632.50	47.733	0	3	0.0000	0.0000	0.0000	0.0000	0	255
0	1642.00	47.733	0	3	0.0000	0.0000	0.0000	0.0000	0	255
0	1651.50	47.733	0	3	0.0000	0.0000	0.0000	0.0000	0	255
0	1661.10	47.733	0	3	0.0000	0.0000	0.0000	0.0000	0	255
0	1670.60	47.733	0	3	0.0000	0.0000	0.0000	0.0000	0	255
0	1680.20	47.733	0	3	0.0000	0.0000	0.0000	0.0000	0	255
0	1689.70	47.733	0	3	0.0000	0.0000	0.0000	0.0000	0	255
0	1699.30	47.733	0	3	0.0000	0.0000	0.0000	0.0000	0	255
0	1708.80	47.733	0	3	0.0000	0.0000	0.0000	0.0000	0	255
0	1718.40	47.733	0	3	0.0000	0.0000	0.0000	0.0000	0	255
0	1727.90	47.733	0	3	0.0000	0.0000	0.0000	0.0000	0	255
0	1737.50	47.733	0	3	0.0000	0.0000	0.0000	0.0000	0	255
0	1747.00	47.733	0	3	0.0000	0.0000	0.0000	0.0000	0	255
0	1756.60	47.733	0	3	0.0000	0.0000	0.0000	0.0000	0	255
0	1766.10	47.733	0	3	0.0000	0.0000	0.0000	0.0000	0	255
0	1775.70	47.733	0	3	0.0000	0.0000	0.0000	0.0000	0	255
0	1785.20	47.733	0	3	0.0000	0.0000	0.0000	0.0000	0	255
0	1794.70	47.733	0	3	0.0000	0.0000	0.0000	0.0000	0	255
0	1804.30	47.733	0	3	0.0000	0.0000	0.0000	0.0000	0	255
0	1813.80	47.733	0	3	0.0000	0.0000	0.0000	0.0000	0	255
0	1823.40	47.733	0	3	0.0000	0.0000	0.0000	0.0000	0	255
0	1832.90	47.733	0	3	0.0000	0.0000	0.0000	0.0000	0	255
0	1842.50	47.733	0	3	0.0000	0.0000	0.0000	0.0000	0	255
0	1852.00	47.733	0	3	0.0000	0.0000	0.0000	0.0000	0	255
0	1861.60	47.733	0	3	0.0000	0.0000	0.0000	0.0000	0	255
0	1871.10	47.733	0	3	0.0000	0.0000	0.0000	0.0000	0	255
0	1880.70	47.733	0	3	0.0000	0.0000	0.0000	0.0000	0	255
0	1890.20	47.733	0	3	0.0000	0.0000	0.0000	0.0000	0	255
0	1899.80	47.733	0	3	0.0000	0.0000	0.0000	0.0000	0	255
0	1909.30	47.733	0	3	0.0000	0.0000	0.0000	0.0000	0	255
0	1918.90	47.733	0	3	0.0000	0.0000	0.0000	0.0000	0	255
0	1928.40	47.733	0	3	0.0000	0.0000	0.0000	0.0000	0	255
0	1937.90	47.733	0	3	0.0000	0.0000	0.0000	0.0000	0	255
0	1947.50	47.733	0	3	0.0000	0.0000	0.0000	0.0000	0	255
0	1957.00	47.733	0	3	0.0000	0.0000	0.0000	0.0000	0	255
0	1966.60	47.733	0	3	0.0000	0.0000	0.0000	0.0000	0	255
0	1976.10	47.733	0	3	0.0000	0.0000	0.0000	0.0000	0	255
0	1985.70	47.733	0	3	0.0000	0.0000	0.0000	0.0000	0	255
0	1995.20	47.733	0	3	0.0000	0.0000	0.0000	0.0000	0	255
0	2004.80	47.733	0	3	0.0000	0.0000	0.0000	0.0000	0	255
0	2014.30	47.733	0	3	0.0000	0.0000	0.0000	0.0000	0	255
0	2023.90	47.733	0	3	0.0000	0.0000	0.0000	0.0000	0	255
0	2033.40	47.733	0	3	0.0000	0.0000	0.0000	0.0000	0	255
0	2043.00	47.733	0	3	0.0000	0.0000	0.0000	0.0000	0	255
0	2052.50	47.733	0	3	0.0000	0.0000	0.0000	0.0000	0	255
0	2062.00	47.733	0	3	0.0000	0.0000	0.0000	0.0000	0	255
0	2071.60	47.733	0	3	0.0000	0.0000	0.0000	0.0000	0	255
0	2081.10	47.733	0	3	0.0000	0.0000	0.0000	0.0000	0	255
0	2090.70	47.733	0	3	0.0000	0.0000	0.0000	0.0000	0	255
0	2100.20	47.733	0	3	0.0000	0.0000	0.0000	0.0000	0	255
0	2109.80	47.733	0	3	0.0000	0.0000	0.0000	0.0000	0	255
0	2119.30	47.733	0	3	0.0000	0.0000	0.0000	0.0000	0	255
0	2128.90	47.733	0	3	0.0000	0.0000	0.0000	0.0000	0	255
0	2138.40	47.733	0	3	0.0000	0.0000	0.0000	0.0000	0	255
0	2148.00	47.733	0	3	0.0000	0.0000	0.0000	0.0000	0	255
0	2157.50	47.733	0	3	0.0000	0.0000	0.0000	0.0000	0	255
0	2167.10	47.733	0	3	0.0000	0.0000	0.0000	0.0000	0	255
0	2176.60	47.733	0	3	0.0000	0.0000	0.0000	0.0000	0	255
0	2186.20	47.733	0	3	0.0000	0.0000	0.0000	0.0000	0	255
0	2195.70	47.733	0	3	0.0000	0.0000	0.0000	0.0000	0	255
0	2205.20	47.733	0	3	0.0000	0.0000	0.0000	0.0000	0	255
0	2214.80	47.733	0	3	0.0000	0.0000	0.0000	0.0000	0	255
0	2224.30	47.733	0	3	0.0000	0.0000	0.0000	0.0000	0	255
0	2233.90	47.733	0	3	0.0000	0.0000	0.0000	0.0000	0	255
0	2243.40	47.733	0	3	0.0000	0.0000	0.0000	0.0000	0	255
0	2253.00	47.733	0	3	0.0000	0.0000	0.0000	0.0000	0	255
0	2262.50	47.733	0	3	0.0000	0.0000	0.0000	0.0000	0	255
0	2272.10	47.733	0	3	0.0000	0.0000	0.0000	0.0000	0	255
0	2281.60	47.733	0	3	0.0000	0.0000	0.0000	0.0000	0	255
0	2291.20	47.733	0	3	0.0000	0.0000	0.0000	0.0000	0	255
0	2300.70	47.733	0	3	0.0000	0.0000	0.0000	0.0000	0	255
0	2310.30	47.733	0	3	0.0000	0.0000	0.0000	0.0000	0	255
0	2319.80	47.733	0	3	0.0000	0.0000	0.0000	0.0000	0	255
0	2329.40	47.733	0	3	0.0000	0.0000	0.0000	0.0000	0	255
0	2338.90	47.733	0	3	0.0000	0.0000	0.0000	0.0000	0	255
0	2348.40	47.733	0	3	0.0000	0.0000	0.0000	0.0000	0	255
0	2358.00	47.733	0	3	0.0000	0.0000	0.0000	0.0000	0	255
0	2367.50	47.733	0	3	0.0000	0.0000	0.0000	0.0000	0	255
0	2377.10	47.733	0	3	0.0000	0.0000	0.0000	0.0000	0	255
0	2386.60	47.733	0	3	0.0000	0.0000	0.0000	0.0000	0	255
0	2396.20	47.733	0	3	0.0000	0.0000	0.0000	0.0000	0	255
0	2405.70	47.733	0	3	0.0000	0.0000	0.0000	0.0000	0	255
0	2415.30	47.733	0	3	0.0000	0.0000	0.0000	0.0000	0	255
0	2424.80	47.733	0	3	0.0000	0.0000	0.0000	0.0000	0	255
0	2434.40	47.733	0	3	0.0000	0.0000	0.0000	0.0000	0	255
0	2443.90	47.733	0	3	0.0000	0.0000	0.0000	0.0000	0	255
0	2453.50	47.733	0	3	0.0000	0.0000	0.0000	0.0000	0	255
0	2463.00	47.733	0	3	0.0000	0.0000	0.0000	0.0000	0	255
0	2472.50	47.733	0	3	0.0000	0.0000	0.0000	0.0000	0	255
0	2482.10	47.733	0	3	0.0000	0.0000	0.0000	0.0000	0	255
0	2491.60	47.733	0	3	0.0000	0.0000	0.0000	0.0000	0	255
0	2501.20	47.733	0	3	0.0000	0.0000	0.0000	0.0000	0	255
0	2510.70	47.733	0	3	0.0000	0.0000	0.0000	0.0000	0	255
0	2520.30	47.733	0	3	0.0000	0.0000	0.0000	0.0000	0	255
0	2529.80	47.733	0	3	0.0000	0.0000	0.0000	0.0000	0	255
0	2539.40	47.733	0	3	0.0000	0.0000	0.0000	0.0000	0	255
0	2548.90	47.733	0	3	0.0000	0.0000	0.0000	0.0000	0	255
0	2558.50	47.733	0	3	0.0000	0.0000	0.0000	0.0000	0	255
0	2568.00	47.733	0	3	0.0000	0.0000	0.0000	0.0000	0	255
0	2577.60	47.733	0	3	0.0000	0.0000	0.0000	0.0000	0	255
0	2587.10	47.733	0	3	0.0000	0.0000	0.0000	0.0000	0	255
0	2596.70	47.733	0	3	0.0000	0.0000	0.0000	0.0000	0	255
0	2606.20	47.733	0	3	0.0000	0.0000	0.0000	0.0000	0	255
0	2615.70	47.733	0	3	0.0000	0.0000	0.0000	0.0000	0	255
0	2625.30	47.733	0	3	0.0000	0.0000	0.0000	0.0000	0	255
0	2634.80	47.733	0	3	0.0000	0.0000	0.0000	0.0000	0	255
0	2644.40	47.733	0	3	0.0000	0.0000	0.0000	0.0000	0	255
0	2653.90	47.733	0	3	0.0000	0.0000	0.0000	0.0000	0	255
0	2663.50	47.733	0	3	0.0000	0.0000	0.0000	0.0000	0	255
0	2673.00	47.733	0	3	0.0000	0.0000	0.0000	0.0000	0	255
0	2682.60	47.733	0	3	0.0000	0.0000	0.0000	0.0000	0	255
0	2692.10	47.733	0	3	0.0000	0.0000	0.0000	0.0000	0	255
0	2701.70	47.733	0	3	0.0000	0.0000	0.0000	0.0000	0	255
0	2711.20	47.733	0	3	0.0000	0.0000	0.0000	0.0000	0	255
0	2720.80	47.733	0	3	0.0000	0.0000	0.0000	0.0000	0	255
0	2730.30	47.733	0	3	0.0000	0.0000	0.0000	0.0000	0	255
0	2739.90	47.733	0	3	0.0000	0.0000	0.0000	0.0000	0	255
0	2749.40	47.733	0	3	0.0000	0.0000	0.0000	0.0000	0	255
0	2758.90	47.733	0	3	0.0000	0.0000	0.0000	0.0000	0	255
0	2768.50	47.733	0	3	0.0000	0.0000	0.0000	0.0000	0	255
0	2778.00	47.733	0	3	0.0000	0.0000	0.0000	0.0000	0	255
0	2787.60	47.733	0	3	0.0000	0.0000	0.0000	0.0000	0	255
0	2797.10	47.733	0	3	0.0000	0.0000	0.0000	0.0000	0	255
0	2806.70	47.733	0	3	0.0000	0.0000	0.0000	0.0000	0	255
0	2816.20	47.733	0	3	0.0000	0.0000	0.0000	0.0000	0	255
0	2825.80	47.733	0	3	0.0000	0.0000	0.0000	0.0000	0	255
0	2835.30	47.733	0	3	0.0000	0.0000	0.0000	0.0000	0	255
0	2844.90	47.733	0	3	0.0000	0.0000	0.0000	0.0000	0	255
0	2854.40	47.733	0	3	0.0000	0.0000	0.0000	0.0000	0	255
0	0.0000	57.279	0	3	0.0000	0.0000	0.0000	0.0000	0	255
0	9.5465	57.279	0	3	0.0000	0.0000	0.0000	0.0000	0	255
0	19.093	57.279	0	3	0.0000	0.0000	0.0000	0.0000	0	255
0	28.640	57.279	0	3	0.0000	0.0000	0.0000	0.0000	0	255
0	38.186	57.279	0	3	0.0000	0.0000	0.0000	0.0000	0	255
0	47.733	57.279	0	3	0.0000	0.0000	0.0000	0.0000	0	255
0	57.279	57.279	0	3	0.0000	0.0000	0.0000	0.0000	0	255
0	66.826	57.279	0	3	0.0000	0.0000	0.0000	0.0000	0	255
0	76.372	57.279	0	3	0.0000	0.0000	0.0000	0.0000	0	255
0	85.919	57.279	0	3	0.0000	0.0000	0.0000	0.0000	0	255
0	95.465	57.279	0	3	0.0000	0.0000	0.0000	0.0000	0	255
0	105.01	57.279	0	3	0.0000	0.0000	0.0000	0.0000	0	255
0	114.56	57.279	0	3	0.0000	0.0000	0.0000	0.0000	0	255
0	124.10	57.279	0	3	0.0000	0.0000	0.0000	0.0000	0	255
0	133.65	57.279	0	3	0.0000	0.0000	0.0000	0.0000	0	255
0	143.20	57.279	0	3	0.0000	0.0000	0.0000	0.0000	0	255
0	152.74	57.279	0	3	0.0000	0.0000	0.0000	0.0000	0	255
0	162.29	57.279	0	3	0.0000	0.0000	0.0000	0.0000	0	255
0	171.84	57.279	0	3	0.0000	0.0000	0.0000	0.0000	0	255
0	181.38	57.279	0	3	0.0000	0.0000	0.0000	0.0000	0	255
0	190.93	57.279	0	3	0.0000	0.0000	0.0000	0.0000	0	255
0	200.48	57.279	0	3	0.0000	0.0000	0.0000	0.0000	0	255
0	210.02	57.279	0	3	0.0000	0.0000	0.0000	0.0000	0	255
0	219.57	57.279	0	3	0.0000	0.0000	0.0000	0.0000	0	255
0	229.12	57.279	0	3	0.0000	0.0000	0.0000	0.0000	0	255
0	238.66	57.279	0	3	0.0000	0.0000	0.0000	0.0000	0	255
0	248.21	57.279	0	3	0.0000	0.0000	0.0000	0.0000	0	255
0	257.76	57.279	0	3	0.0000	0.0000	0.0000	0.0000	0	255
0	267.30	57.279	0	3	0.0000	0.0000	0.0000	0.0000	0	255
0	276.85	57.279	0	3	0.0000	0.0000	0.0000	0.0000	0	255
0	286.40	57.279	0	3	0.0000	0.0000	0.0000	0.0000	0	255
0	295.94	57.279	0	3	0.0000	0.0000	0.0000	0.0000	0	255
0	305.49	57.279	0	3	0.0000	0.0000	0.0000	0.0000	0	255
0	315.04	57.279	0	3	0.0000	0.0000	0.0000	0.0000	0	255
0	324.58	57.279	0	3	0.0000	0.0000	0.0000	0.0000	0	255
0	334.13	57.279	0	3	0.0000	0.0000	0.0000	0.0000	0	255
0	343.67	57.279	0	3	0.0000	0.0000	0.0000	0.0000	0	255
0	353.22	57.279	0	3	0.0000	0.0000	0.0000	0.0000	0	255
0	362.77	57.279	0	3	0.0000	0.0000	0.0000	0.0000	0	255
0	372.31	57.279	0	3	0.0000	0.0000	0.0000	0.0000	0	255
0	381.86	57.279	0	3	0.0000	0.0000	0.0000	0.0000	0	255
0	391.41	57.279	0	3	0.0000	0.0000	0.0000	0.0000	0	255
0	400.95	57.279	0	3	0.0000	0.0000	0.0000	0.0000	0	255
0	410.50	57.279	0	3	0.0000	0.0000	0.0000	0.0000	0	255
0	420.05	57.279	0	3	0.0000	0.0000	0.0000	0.0000	0	255
0	429.59	57.279	0	3	0.0000	0.0000	0.0000	0.0000	0	255
0	439.14	57.279	0	3	0.0000	0.0000	0.0000	0.0000	0	255
0	448.69	57.279	0	3	0.0000	0.0000	0.0000	0.0000	0	255
0	458.23	57.279	0	3	0.0000	0.0000	0.0000	0.0000	0	255
0	467.78	57.279	0	3	0.0000	0.0000	0.0000	0.0000	0	255
0	477.33	57.279	0	3	0.0000	0.0000	0.0000	0.0000	0	255
0	486.87	57.279	0	3	0.0000	0.0000	0.0000	0.0000	0	255
0	496.42	57.279	0	3	0.0000	0.0000	0.0000	0.0000	0	255
0	505.97	57.279	0	3	0.0000	0.0000	0.0000	0.0000	0	255
0	515.51	57.279	0	3	0.0000	0.0000	0.0000	0.0000	0	255
0	525.06	57.279	0	3	0.0000	0.0000	0.0000	0.0000	0	255
0	534.61	57.279	0	3	0.0000	0.0000	0.0000	0.0000	0	255
0	544.15	57.279	0	3	0.0000	0.0000	0.0000	0.0000	0	255
0	553.70	57.279	0	3	0.0000	0.0000	0.0000	0.0000	0	255
0	563.24	57.279	0	3	0.0000	0.0000	0.0000	0.0000	0	255
0	572.79	57.279	0	3	0.0000	0.0000	0.0000	0.0000	0	255
0	582.34	57.279	0	3	0.0000	0.0000	0.0000	0.0000	0	255
0	591.88	57.279	0	3	0.0000	0.0000	0.0000	0.0000	0	255
0	601.43	57.279	0	3	0.0000	0.0000	0.0000	0.0000	0	255
0	610.98	57.279	0	3	0.0000	0.0000	0.0000	0.0000	0	255
0	620.52	57.279	0	3	0.0000	0.0000	0.0000	0.0000	0	255
0	630.07	57.279	0	3	0.0000	0.0000	0.0000	0.0000	0	255
0	639.62	57.279	0	3	0.0000	0.0000	0.0000	0.0000	0	255
0	649.16	57.279	0	3	0.0000	0.0000	0.0000	0.0000	0	255
0	658.71	57.279	0	3	0.0000	0.0000	0.0000	0.0000	0	255
0	668.26	57.279	0	3	0.0000	0.0000	0.0000	0.0000	0	255
0	677.80	57.279	0	3	0.0000	0.0000	0.0000	0.0000	0	255
0	687.35	57.279	0	3	0.0000	0.0000	0.0000	0.0000	0	255
0	696.90	57.279	0	3	0.0000	0.0000	0.0000	0.0000	0	255
0	706.44	57.279	0	3	0.0000	0.0000	0.0000	0.0000	0	255
0	715.99	57.279	0	3	0.0000	0.0000	0.0000	0.0000	0	255
0	725.54	57.279	0	3	0.0000	0.0000	0.0000	0.0000	0	255
0	735.08	57.279	0	3	0.0000	0.0000	0.0000	0.0000	0	255
0	744.63	57.279	0	3	0.0000	0.0000	0.0000	0.0000	0	255
0	754.18	57.279	0	3	0.0000	0.0000	0.0000	0.0000	0	255
0	763.72	57.279	0	3	0.0000	0.0000	0.0000	0.0000	0	255
0	773.27	57.279	0	3	0.0000	0.0000	0.0000	0.0000	0	255
0	782.81	57.279	0	3	0.0000	0.0000	0.0000	0.0000	0	255
0	792.36	57.279	0	3	0.0000	0.0000	0.0000	0.0000	0	255
0	801.91	57.279	0	3	0.0000	0.0000	0.0000	0.0000	0	255
0	811.45	57.279	0	3	0.0000	0.0000	0.0000	0.0000	0	255
0	821.00	57.279	0	3	0.0000	0.0000	0.0000	0.0000	0	255
0	830.55	57.279	0	3	0.0000	0.0000	0.0000	0.0000	0	255
0	840.09	57.279	0	3	0.0000	0.0000	0.0000	0.0000	0	255
0	849.64	57.279	0	3	0.0000	0.0000	0.0000	0.0000	0	255
0	859.19	57.279	0	3	0.0000	0.0000	0.0000	0.0000	0	255
0	868.73	57.279	0	3	0.0000	0.0000	0.0000	0.0000	0	255
0	878.28	57.279	0	3	0.0000	0.0000	0.0000	0.0000	0	255
0	887.83	57.279	0	3	0.0000	0.0000	0.0000	0.0000	0	255
0	897.37	57.279	0	3	0.0000	0.0000	0.0000	0.0000	0	255
0	906.92	57.279	0	3	0.0000	0.0000	0.0000	0.0000	0	255
0	916.47	57.279	0	3	0.0000	0.0000	0.0000	0.0000	0	255
0	926.01	57.279	0	3	0.0000	0.0000	0.0000	0.0000	0	255
0	935.56	57.279	0	3	0.0000	0.0000	0.0000	0.0000	0	255
0	945.11	57.279	0	3	0.0000	0.0000	0.0000	0.0000	0	255
0	954.65	57.279	0	3	0.0000	0.0000	0.0000	0.0000	0	255
0	964.20	57.279	0	3	0.0000	0.0000	0.0000	0.0000	0	255
0	973.75	57.279	0	3	0.0000	0.0000	0.0000	0.0000	0	255
0	983.29	57.279	0	3	0.0000	0.0000	0.0000	0.0000	0	255
0	992.84	57.279	0	3	0.0000	0.0000	0.0000	0.0000	0	255
0	1002.40	57.279	0	3	0.0000	0.0000	0.0000	0.0000	0	255
0	1011.90	57.279	0	3	0.0000	0.0000	0.0000	0.0000	0	255
0	1021.50	57.279	0	3	0.0000	0.0000	0.0000	0.0000	0	255
0	1031.00	57.279	0	3	0.0000	0.0000	0.0000	0.0000	0	255
0	1040.60	57.279	0	3	0.0000	0.0000	0.0000	0.0000	0	255
0	1050.10	57.279	0	3	0.0000	0.0000	0.0000	0.0000	0	255
0	1059.70	57.279	0	3	0.0000	0.0000	0.0000	0.0000	0	255
0	1069.20	57.279	0	3	0.0000	0.0000	0.0000	0.0000	0	255
0	1078.80	57.279	0	3	0.0000	0.0000	0.0000	0.0000	0	255
0	1088.30	57.279	0	3	0.0000	0.0000	0.0000	0.0000	0	255
0	1097.80	57.279	0	3	0.0000	0.0000	0.0000	0.0000	0	255
0	1107.40	57.279	0	3	0.0000	0.0000	0.0000	0.0000	0	255
0	1116.90	57.279	0	3	0.0000	0.0000	0.0000	0.0000	0	255
0	1126.50	57.279	0	3	0.0000	0.0000	0.0000	0.0000	0	255
0	1136.00	57.279	0	3	0.0000	0.0000	0.0000	0.0000	0	255
0	1145.60	57.279	0	3	0.0000	0.0000	0.0000	0.0000	0	255
0	1155.10	57.279	0	3	0.0000	0.0000	0.0000	0.0000	0	255
0	1164.70	57.279	0	3	0.0000	0.0000	0.0000	0.0000	0	255
0	1174.20	57.279	0	3	0.0000	0.0000	0.0000	0.0000	0	255
0	1183.80	57.279	0	3	0.0000	0.0000	0.0000	0.0000	0	255
0	1193.30	57.279	0	3	0.0000	0.0000	0.0000	0.0000	0	255
0	1202.90	57.279	0	3	0.0000	0.0000	0.0000	0.0000	0	255
0	1212.40	57.279	0	3	0.0000	0.0000	0.0000	0.0000	0	255
0	1222.00	57.279	0	3	0.0000	0.0000	0.0000	0.0000	0	255
0	1231.50	57.279	0	3	0.0000	0.0000	0.0000	0.0000	0	255
0	1241.00	57.279	0	3	0.0000	0.0000	0.0000	0.0000	0	255
0	1250.60	57.279	0	3	0.0000	0.0000	0.0000	0.0000	0	255
0	1260.10	57.279	0	3	0.0000	0.0000	0.0000	0.0000	0	255
0	1269.70	57.279	0	3	0.0000	0.0000	0.0000	0.0000	0	255
0	1279.20	57.279	0	3	0.0000	0.0000	0.0000	0.0000	0	255
0	1288.80	57.279	0	3	0.0000	0.0000	0.0000	0.0000	0	255
0	1298.30	57.279	0	3	0.0000	0.0000	0.0000	0.0000	0	255
0	1307.90	57.279	0	3	0.0000	0.0000	0.0000	0.0000	0	255
0	1317.40	57.279	0	3	0.0000	0.0000	0.0000	0.0000	0	255
0	1327.00	57.279	0	3	0.0000	0.0000	0.0000	0.0000	0	255
0	1336.50	57.279	0	3	0.0000	0.0000	0.0000	0.0000	0	255
0	1346.10	57.279	0	3	0.0000	0.0000	0.0000	0.0000	0	255
0	1355.60	57.279	0	3	0.0000	0.0000	0.0000	0.0000	0	255
0	1365.20	57.279	0	3	0.0000	0.0000	0.0000	0.0000	0	255
0	1374.70	57.279	0	3	0.0000	0.0000	0.0000	0.0000	0	255
0	1384.20	57.279	0	3	0.0000	0.0000	0.0000	0.0000	0	255
0	1393.80	57.279	0	3	0.0000	0.0000	0.0000	0.0000	0	255
0	1403.30	57.279	0	3	0.0000	0.0000	0.0000	0.0000	0	255
0	1412.90	57.279	0	3	0.0000	0.0000	0.0000	0.0000	0	255
0	1422.40	57.279	0	3	0.0000	0.0000	0.0000	0.0000	0	255
0	1432.00	57.279	0	3	0.0000	0.0000	0.0000	0.0000	0	255
0	1441.50	57.279	0	3	0.0000	0.0000	0.0000	0.0000	0	255
0	1451.10	57.279	0	3	0.0000	0.0000	0.0000	0.0000	0	255
0	1460.60	57.279	0	3	0.0000	0.0000	0.0000	0.0000	0	255
0	1470.20	57.279	0	3	0.0000	0.0000	0.0000	0.0000	0	255
0	1479.70	57.279	0	3	0.0000	0.0000	0.0000	0.0000	0	255
0	1489.30	57.279	0	3	0.0000	0.0000	0.0000	0.0000	0	255
0	1498.80	57.279	0	3	0.0000	0.0000	0.0000	0.0000	0	255
0	1508.40	57.279	0	3	0.0000	0.0000	0.0000	0.0000	0	255
0	1517.90	57.279	0	3	0.0000	0.0000	0.0000	0.0000	0	255
0	1527.40	57.279	0	3	0.0000	0.0000	0.0000	0.0000	0	255
0	1537.00	57.279	0	3	0.0000	0.0000	0.0000	0.0000	0	255
0	1546.50	57.279	0	3	0.0000	0.0000	0.0000	0.0000	0	255
0	1556.10	57.279	0	3	0.0000	0.0000	0.0000	0.0000	0	255
0	1565.60	57.279	0	3	0.0000	0.0000	0.0000	0.0000	0	255
0	1575.20	57.279	0	3	0.0000	0.0000	0.0000	0.0000	0	255
0	1584.70	57.279	0	3	0.0000	0.0000	0.0000	0.0000	0	255
0	1594.30	57.279	0	3	0.0000	0.0000	0.0000	0.0000	0	255
0	1603.80	57.279	0	3	0.0000	0.0000	0.0000	0.0000	0	255
0	1613.40	57.279	0	3	0.0000	0.0000	0.0000	0.0000	0	255
0	1622.90	57.279	0	3	0.0000	0.0000	0.0000	0.0000	0	255
0	1632.50	57.279	0	3	0.0000	0.0000	0.0000	0.0000	0	255
0	1642.00	57.279	0	3	0.0000	0.0000	0.0000	0.0000	0	255
0	1651.50	57.279	0	3	0.0000	0.0000	0.0000	0.0000	0	255
0	1661.10	57.279	0	3	0.0000	0.0000	0.0000	0.0000	0	255
0	1670.60	57.279	0	3	0.0000	0.0000	0.0000	0.0000	0	255
0	1680.20	57.279	0	3	0.0000	0.0000	0.0000	0.0000	0	255
0	1689.70	57.279	0	3	0.0000	0.0000	0.0000	0.0000	0	255
0	1699.30	57.279	0	3	0.0000	0.0000	0.0000	0.0000	0	255
0	1708.80	57.279	0	3	0.0000	0.0000	0.0000	0.0000	0	255
0	1718.40	57.279	0	3	0.0000	0.0000	0.0000	0.0000	0	255
0	1727.90	57.279	0	3	0.0000	0.0000	0.0000	0.0000	0	255
0	1737.50	57.279	0	3	0.0000	0.0000	0.0000	0.0000	0	255
0	1747.00	57.279	0	3	0.0000	0.0000	0.0000	0.0000	0	255
0	1756.60	57.279	0	3	0.0000	0.0000	0.0000	0.0000	0	255
0	1766.10	57.279	0	3	0.0000	0.0000	0.0000	0.0000	0	255
0	1775.70	57.279	0	3	0.0000	0.0000	0.0000	0.0000	0	255
0	1785.20	57.279	0	3	0.0000	0.0000	0.0000	0.0000	0	255
0	1794.70	57.279	0	3	0.0000	0.0000	0.0000	0.0000	0	255
0	1804.30	57.279	0	3	0.0000	0.0000	0.0000	0.0000	0	255
0	1813.80	57.279	0	3	0.0000	0.0000	0.0000	0.0000	0	255
0	1823.40	57.279	0	3	0.0000	0.0000	0.0000	0.0000	0	255
0	1832.90	57.279	0	3	0.0000	0.0000	0.0000	0.0000	0	255
0	1842.50	57.279	0	3	0.0000	0.0000	0.0000	0.0000	0	255
0	1852.00	57.279	0	3	0.0000	0.0000	0.0000	0.0000	0	255
0	1861.60	57.279	0	3	0.0000	0.0000	0.0000	0.0000	0	255
0	1871.10	57.279	0	3	0.0000	0.0000	0.0000	0.0000	0	255
0	1880.70	57.279	0	3	0.0000	0.0000	0.0000	0.0000	0	255
0	1890.20	57.279	0	3	0.0000	0.0000	0.0000	0.0000	0	255
0	1899.80	57.279	0	3	0.0000	0.0000	0.0000	0.0000	0	255
0	1909.30	57.279	0	3	0.0000	0.0000	0.0000	0.0000	0	255
0	1918.90	57.279	0	3	0.0000	0.0000	0.0000	0.0000	0	255
0	1928.40	57.279	0	3	0.0000	0.0000	0.0000	0.0000	0	255
0	1937.90	57.279	0	3	0.0000	0.0000	0.0000	0.0000	0	255
0	1947.50	57.279	0	3	0.0000	0.0000	0.0000	0.0000	0	255
0	1957.00	57.279	0	3	0.0000	0.0000	0.0000	0.0000	0	255
0	1966.60	57.279	0	3	0.0000	0.0000	0.0000	0.0000	0	255
0	1976.10	57.279	0	3	0.0000	0.0000	0.0000	0.0000	0	255
0	1985.70	57.279	0	3	0.0000	0.0000	0.0000	0.0000	0	255
0	1995.20	57.279	0	3	0.0000	0.0000	0.0000	0.0000	0	255
0	2004.80	57.279	0	3	0.0000	0.0000	0.0000	0.0000	0	255
0	2014.30	57.279	0	3	0.0000	0.0000	0.0000	0.0000	0	255
0	2023.90	57.279	0	3	0.0000	0.0000	0.0000	0.0000	0	255
0	2033.40	57.279	0	3	0.0000	0.0000	0.0000	0.0000	0	255
0	2043.00	57.279	0	3	0.0000	0.0000	0.0000	0.0000	0	255
0	2052.50	57.279	0	3	0.0000	0.0000	0.0000	0.0000	0	255
0	2062.00	57.279	0	3	0.0000	0.0000	0.0000	0.0000	0	255
0	2071.60	57.279	0	3	0.0000	0.0000	0.0000	0.0000	0	255
0	2081.10	57.279	0	3	0.0000	0.0000	0.0000	0.0000	0	255
0	2090.70	57.279	0	3	0.0000	0.0000	0.0000	0.0000	0	255
0	2100.20	57.279	0	3	0.0000	0.0000	0.0000	0.0000	0	255
0	2109.80	57.279	0	3	0.0000	0.0000	0.0000	0.0000	0	255
0	2119.30	57.279	0	3	0.0000	0.0000	0.0000	0.0000	0	255
0	2128.90	57.279	0	3	0.0000	0.0000	0.0000	0.0000	0	255
0	2138.40	57.279	0	3	0.0000	0.0000	0.0000	0.0000	0	255
0	2148.00	57.279	0	3	0.0000	0.0000	0.0000	0.0000	0	255
0	2157.50	57.279	0	3	0.0000	0.0000	0.0000	0.0000	0	255
0	2167.10	57.279	0	3	0.0000	0.0000	0.0000	0.0000	0	255
0	2176.60	57.279	0	3	0.0000	0.0000	0.0000	0.0000	0	255
0	2186.20	57.279	0	3	0.0000	0.0000	0.0000	0.0000	0	255
0	2195.70	57.279	0	3	0.0000	0.0000	0.0000	0.0000	0	255
0	2205.20	57.279	0	3	0.0000	0.0000	0.0000	0.0000	0	255
0	2214.80	57.279	0	3	0.0000	0.0000	0.0000	0.0000	0	255
0	2224.30	57.279	0	3	0.0000	0.0000	0.0000	0.0000	0	255
0	2233.90	57.279	0	3	0.0000	0.0000	0.0000	0.0000	0	255
0	2243.40	57.279	0	3	0.0000	0.0000	0.0000	0.0000	0	255
0	2253.00	57.279	0	3	0.0000	0.0000	0.0000	0.0000	0	255
0	2262.50	57.279	0	3	0.0000	0.0000	0.0000	0.0000	0	255
0	2272.10	57.279	0	3	0.0000	0.0000	0.0000	0.0000	0	255
0	2281.60	57.279	0	3	0.0000	0.0000	0.0000	0.0000	0	255
0	2291.20	57.279	0	3	0.0000	0.0000	0.0000	0.0000	0	255
0	2300.70	57.279	0	3	0.0000	0.0000	0.0000	0.0000	0	255
0	2310.30	57.279	0	3	0.0000	0.0000	0.0000	0.0000	0	255
0	2319.80	57.279	0	3	0.0000	0.0000	0.0000	0.0000	0	255
0	2329.40	57.279	0	3	0.0000	0.0000	0.0000	0.0000	0	255
0	2338.90	57.279	0	3	0.0000	0.0000	0.0000	0.0000	0	255
0	2348.40	57.279	0	3	0.0000	0.0000	0.0000	0.0000	0	255
0	2358.00	57.279	0	3	0.0000	0.0000	0.0000	0.0000	0	255
0	2367.50	57.279	0	3	0.0000	0.0000	0.0000	0.0000	0	255
0	2377.10	57.279	0	3	0.0000	0.0000	0.0000	0.0000	0	255
0	2386.60	57.279	0	3	0.0000	0.0000	0.0000	0.0000	0	255
0	2396.20	57.279	0	3	0.0000	0.0000	0.0000	0.0000	0	255
0	2405.70	57.279	0	3	0.0000	0.0000	0.0000	0.0000	0	255
0	2415.30	57.279	0	3	0.0000	0.0000	0.0000	0.0000	0	255
0	2424.80	57.279	0	3	0.0000	0.0000	0.0000	0.0000	0	255
0	2434.40	57.279	0	3	0.0000	0.0000	0.0000	0.0000	0	255
0	2443.90	57.279	0	3	0.0000	0.0000	0.0000	0.0000	0	255
0	2453.50	57.279	0	3	0.0000	0.0000	0.0000	0.0000	0	255
0	2463.00	57.279	0	3	0.0000	0.0000	0.0000	0.0000	0	255
0	2472.50	57.279	0	3	0.0000	0.0000	0.0000	0.0000	0	255
0	2482.10	57.279	0	3	0.0000	0.0000	0.0000	0.0000	0	255
0	2491.60	57.279	0	3	0.0000	0.0000	0.0000	0.0000	0	255
0	2501.20	57.279	0	3	0.0000	0.0000	0.0000	0.0000	0	255
0	2510.70	57.279	0	3	0.0000	0.0000	0.0000	0.0000	0	255
0	2520.30	57.279	0	3	0.0000	0.0000	0.0000	0.0000	0	255
0	2529.80	57.279	0	3	0.0000	0.0000	0.0000	0.0000	0	255
0	2539.40	57.279	0	3	0.0000	0.0000	0.0000	0.0000	0	255
0	2548.90	57.279	0	3	0.0000	0.0000	0.0000	0.0000	0	255
0	2558.50	57.279	0	3	0.0000	0.0000	0.0000	0.0000	0	255
0	2568.00	57.279	0	3	0.0000	0.0000	0.0000	0.0000	0	255
0	2577.60	57.279	0	3	0.0000	0.0000	0.0000	0.0000	0	255
0	2587.10	57.279	0	3	0.0000	0.0000	0.0000	0.0000	0	255
0	2596.70	57.279	0	3	0.0000	0.0000	0.0000	0.0000	0	255
0	2606.20	57.279	0	3	0.0000	0.0000	0.0000	0.0000	0	255
0	2615.70	57.279	0	3	0.0000	0.0000	0.0000	0.0000	0	255
0	2625.30	57.279	0	3	0.0000	0.0000	0.0000	0.0000	0	255
0	2634.80	57.279	0	3	0.0000	0.0000	0.0000	0.0000	0	255
0	2644.40	57.279	0	3	0.0000	0.0000	0.0000	0.0000	0	255
0	2653.90	57.279	0	3	0.0000	0.0000	0.0000	0.0000	0	255
0	2663.50	57.279	0	3	0.0000	0.0000	0.0000	0.0000	0	255
0	2673.00	57.279	0	3	0.0000	0.0000	0.0000	0.0000	0	255
0	2682.60	57.279	0	3	0.0000	0.0000	0.0000	0.0000	0	255
0	2692.10	57.279	0	3	0.0000	0.0000	0.0000	0.0000	0	255
0	2701.70	57.279	0	3	0.0000	0.0000	0.0000	0.0000	0	255
0	2711.20	57.279	0	3	0.0000	0.0000	0.0000	0.0000	0	255
0	2720.80	57.279	0	3	0.0000	0.0000	0.0000	0.0000	0	255
0	2730.30	57.279	0	3	0.0000	0.0000	0.0000	0.0000	0	255
0	2739.90	57.279	0	3	0.0000	0.0000	0.0000	0.0000	0	255
0	2749.40	57.279	0	3	0.0000	0.0000	0.0000	0.0000	0	255
0	2758.90	57.279	0	3	0.0000	0.0000	0.0000	0.0000	0	255
0	2768.50	57.279	0	3	0.0000	0.0000	0.0000	0.0000	0	255
0	2778.00	57.279	0	3	0.0000	0.0000	0.0000	0.0000	0	255
0	2787.60	57.279	0	3	0.0000	0.0000	0.0000	0.0000	0	255
0	2797.10	57.279	0	3	0.0000	0.0000	0.0000	0.0000	0	255
0	2806.70	57.279	0	3	0.0000	0.0000	0.0000	0.0000	0	255
0	2816.20	57.279	0	3	0.0000	0.0000	0.0000	0.0000	0	255
0	2825.80	57.279	0	3	0.0000	0.0000	0.0000	0.0000	0	255
0	2835.30	57.279	0	3	0.0000	0.0000	0.0000	0.0000	0	255
0	2844.90	57.279	0	3	0.0000	0.0000	0.0000	0.0000	0	255
0	2854.40	57.279	0	3	0.0000	0.0000	0.0000	0.0000	0	255
0	0.0000	66.826	0	3	0.0000	0.0000	0.0000	0.0000	0	255
0	9.5465	66.826	0	3	0.0000	0.0000	0.0000	0.0000	0	255
0	19.093	66.826	0	3	0.0000	0.0000	0.0000	0.0000	0	255
0	28.640	66.826	0	3	0.0000	0.0000	0.0000	0.0000	0	255
0	38.186	66.826	0	3	0.0000	0.0000	0.0000	0.0000	0	255
0	47.733	66.826	0	3	0.0000	0.0000	0.0000	0.0000	0	255
0	57.279	66.826	0	3	0.0000	0.0000	0.0000	0.0000	0	255
0	66.826	66.826	0	3	0.0000	0.0000	0.0000	0.0000	0	255
0	76.372	66.826	0	3	0.0000	0.0000	0.0000	0.0000	0	255
0	85.919	66.826	0	3	0.0000	0.0000	0.0000	0.0000	0	255
0	95.465	66.826	0	3	0.0000	0.0000	0.0000	0.0000	0	255
0	105.01	66.826	0	3	0.0000	0.0000	0.0000	0.0000	0	255
0	114.56	66.826	0	3	0.0000	0.0000	0.0000	0.0000	0	255
0	124.10	66.826	0	3	0.0000	0.0000	0.0000	0.0000	0	255
0	133.65	66.826	0	3	0.0000	0.0000	0.0000	0.0000	0	255
0	143.20	66.826	0	3	0.0000	0.0000	0.0000	0.0000	0	255
0	152.74	66.826	0	3	0.0000	0.0000	0.0000	0.0000	0	255
0	162.29	66.826	0	3	0.0000	0.0000	0.0000	0.0000	0	255
0	171.84	66.826	0	3	0.0000	0.0000	0.0000	0.0000	0	255
0	181.38	66.826	0	3	0.0000	0.0000	0.0000	0.0000	0	255
0	190.93	66.826	0	3	0.0000	0.0000	0.0000	0.0000	0	255
0	200.48	66.826	0	3	0.0000	0.0000	0.0000	0.0000	0	255
0	210.02	66.826	0	3	0.0000	0.0000	0.0000	0.0000	0	255
0	219.57	66.826	0	3	0.0000	0.0000	0.0000	0.0000	0	255
0	229.12	66.826	0	3	0.0000	0.0000	0.0000	0.0000	0	255
0	238.66	66.826	0	3	0.0000	0.0000	0.0000	0.0000	0	255
0	248.21	66.826	0	3	0.0000	0.0000	0.0000	0.0000	0	255
0	257.76	66.826	0	3	0.0000	0.0000	0.0000	0.0000	0	255
0	267.30	66.826	0	3	0.0000	0.0000	0.0000	0.0000	0	255
0	276.85	66.826	0	3	0.0000	0.0000	0.0000	0.0000	0	255
0	286.40	66.826	0	3	0.0000	0.0000	0.0000	0.0000	0	255
0	295.94	66.826	0	3	0.0000	0.0000	0.0000	0.0000	0	255
0	305.49	66.826	0	3	0.0000	0.0000	0.0000	0.0000	0	255
0	315.04	66.826	0	3	0.0000	0.0000	0.0000	0.0000	0	255
0	324.58	66.826	0	3	0.0000	0.0000	0.0000	0.0000	0	255
0	334.13	66.826	0	3	0.0000	0.0000	0.0000	0.0000	0	255
0	343.67	66.826	0	3	0.0000	0.0000	0.0000	0.0000	0	255
0	353.22	66.826	0	3	0.0000	0.0000	0.0000	0.0000	0	255
0	362.77	66.826	0	3	0.0000	0.0000	0.0000	0.0000	0	255
0	372.31	66.826	0	3	0.0000	0.0000	0.0000	0.0000	0	255
0	381.86	66.826	0	3	0.0000	0.0000	0.0000	0.0000	0	255
0	391.41	66.826	0	3	0.0000	0.0000	0.0000	0.0000	0	255
0	400.95	66.826	0	3	0.0000	0.0000	0.0000	0.0000	0	255
0	410.50	66.826	0	3	0.0000	0.0000	0.0000	0.0000	0	255
0	420.05	66.826	0	3	0.0000	0.0000	0.0000	0.0000	0	255
0	429.59	66.826	0	3	0.0000	0.0000	0.0000	0.0000	0	255
0	439.14	66.826	0	3	0.0000	0.0000	0.0000	0.0000	0	255
0	448.69	66.826	0	3	0.0000	0.0000	0.0000	0.0000	0	255
0	458.23	66.826	0	3	0.0000	0.0000	0.0000	0.0000	0	255
0	467.78	66.826	0	3	0.0000	0.0000	0.0000	0.0000	0	255
0	477.33	66.826	0	3	0.0000	0.0000	0.0000	0.0000	0	255
0	486.87	66.826	0	3	0.0000	0.0000	0.0000	0.0000	0	255
0	496.42	66.826	0	3	0.0000	0.0000	0.0000	0.0000	0	255
0	505.97	66.826	0	3	0.0000	0.0000	0.0000	0.0000	0	255
0	515.51	66.826	0	3	0.0000	0.0000	0.0000	0.0000	0	255
0	525.06	66.826	0	3	0.0000	0.0000	0.0000	0.0000	0	255
0	534.61	66.826	0	3	0.0000	0.0000	0.0000	0.0000	0	255
0	544.15	66.826	0	3	0.0000	0.0000	0.0000	0.0000	0	255
0	553.70	66.826	0	3	0.0000	0.0000	0.0000	0.0000	0	255
0	563.24	66.826	0	3	0.0000	0.0000	0.0000	0.0000	0	255
0	572.79	66.826	0	3	0.0000	0.0000	0.0000	0.0000	0	255
0	582.34	66.826	0	3	0.0000	0.0000	0.0000	0.0000	0	255
0	591.88	66.826	0	3	0.0000	0.0000	0.0000	0.0000	0	255
0	601.43	66.826	0	3	0.0000	0.0000	0.0000	0.0000	0	255
0	610.98	66.826	0	3	0.0000	0.0000	0.0000	0.0000	0	255
0	620.52	66.826	0	3	0.0000	0.0000	0.0000	0.0000	0	255
0	630.07	66.826	0	3	0.0000	0.0000	0.0000	0.0000	0	255
0	639.62	66.826	0	3	0.0000	0.0000	0.0000	0.0000	0	255
0	649.16	66.826	0	3	0.0000	0.0000	0.0000	0.0000	0	255
0	658.71	66.826	0	3	0.0000	0.0000	0.0000	0.0000	0	255
0	668.26	66.826	0	3	0.0000	0.0000	0.0000	0.0000	0	255
0	677.80	66.826	0	3	0.0000	0.0000	0.0000	0.0000	0	255
0	687.35	66.826	0	3	0.0000	0.0000	0.0000	0.0000	0	255
0	696.90	66.826	0	3	0.0000	0.0000	0.0000	0.0000	0	255
0	706.44	66.826	0	3	0.0000	0.0000	0.0000	0.0000	0	255
0	715.99	66.826	0	3	0.0000	0.0000	0.0000	0.0000	0	255
0	725.54	66.826	0	3	0.0000	0.0000	0.0000	0.0000	0	255
0	735.08	66.826	0	3	0.0000	0.0000	0.0000	0.0000	0	255
0	744.63	66.826	0	3	0.0000	0.0000	0.0000	0.0000	0	255
0	754.18	66.826	0	3	0.0000	0.0000	0.0000	0.0000	0	255
0	763.72	66.826	0	3	0.0000	0.0000	0.0000	0.0000	0	255
0	773.27	66.826	0	3	0.0000	0.0000	0.0000	0.0000	0	255
0	782.81	66.826	0	3	0.0000	0.0000	0.0000	0.0000	0	255
0	792.36	66.826	0	3	0.0000	0.0000	0.0000	0.0000	0	255
0	801.91	66.826	0	3	0.0000	0.0000	0.0000	0.0000	0	255
0	811.45	66.826	0	3	0.0000	0.0000	0.0000	0.0000	0	255
0	821.00	66.826	0	3	0.0000	0.0000	0.0000	0.0000	0	255
0	830.55	66.826	0	3	0.0000	0.0000	0.0000	0.0000	0	255
0	840.09	66.826	0	3	0.0000	0.0000	0.0000	0.0000	0	255
0	849.64	66.826	0	3	0.0000	0.0000	0.0000	0.0000	0	255
0	859.19	66.826	0	3	0.0000	0.0000	0.0000	0.0000	0	255
0	868.73	66.826	0	3	0.0000	0.0000	0.0000	0.0000	0	255
0	878.28	66.826	0	3	0.0000	0.0000	0.0000	0.0000	0	255
0	887.83	66.826	0	3	0.0000	0.0000	0.0000	0.0000	0	255
0	897.37	66.826	0	3	0.0000	0.0000	0.0000	0.0000	0	255
0	906.92	66.826	0	3	0.0000	0.0000	0.0000	0.0000	0	255
0	916.47	66.826	0	3	0.0000	0.0000	0.0000	0.0000	0	255
0	926.01	66.826	0	3	0.0000	0.0000	0.0000	0.0000	0	255
0	935.56	66.826	0	3	0.0000	0.0000	0.0000	0.0000	0	255
0	945.11	66.826	0	3	0.0000	0.0000	0.0000	0.0000	0	255
0	954.65	66.826	0	3	0.0000	0.0000	0.0000	0.0000	0	255
0	964.20	66.826	0	3	0.0000	0.0000	0.0000	0.0000	0	255
0	973.75	66.826	0	3	0.0000	0.0000	0.0000	0.0000	0	255
0	983.29	66.826	0	3	0.0000	0.0000	0.0000	0.0000	0	255
0	992.84	66.826	0	3	0.0000	0.0000	0.0000	0.0000	0	255
0	1002.40	66.826	0	3	0.0000	0.0000	0.0000	0.0000	0	255
0	1011.90	66.826	0	3	0.0000	0.0000	0.0000	0.0000	0	255
0	1021.50	66.826	0	3	0.0000	0.0000	0.0000	0.0000	0	255
0	1031.00	66.826	0	3	0.0000	0.0000	0.0000	0.0000	0	255
0	1040.60	66.826	0	3	0.0000	0.0000	0.0000	0.0000	0	255
0	1050.10	66.826	0	3	0.0000	0.0000	0.0000	0.0000	0	255
0	1059.70	66.826	0	3	0.0000	0.0000	0.0000	0.0000	0	255
0	1069.20	66.826	0	3	0.0000	0.0000	0.0000	0.0000	0	255
0	1078.80	66.826	0	3	0.0000	0.0000	0.0000	0.0000	0	255
0	1088.30	66.826	0	3	0.0000	0.0000	0.0000	0.0000	0	255
0	1097.80	66.826	0	3	0.0000	0.0000	0.0000	0.0000	0	255
0	1107.40	66.826	0	3	0.0000	0.0000	0.0000	0.0000	0	255
0	1116.90	66.826	0	3	0.0000	0.0000	0.0000	0.0000	0	255
0	1126.50	66.826	0	3	0.0000	0.0000	0.0000	0.0000	0	255
0	1136.00	66.826	0	3	0.0000	0.0000	0.0000	0.0000	0	255
0	1145.60	66.826	0	3	0.0000	0.0000	0.0000	0.0000	0	255
0	1155.10	66.826	0	3	0.0000	0.0000	0.0000	0.0000	0	255
0	1164.70	66.826	0	3	0.0000	0.0000	0.0000	0.0000	0	255
0	1174.20	66.826	0	3	0.0000	0.0000	0.0000	0.0000	0	255
0	1183.80	66.826	0	3	0.0000	0.0000	0.0000	0.0000	0	255
0	1193.30	66.826	0	3	0.0000	0.0000	0.0000	0.0000	0	255
0	1202.90	66.826	0	3	0.0000	0.0000	0.0000	0.0000	0	255
0	1212.40	66.826	0	3	0.0000	0.0000	0.0000	0.0000	0	255
0	1222.00	66.826	0	3	0.0000	0.0000	0.0000	0.0000	0	255
0	1231.50	66.826	0	3	0.0000	0.0000	0.0000	0.0000	0	255
0	1241.00	66.826	0	3	0.0000	0.0000	0.0000	0.0000	0	255
0	1250.60	66.826	0	3	0.0000	0.0000	0.0000	0.0000	0	255
0	1260.10	66.826	0	3	0.0000	0.0000	0.0000	0.0000	0	255
0	1269.70	66.826	0	3	0.0000	0.0000	0.0000	0.0000	0	255
0	1279.20	66.826	0	3	0.0000	0.0000	0.0000	0.0000	0	255
0	1288.80	66.826	0	3	0.0000	0.0000	0.0000	0.0000	0	255
0	1298.30	66.826	0	3	0.0000	0.0000	0.0000	0.0000	0	255
0	1307.90	66.826	0	3	0.0000	0.0000	0.0000	0.0000	0	255
0	1317.40	66.826	0	3	0.0000	0.0000	0.0000	0.0000	0	255
0	1327.00	66.826	0	3	0.0000	0.0000	0.0000	0.0000	0	255
0	1336.50	66.826	0	3	0.0000	0.0000	0.0000	0.0000	0	255
0	1346.10	66.826	0	3	0.0000	0.0000	0.0000	0.0000	0	255
0	1355.60	66.826	0	3	0.0000	0.0000	0.0000	0.0000	0	255
0	1365.20	66.826	0	3	0.0000	0.0000	0.0000	0.0000	0	255
0	1374.70	66.826	0	3	0.0000	0.0000	0.0000	0.0000	0	255
0	1384.20	66.826	0	3	0.0000	0.0000	0.0000	0.0000	0	255
0	1393.80	66.826	0	3	0.0000	0.0000	0.0000	0.0000	0	255
0	1403.30	66.826	0	3	0.0000	0.0000	0.0000	0.0000	0	255
0	1412.90	66.826	0	3	0.0000	0.0000	0.0000	0.0000	0	255
0	1422.40	66.826	0	3	0.0000	0.0000	0.0000	0.0000	0	255
0	1432.00	66.826	0	3	0.0000	0.0000	0.0000	0.0000	0	255
0	1441.50	66.826	0	3	0.0000	0.0000	0.0000	0.0000	0	255
0	1451.10	66.826	0	3	0.0000	0.0000	0.0000	0.0000	0	255
0	1460.60	66.826	0	3	0.0000	0.0000	0.0000	0.0000	0	255
0	1470.20	66.826	0	3	0.0000	0.0000	0.0000	0.0000	0	255
0	1479.70	66.826	0	3	0.0000	0.0000	0.0000	0.0000	0	255
0	1489.30	66.826	0	3	0.0000	0.0000	0.0000	0.0000	0	255
0	1498.80	66.826	0	3	0.0000	0.0000	0.0000	0.0000	0	255
0	1508.40	66.826	0	3	0.0000	0.0000	0.0000	0.0000	0	255
0	1517.90	66.826	0	3	0.0000	0.0000	0.0000	0.0000	0	255
0	1527.40	66.826	0	3	0.0000	0.0000	0.0000	0.0000	0	255
0	1537.00	66.826	0	3	0.0000	0.0000	0.0000	0.0000	0	255
0	1546.50	66.826	0	3	0.0000	0.0000	0.0000	0.0000	0	255
0	1556.10	66.826	0	3	0.0000	0.0000	0.0000	0.0000	0	255
0	1565.60	66.826	0	3	0.0000	0.0000	0.0000	0.0000	0	255
0	1575.20	66.826	0	3	0.0000	0.0000	0.0000	0.0000	0	255
0	1584.70	66.826	0	3	0.0000	0.0000	0.0000	0.0000	0	255
0	1594.30	66.826	0	3	0.0000	0.0000	0.0000	0.0000	0	255
0	1603.80	66.826	0	3	0.0000	0.0000	0.0000	0.0000	0	255
0	1613.40	66.826	0	3	0.0000	0.0000	0.0000	0.0000	0	255
0	1622.90	66.826	0	3	0.0000	0.0000	0.0000	0.0000	0	255
0	1632.50	66.826	0	3	0.0000	0.0000	0.0000	0.0000	0	255
0	1642.00	66.826	0	3	0.0000	0.0000	0.0000	0.0000	0	255
0	1651.50	66.826	0	3	0.0000	0.0000	0.0000	0.0000	0	255
0	1661.10	66.826	0	3	0.0000	0.0000	0.0000	0.0000	0	255
0	1670.60	66.826	0	3	0.0000	0.0000	0.0000	0.0000	0	255
0	1680.20	66.826	0	3	0.0000	0.0000	0.0000	0.0000	0	255
0	1689.70	66.826	0	3	0.0000	0.0000	0.0000	0.0000	0	255
0	1699.30	66.826	0	3	0.0000	0.0000	0.0000	0.0000	0	255
0	1708.80	66.826	0	3	0.0000	0.0000	0.0000	0.0000	0	255
0	1718.40	66.826	0	3	0.0000	0.0000	0.0000	0.0000	0	255
0	1727.90	66.826	0	3	0.0000	0.0000	0.0000	0.0000	0	255
0	1737.50	66.826	0	3	0.0000	0.0000	0.0000	0.0000	0	255
0	1747.00	66.826	0	3	0.0000	0.0000	0.0000	0.0000	0	255
0	1756.60	66.826	0	3	0.0000	0.0000	0.0000	0.0000	0	255
0	1766.10	66.826	0	3	0.0000	0.0000	0.0000	0.0000	0	255
0	1775.70	66.826	0	3	0.0000	0.0000	0.0000	0.0000	0	255
0	1785.20	66.826	0	3	0.0000	0.0000	0.0000	0.0000	0	255
0	1794.70	66.826	0	3	0.0000	0.0000	0.0000	0.0000	0	255
0	1804.30	66.826	0	3	0.0000	0.0000	0.0000	0.0000	0	255
0	1813.80	66.826	0	3	0.0000	0.0000	0.0000	0.0000	0	255
0	1823.40	66.826	0	3	0.0000	0.0000	0.0000	0.0000	0	255
0	1832.90	66.826	0	3	0.0000	0.0000	0.0000	0.0000	0	255
0	1842.50	66.826	0	3	0.0000	0.0000	0.0000	0.0000	0	255
0	1852.00	66.826	0	3	0.0000	0.0000	0.0000	0.0000	0	255
0	1861.60	66.826	0	3	0.0000	0.0000	0.0000	0.0000	0	255
0	1871.10	66.826	0	3	0.0000	0.0000	0.0000	0.0000	0	255
0	1880.70	66.826	0	3	0.0000	0.0000	0.0000	0.0000	0	255
0	1890.20	66.826	0	3	0.0000	0.0000	0.0000	0.0000	0	255
0	1899.80	66.826	0	3	0.0000	0.0000	0.0000	0.0000	0	255
0	1909.30	66.826	0	3	0.0000	0.0000	0.0000	0.0000	0	255
0	1918.90	66.826	0	3	0.0000	0.0000	0.0000	0.0000	0	255
0	1928.40	66.826	0	3	0.0000	0.0000	0.0000	0.0000	0	255
0	1937.90	66.826	0	3	0.0000	0.0000	0.0000	0.0000	0	255
0	1947.50	66.826	0	3	0.0000	0.0000	0.0000	0.0000	0	255
0	1957.00	66.826	0	3	0.0000	0.0000	0.0000	0.0000	0	255
0	1966.60	66.826	0	3	0.0000	0.0000	0.0000	0.0000	0	255
0	1976.10	66.826	0	3	0.0000	0.0000	0.0000	0.0000	0	255
0	1985.70	66.826	0	3	0.0000	0.0000	0.0000	0.0000	0	255
0	1995.20	66.826	0	3	0.0000	0.0000	0.0000	0.0000	0	255
0	2004.80	66.826	0	3	0.0000	0.0000	0.0000	0.0000	0	255
0	2014.30	66.826	0	3	0.0000	0.0000	0.0000	0.0000	0	255
0	2023.90	66.826	0	3	0.0000	0.0000	0.0000	0.0000	0	255
0	2033.40	66.826	0	3	0.0000	0.0000	0.0000	0.0000	0	255
0	2043.00	66.826	0	3	0.0000	0.0000	0.0000	0.0000	0	255
0	2052.50	66.826	0	3	0.0000	0.0000	0.0000	0.0000	0	255
0	2062.00	66.826	0	3	0.0000	0.0000	0.0000	0.0000	0	255
0	2071.60	66.826	0	3	0.0000	0.0000	0.0000	0.0000	0	255
0	2081.10	66.826	0	3	0.0000	0.0000	0.0000	0.0000	0	255
0	2090.70	66.826	0	3	0.0000	0.0000	0.0000	0.0000	0	255
0	2100.20	66.826	0	3	0.0000	0.0000	0.0000	0.0000	0	255
0	2109.80	66.826	0	3	0.0000	0.0000	0.0000	0.0000	0	255
0	2119.30	66.826	0	3	0.0000	0.0000	0.0000	0.0000	0	255
0	2128.90	66.826	0	3	0.0000	0.0000	0.0000	0.0000	0	255
0	2138.40	66.826	0	3	0.0000	0.0000	0.0000	0.0000	0	255
0	2148.00	66.826	0	3	0.0000	0.0000	0.0000	0.0000	0	255
0	2157.50	66.826	0	3	0.0000	0.0000	0.0000	0.0000	0	255
0	2167.10	66.826	0	3	0.0000	0.0000	0.0000	0.0000	0	255
0	2176.60	66.826	0	3	0.0000	0.0000	0.0000	0.0000	0	255
0	2186.20	66.826	0	3	0.0000	0.0000	0.0000	0.0000	0	255
0	2195.70	66.826	0	3	0.0000	0.0000	0.0000	0.0000	0	255
0	2205.20	66.826	0	3	0.0000	0.0000	0.0000	0.0000	0	255
0	2214.80	66.826	0	3	0.0000	0.0000	0.0000	0.0000	0	255
0	2224.30	66.826	0	3	0.0000	0.0000	0.0000	0.0000	0	255
0	2233.90	66.826	0	3	0.0000	0.0000	0.0000	0.0000	0	255
0	2243.40	66.826	0	3	0.0000	0.0000	0.0000	0.0000	0	255
0	2253.00	66.826	0	3	0.0000	0.0000	0.0000	0.0000	0	255
0	2262.50	66.826	0	3	0.0000	0.0000	0.0000	0.0000	0	255
0	2272.10	66.826	0	3	0.0000	0.0000	0.0000	0.0000	0	255
0	2281.60	66.826	0	3	0.0000	0.0000	0.0000	0.0000	0	255
0	2291.20	66.826	0	3	0.0000	0.0000	0.0000	0.0000	0	255
0	2300.70	66.826	0	3	0.0000	0.0000	0.0000	0.0000	0	255
0	2310.30	66.826	0	3	0.0000	0.0000	0.0000	0.0000	0	255
0	2319.80	66.826	0	3	0.0000	0.0000	0.0000	0.0000	0	255
0	2329.40	66.826	0	3	0.0000	0.0000	0.0000	0.0000	0	255
0	2338.90	66.826	0	3	0.0000	0.0000	0.0000	0.0000	0	255
0	2348.40	66.826	0	3	0.0000	0.0000	0.0000	0.0000	0	255
0	2358.00	66.826	0	3	0.0000	0.0000	0.0000	0.0000	0	255
0	2367.50	66.826	0	3	0.0000	0.0000	0.0000	0.0000	0	255
0	2377.10	66.826	0	3	0.0000	0.0000	0.0000	0.0000	0	255
0	2386.60	66.826	0	3	0.0000	0.0000	0.0000	0.0000	0	255
0	2396.20	66.826	0	3	0.0000	0.0000	0.0000	0.0000	0	255
0	2405.70	66.826	0	3	0.0000	0.0000	0.0000	0.0000	0	255
0	2415.30	66.826	0	3	0.0000	0.0000	0.0000	0.0000	0	255
0	2424.80	66.826	0	3	0.0000	0.0000	0.0000	0.0000	0	255
0	2434.40	66.826	0	3	0.0000	0.0000	0.0000	0.0000	0	255
0	2443.90	66.826	0	3	0.0000	0.0000	0.0000	0.0000	0	255
0	2453.50	66.826	0	3	0.0000	0.0000	0.0000	0.0000	0	255
0	2463.00	66.826	0	3	0.0000	0.0000	0.0000	0.0000	0	255
0	2472.50	66.826	0	3	0.0000	0.0000	0.0000	0.0000	0	255
0	2482.10	66.826	0	3	0.0000	0.0000	0.0000	0.0000	0	255
0	2491.60	66.826	0	3	0.0000	0.0000	0.0000	0.0000	0	255
0	2501.20	66.826	0	3	0.0000	0.0000	0.0000	0.0000	0	255
0	2510.70	66.826	0	3	0.0000	0.0000	0.0000	0.0000	0	255
0	2520.30	66.826	0	3	0.0000	0.0000	0.0000	0.0000	0	255
0	2529.80	66.826	0	3	0.0000	0.0000	0.0000	0.0000	0	255
0	2539.40	66.826	0	3	0.0000	0.0000	0.0000	0.0000	0	255
0	2548.90	66.826	0	3	0.0000	0.0000	0.0000	0.0000	0	255
0	2558.50	66.826	0	3	0.0000	0.0000	0.0000	0.0000	0	255
0	2568.00	66.826	0	3	0.0000	0.0000	0.0000	0.0000	0	255
0	2577.60	66.826	0	3	0.0000	0.0000	0.0000	0.0000	0	255
0	2587.10	66.826	0	3	0.0000	0.0000	0.0000	0.0000	0	255
0	2596.70	66.826	0	3	0.0000	0.0000	0.0000	0.0000	0	255
0	2606.20	66.826	0	3	0.0000	0.0000	0.0000	0.0000	0	255
0	2615.70	66.826	0	3	0.0000	0.0000	0.0000	0.0000	0	255
0	2625.30	66.826	0	3	0.0000	0.0000	0.0000	0.0000	0	255
0	2634.80	66.826	0	3	0.0000	0.0000	0.0000	0.0000	0	255
0	2644.40	66.826	0	3	0.0000	0.0000	0.0000	0.0000	0	255
0	2653.90	66.826	0	3	0.0000	0.0000	0.0000	0.0000	0	255
0	2663.50	66.826	0	3	0.0000	0.0000	0.0000	0.0000	0	255
0	2673.00	66.826	0	3	0.0000	0.0000	0.0000	0.0000	0	255
0	2682.60	66.826	0	3	0.0000	0.0000	0.0000	0.0000	0	255
0	2692.10	66.826	0	3	0.0000	0.0000	0.0000	0.0000	0	255
0	2701.70	66.826	0	3	0.0000	0.0000	0.0000	0.0000	0	255
0	2711.20	66.826	0	3	0.0000	0.0000	0.0000	0.0000	0	255
0	2720.80	66.826	0	3	0.0000	0.0000	0.0000	0.0000	0	255
0	2730.30	66.826	0	3	0.0000	0.0000	0.0000	0.0000	0	255
0	2739.90	66.826	0	3	0.0000	0.0000	0.0000	0.0000	0	255
0	2749.40	66.826	0	3	0.0000	0.0000	0.0000	0.0000	0	255
0	2758.90	66.826	0	3	0.0000	0.0000	0.0000	0.0000	0	255
0	2768.50	66.826	0	3	0.0000	0.0000	0.0000	0.0000	0	255
0	2778.00	66.826	0	3	0.0000	0.0000	0.0000	0.0000	0	255
0	2787.60	66.826	0	3	0.0000	0.0000	0.0000	0.0000	0	255
0	2797.10	66.826	0	3	0.0000	0.0000	0.0000	0.0000	0	255
0	2806.70	66.826	0	3	0.0000	0.0000	0.0000	0.0000	0	255
0	2816.20	66.826	0	3	0.0000	0.0000	0.0000	0.0000	0	255
0	2825.80	66.826	0	3	0.0000	0.0000	0.0000	0.0000	0	255
0	2835.30	66.826	0	3	0.0000	0.0000	0.0000	0.0000	0	255
0	2844.90	66.826	0	3	0.0000	0.0000	0.0000	0.0000	0	255
0	2854.40	66.826	0	3	0.0000	0.0000	0.0000	0.0000	0	255
0	0.0000	76.372	0	3	0.0000	0.0000	0.0000	0.0000	0	255
0	9.5465	76.372	0	3	0.0000	0.0000	0.0000	0.0000	0	255
0	19.093	76.372	0	3	0.0000	0.0000	0.0000	0.0000	0	255
0	28.640	76.372	0	3	0.0000	0.0000	0.0000	0.0000	0	255
0	38.186	76.372	0	3	0.0000	0.0000	0.0000	0.0000	0	255
0	47.733	76.372	0	3	0.0000	0.0000	0.0000	0.0000	0	255
0	57.279	76.372	0	3	0.0000	0.0000	0.0000	0.0000	0	255
0	66.826	76.372	0	3	0.0000	0.0000	0.0000	0.0000	0	255
0	76.372	76.372	0	3	0.0000	0.0000	0.0000	0.0000	0	255
0	85.919	76.372	0	3	0.0000	0.0000	0.0000	0.0000	0	255
0	95.465	76.372	0	3	0.0000	0.0000	0.0000	0.0000	0	255
0	105.01	76.372	0	3	0.0000	0.0000	0.0000	0.0000	0	255
0	114.56	76.372	0	3	0.0000	0.0000	0.0000	0.0000	0	255
0	124.10	76.372	0	3	0.0000	0.0000	0.0000	0.0000	0	255
0	133.65	76.372	0	3	0.0000	0.0000	0.0000	0.0000	0	255
0	143.20	76.372	0	3	0.0000	0.0000	0.0000	0.0000	0	255
0	152.74	76.372	0	3	0.0000	0.0000	0.0000	0.0000	0	255
0	162.29	76.372	0	3	0.0000	0.0000	0.0000	0.0000	0	255
0	171.84	76.372	0	3	0.0000	0.0000	0.0000	0.0000	0	255
0	181.38	76.372	0	3	0.0000	0.0000	0.0000	0.0000	0	255
0	190.93	76.372	0	3	0.0000	0.0000	0.0000	0.0000	0	255
0	200.48	76.372	0	3	0.0000	0.0000	0.0000	0.0000	0	255
0	210.02	76.372	0	3	0.0000	0.0000	0.0000	0.0000	0	255
0	219.57	76.372	0	3	0.0000	0.0000	0.0000	0.0000	0	255
0	229.12	76.372	0	3	0.0000	0.0000	0.0000	0.0000	0	255
0	238.66	76.372	0	3	0.0000	0.0000	0.0000	0.0000	0	255
0	248.21	76.372	0	3	0.0000	0.0000	0.0000	0.0000	0	255
0	257.76	76.372	0	3	0.0000	0.0000	0.0000	0.0000	0	255
0	267.30	76.372	0	3	0.0000	0.0000	0.0000	0.0000	0	255
0	276.85	76.372	0	3	0.0000	0.0000	0.0000	0.0000	0	255
0	286.40	76.372	0	3	0.0000	0.0000	0.0000	0.0000	0	255
0	295.94	76.372	0	3	0.0000	0.0000	0.0000	0.0000	0	255
0	305.49	76.372	0	3	0.0000	0.0000	0.0000	0.0000	0	255
0	315.04	76.372	0	3	0.0000	0.0000	0.0000	0.0000	0	255
0	324.58	76.372	0	3	0.0000	0.0000	0.0000	0.0000	0	255
0	334.13	76.372	0	3	0.0000	0.0000	0.0000	0.0000	0	255
0	343.67	76.372	0	3	0.0000	0.0000	0.0000	0.0000	0	255
0	353.22	76.372	0	3	0.0000	0.0000	0.0000	0.0000	0	255
0	362.77	76.372	0	3	0.0000	0.0000	0.0000	0.0000	0	255
0	372.31	76.372	0	3	0.0000	0.0000	0.0000	0.0000	0	255
0	381.86	76.372	0	3	0.0000	0.0000	0.0000	0.0000	0	255
0	391.41	76.372	0	3	0.0000	0.0000	0.0000	0.0000	0	255
0	400.95	76.372	0	3	0.0000	0.0000	0.0000	0.0000	0	255
0	410.50	76.372	0	3	0.0000	0.0000	0.0000	0.0000	0	255
0	420.05	76.372	0	3	0.0000	0.0000	0.0000	0.0000	0	255
0	429.59	76.372	0	3	0.0000	0.0000	0.0000	0.0000	0	255
0	439.14	76.372	0	3	0.0000	0.0000	0.0000	0.0000	0	255
0	448.69	76.372	0	3	0.0000	0.0000	0.0000	0.0000	0	255
0	458.23	76.372	0	3	0.0000	0.0000	0.0000	0.0000	0	255
0	467.78	76.372	0	3	0.0000	0.0000	0.0000	0.0000	0	255
0	477.33	76.372	0	3	0.0000	0.0000	0.0000	0.0000	0	255
0	486.87	76.372	0	3	0.0000	0.0000	0.0000	0.0000	0	255
0	496.42	76.372	0	3	0.0000	0.0000	0.0000	0.0000	0	255
0	505.97	76.372	0	3	0.0000	0.0000	0.0000	0.0000	0	255
0	515.51	76.372	0	3	0.0000	0.0000	0.0000	0.0000	0	255
0	525.06	76.372	0	3	0.0000	0.0000	0.0000	0.0000	0	255
0	534.61	76.372	0	3	0.0000	0.0000	0.0000	0.0000	0	255
0	544.15	76.372	0	3	0.0000	0.0000	0.0000	0.0000	0	255
0	553.70	76.372	0	3	0.0000	0.0000	0.0000	0.0000	0	255
0	563.24	76.372	0	3	0.0000	0.0000	0.0000	0.0000	0	255
0	572.79	76.372	0	3	0.0000	0.0000	0.0000	0.0000	0	255
0	582.34	76.372	0	3	0.0000	0.0000	0.0000	0.0000	0	255
0	591.88	76.372	0	3	0.0000	0.0000	0.0000	0.0000	0	255
0	601.43	76.372	0	3	0.0000	0.0000	0.0000	0.0000	0	255
0	610.98	76.372	0	3	0.0000	0.0000	0.0000	0.0000	0	255
0	620.52	76.372	0	3	0.0000	0.0000	0.0000	0.0000	0	255
0	630.07	76.372	0	3	0.0000	0.0000	0.0000	0.0000	0	255
0	639.62	76.372	0	3	0.0000	0.0000	0.0000	0.0000	0	255
0	649.16	76.372	0	3	0.0000	0.0000	0.0000	0.0000	0	255
0	658.71	76.372	0	3	0.0000	0.0000	0.0000	0.0000	0	255
0	668.26	76.372	0	3	0.0000	0.0000	0.0000	0.0000	0	255
0	677.80	76.372	0	3	0.0000	0.0000	0.0000	0.0000	0	255
0	687.35	76.372	0	3	0.0000	0.0000	0.0000	0.0000	0	255
0	696.90	76.372	0	3	0.0000	0.0000	0.0000	0.0000	0	255
0	706.44	76.372	0	3	0.0000	0.0000	0.0000	0.0000	0	255
0	715.99	76.372	0	3	0.0000	0.0000	0.0000	0.0000	0	255
0	725.54	76.372	0	3	0.0000	0.0000	0.0000	0.0000	0	255
0	735.08	76.372	0	3	0.0000	0.0000	0.0000	0.0000	0	255
0	744.63	76.372	0	3	0.0000	0.0000	0.0000	0.0000	0	255
0	754.18	76.372	0	3	0.0000	0.0000	0.0000	0.0000	0	255
0	763.72	76.372	0	3	0.0000	0.0000	0.0000	0.0000	0	255
0	773.27	76.372	0	3	0.0000	0.0000	0.0000	0.0000	0	255
0	782.81	76.372	0	3	0.0000	0.0000	0.0000	0.0000	0	255
0	792.36	76.372	0	3	0.0000	0.0000	0.0000	0.0000	0	255
0	801.91	76.372	0	3	0.0000	0.0000	0.0000	0.0000	0	255
0	811.45	76.372	0	3	0.0000	0.0000	0.0000	0.0000	0	255
0	821.00	76.372	0	3	0.0000	0.0000	0.0000	0.0000	0	255
0	830.55	76.372	0	3	0.0000	0.0000	0.0000	0.0000	0	255
0	840.09	76.372	0	3	0.0000	0.0000	0.0000	0.0000	0	255
0	849.64	76.372	0	3	0.0000	0.0000	0.0000	0.0000	0	255
0	859.19	76.372	0	3	0.0000	0.0000	0.0000	0.0000	0	255
0	868.73	76.372	0	3	0.0000	0.0000	0.0000	0.0000	0	255
0	878.28	76.372	0	3	0.0000	0.0000	0.0000	0.0000	0	255
0	887.83	76.372	0	3	0.0000	0.0000	0.0000	0.0000	0	255
0	897.37	76.372	0	3	0.0000	0.0000	0.0000	0.0000	0	255
0	906.92	76.372	0	3	0.0000	0.0000	0.0000	0.0000	0	255
0	916.47	76.372	0	3	0.0000	0.0000	0.0000	0.0000	0	255
0	926.01	76.372	0	3	0.0000	0.0000	0.0000	0.0000	0	255
0	935.56	76.372	0	3	0.0000	0.0000	0.0000	0.0000	0	255
0	945.11	76.372	0	3	0.0000	0.0000	0.0000	0.0000	0	255
0	954.65	76.372	0	3	0.0000	0.0000	0.0000	0.0000	0	255
0	964.20	76.372	0	3	0.0000	0.0000	0.0000	0.0000	0	255
0	973.75	76.372	0	3	0.0000	0.0000	0.0000	0.0000	0	255
0	983.29	76.372	0	3	0.0000	0.0000	0.0000	0.0000	0	255
0	992.84	76.372	0	3	0.0000	0.0000	0.0000	0.0000	0	255
0	1002.40	76.372	0	3	0.0000	0.0000	0.0000	0.0000	0	255
0	1011.90	76.372	0	3	0.0000	0.0000	0.0000	0.0000	0	255
0	1021.50	76.372	0	3	0.0000	0.0000	0.0000	0.0000	0	255
0	1031.00	76.372	0	3	0.0000	0.0000	0.0000	0.0000	0	255
0	1040.60	76.372	0	3	0.0000	0.0000	0.0000	0.0000	0	255
0	1050.10	76.372	0	3	0.0000	0.0000	0.0000	0.0000	0	255
0	1059.70	76.372	0	3	0.0000	0.0000	0.0000	0.0000	0	255
0	1069.20	76.372	0	3	0.0000	0.0000	0.0000	0.0000	0	255
0	1078.80	76.372	0	3	0.0000	0.0000	0.0000	0.0000	0	255
0	1088.30	76.372	0	3	0.0000	0.0000	0.0000	0.0000	0	255
0	1097.80	76.372	0	3	0.0000	0.0000	0.0000	0.0000	0	255
0	1107.40	76.372	0	3	0.0000	0.0000	0.0000	0.0000	0	255
0	1116.90	76.372	0	3	0.0000	0.0000	0.0000	0.0000	0	255
0	1126.50	76.372	0	3	0.0000	0.0000	0.0000	0.0000	0	255
0	1136.00	76.372	0	3	0.0000	0.0000	0.0000	0.0000	0	255
0	1145.60	76.372	0	3	0.0000	0.0000	0.0000	0.0000	0	255
0	1155.10	76.372	0	3	0.0000	0.0000	0.0000	0.0000	0	255
0	1164.70	76.372	0	3	0.0000	0.0000	0.0000	0.0000	0	255
0	1174.20	76.372	0	3	0.0000	0.0000	0.0000	0.0000	0	255
0	1183.80	76.372	0	3	0.0000	0.0000	0.0000	0.0000	0	255
0	1193.30	76.372	0	3	0.0000	0.0000	0.0000	0.0000	0	255
0	1202.90	76.372	0	3	0.0000	0.0000	0.0000	0.0000	0	255
0	1212.40	76.372	0	3	0.0000	0.0000	0.0000	0.0000	0	255
0	1222.00	76.372	0	3	0.0000	0.0000	0.0000	0.0000	0	255
0	1231.50	76.372	0	3	0.0000	0.0000	0.0000	0.0000	0	255
0	1241.00	76.372	0	3	0.0000	0.0000	0.0000	0.0000	0	255
0	1250.60	76.372	0	3	0.0000	0.0000	0.0000	0.0000	0	255
0	1260.10	76.372	0	3	0.0000	0.0000	0.0000	0.0000	0	255
0	1269.70	76.372	0	3	0.0000	0.0000	0.0000	0.0000	0	255
0	1279.20	76.372	0	3	0.0000	0.0000	0.0000	0.0000	0	255
0	1288.80	76.372	0	3	0.0000	0.0000	0.0000	0.0000	0	255
0	1298.30	76.372	0	3	0.0000	0.0000	0.0000	0.0000	0	255
0	1307.90	76.372	0	3	0.0000	0.0000	0.0000	0.0000	0	255
0	1317.40	76.372	0	3	0.0000	0.0000	0.0000	0.0000	0	255
0	1327.00	76.372	0	3	0.0000	0.0000	0.0000	0.0000	0	255
0	1336.50	76.372	0	3	0.0000	0.0000	0.0000	0.0000	0	255
0	1346.10	76.372	0	3	0.0000	0.0000	0.0000	0.0000	0	255
0	1355.60	76.372	0	3	0.0000	0.0000	0.0000	0.0000	0	255
0	1365.20	76.372	0	3	0.0000	0.0000	0.0000	0.0000	0	255
0	1374.70	76.372	0	3	0.0000	0.0000	0.0000	0.0000	0	255
0	1384.20	76.372	0	3	0.0000	0.0000	0.0000	0.0000	0	255
0	1393.80	76.372	0	3	0.0000	0.0000	0.0000	0.0000	0	255
0	1403.30	76.372	0	3	0.0000	0.0000	0.0000	0.0000	0	255
0	1412.90	76.372	0	3	0.0000	0.0000	0.0000	0.0000	0	255
0	1422.40	76.372	0	3	0.0000	0.0000	0.0000	0.0000	0	255
0	1432.00	76.372	0	3	0.0000	0.0000	0.0000	0.0000	0	255
0	1441.50	76.372	0	3	0.0000	0.0000	0.0000	0.0000	0	255
0	1451.10	76.372	0	3	0.0000	0.0000	0.0000	0.0000	0	255
0	1460.60	76.372	0	3	0.0000	0.0000	0.0000	0.0000	0	255
0	1470.20	76.372	0	3	0.0000	0.0000	0.0000	0.0000	0	255
0	1479.70	76.372	0	3	0.0000	0.0000	0.0000	0.0000	0	255
0	1489.30	76.372	0	3	0.0000	0.0000	0.0000	0.0000	0	255
0	1498.80	76.372	0	3	0.0000	0.0000	0.0000	0.0000	0	255
0	1508.40	76.372	0	3	0.0000	0.0000	0.0000	0.0000	0	255
0	1517.90	76.372	0	3	0.0000	0.0000	0.0000	0.0000	0	255
0	1527.40	76.372	0	3	0.0000	0.0000	0.0000	0.0000	0	255
0	1537.00	76.372	0	3	0.0000	0.0000	0.0000	0.0000	0	255
0	1546.50	76.372	0	3	0.0000	0.0000	0.0000	0.0000	0	255
0	1556.10	76.372	0	3	0.0000	0.0000	0.0000	0.0000	0	255
0	1565.60	76.372	0	3	0.0000	0.0000	0.0000	0.0000	0	255
0	1575.20	76.372	0	3	0.0000	0.0000	0.0000	0.0000	0	255
0	1584.70	76.372	0	3	0.0000	0.0000	0.0000	0.0000	0	255
0	1594.30	76.372	0	3	0.0000	0.0000	0.0000	0.0000	0	255
0	1603.80	76.372	0	3	0.0000	0.0000	0.0000	0.0000	0	255
0	1613.40	76.372	0	3	0.0000	0.0000	0.0000	0.0000	0	255
0	1622.90	76.372	0	3	0.0000	0.0000	0.0000	0.0000	0	255
0	1632.50	76.372	0	3	0.0000	0.0000	0.0000	0.0000	0	255
0	1642.00	76.372	0	3	0.0000	0.0000	0.0000	0.0000	0	255
0	1651.50	76.372	0	3	0.0000	0.0000	0.0000	0.0000	0	255
0	1661.10	76.372	0	3	0.0000	0.0000	0.0000	0.0000	0	255
0	1670.60	76.372	0	3	0.0000	0.0000	0.0000	0.0000	0	255
0	1680.20	76.372	0	3	0.0000	0.0000	0.0000	0.0000	0	255
0	1689.70	76.372	0	3	0.0000	0.0000	0.0000	0.0000	0	255
0	1699.30	76.372	0	3	0.0000	0.0000	0.0000	0.0000	0	255
0	1708.80	76.372	0	3	0.0000	0.0000	0.0000	0.0000	0	255
0	1718.40	76.372	0	3	0.0000	0.0000	0.0000	0.0000	0	255
0	1727.90	76.372	0	3	0.0000	0.0000	0.0000	0.0000	0	255
0	1737.50	76.372	0	3	0.0000	0.0000	0.0000	0.0000	0	255
0	1747.00	76.372	0	3	0.0000	0.0000	0.0000	0.0000	0	255
0	1756.60	76.372	0	3	0.0000	0.0000	0.0000	0.0000	0	255
0	1766.10	76.372	0	3	0.0000	0.0000	0.0000	0.0000	0	255
0	1775.70	76.372	0	3	0.0000	0.0000	0.0000	0.0000	0	255
0	1785.20	76.372	0	3	0.0000	0.0000	0.0000	0.0000	0	255
0	1794.70	76.372	0	3	0.0000	0.0000	0.0000	0.0000	0	255
0	1804.30	76.372	0	3	0.0000	0.0000	0.0000	0.0000	0	255
0	1813.80	76.372	0	3	0.0000	0.0000	0.0000	0.0000	0	255
0	1823.40	76.372	0	3	0.0000	0.0000	0.0000	0.0000	0	255
0	1832.90	76.372	0	3	0.0000	0.0000	0.0000	0.0000	0	255
0	1842.50	76.372	0	3	0.0000	0.0000	0.0000	0.0000	0	255
0	1852.00	76.372	0	3	0.0000	0.0000	0.0000	0.0000	0	255
0	1861.60	76.372	0	3	0.0000	0.0000	0.0000	0.0000	0	255
0	1871.10	76.372	0	3	0.0000	0.0000	0.0000	0.0000	0	255
0	1880.70	76.372	0	3	0.0000	0.0000	0.0000	0.0000	0	255
0	1890.20	76.372	0	3	0.0000	0.0000	0.0000	0.0000	0	255
0	1899.80	76.372	0	3	0.0000	0.0000	0.0000	0.0000	0	255
0	1909.30	76.372	0	3	0.0000	0.0000	0.0000	0.0000	0	255
0	1918.90	76.372	0	3	0.0000	0.0000	0.0000	0.0000	0	255
0	1928.40	76.372	0	3	0.0000	0.0000	0.0000	0.0000	0	255
0	1937.90	76.372	0	3	0.0000	0.0000	0.0000	0.0000	0	255
0	1947.50	76.372	0	3	0.0000	0.0000	0.0000	0.0000	0	255
0	1957.00	76.372	0	3	0.0000	0.0000	0.0000	0.0000	0	255
0	1966.60	76.372	0	3	0.0000	0.0000	0.0000	0.0000	0	255
0	1976.10	76.372	0	3	0.0000	0.0000	0.0000	0.0000	0	255
0	1985.70	76.372	0	3	0.0000	0.0000	0.0000	0.0000	0	255
0	1995.20	76.372	0	3	0.0000	0.0000	0.0000	0.0000	0	255
0	2004.80	76.372	0	3	0.0000	0.0000	0.0000	0.0000	0	255
0	2014.30	76.372	0	3	0.0000	0.0000	0.0000	0.0000	0	255
0	2023.90	76.372	0	3	0.0000	0.0000	0.0000	0.0000	0	255
0	2033.40	76.372	0	3	0.0000	0.0000	0.0000	0.0000	0	255
0	2043.00	76.372	0	3	0.0000	0.0000	0.0000	0.0000	0	255
0	2052.50	76.372	0	3	0.0000	0.0000	0.0000	0.0000	0	255
0	2062.00	76.372	0	3	0.0000	0.0000	0.0000	0.0000	0	255
0	2071.60	76.372	0	3	0.0000	0.0000	0.0000	0.0000	0	255
0	2081.10	76.372	0	3	0.0000	0.0000	0.0000	0.0000	0	255
0	2090.70	76.372	0	3	0.0000	0.0000	0.0000	0.0000	0	255
0	2100.20	76.372	0	3	0.0000	0.0000	0.0000	0.0000	0	255
0	2109.80	76.372	0	3	0.0000	0.0000	0.0000	0.0000	0	255
0	2119.30	76.372	0	3	0.0000	0.0000	0.0000	0.0000	0	255
0	2128.90	76.372	0	3	0.0000	0.0000	0.0000	0.0000	0	255
0	2138.40	76.372	0	3	0.0000	0.0000	0.0000	0.0000	0	255
0	2148.00	76.372	0	3	0.0000	0.0000	0.0000	0.0000	0	255
0	2157.50	76.372	0	3	0.0000	0.0000	0.0000	0.0000	0	255
0	2167.10	76.372	0	3	0.0000	0.0000	0.0000	0.0000	0	255
0	2176.60	76.372	0	3	0.0000	0.0000	0.0000	0.0000	0	255
0	2186.20	76.372	0	3	0.0000	0.0000	0.0000	0.0000	0	255
0	2195.70	76.372	0	3	0.0000	0.0000	0.0000	0.0000	0	255
0	2205.20	76.372	0	3	0.0000	0.0000	0.0000	0.0000	0	255
0	2214.80	76.372	0	3	0.0000	0.0000	0.0000	0.0000	0	255
0	2224.30	76.372	0	3	0.0000	0.0000	0.0000	0.0000	0	255
0	2233.90	76.372	0	3	0.0000	0.0000	0.0000	0.0000	0	255
0	2243.40	76.372	0	3	0.0000	0.0000	0.0000	0.0000	0	255
0	2253.00	76.372	0	3	0.0000	0.0000	0.0000	0.0000	0	255
0	2262.50	76.372	0	3	0.0000	0.0000	0.0000	0.0000	0	255
0	2272.10	76.372	0	3	0.0000	0.0000	0.0000	0.0000	0	255
0	2281.60	76.372	0	3	0.0000	0.0000	0.0000	0.0000	0	255
0	2291.20	76.372	0	3	0.0000	0.0000	0.0000	0.0000	0	255
0	2300.70	76.372	0	3	0.0000	0.0000	0.0000	0.0000	0	255
0	2310.30	76.372	0	3	0.0000	0.0000	0.0000	0.0000	0	255
0	2319.80	76.372	0	3	0.0000	0.0000	0.0000	0.0000	0	255
0	2329.40	76.372	0	3	0.0000	0.0000	0.0000	0.0000	0	255
0	2338.90	76.372	0	3	0.0000	0.0000	0.0000	0.0000	0	255
0	2348.40	76.372	0	3	0.0000	0.0000	0.0000	0.0000	0	255
0	2358.00	76.372	0	3	0.0000	0.0000	0.0000	0.0000	0	255
0	2367.50	76.372	0	3	0.0000	0.0000	0.0000	0.0000	0	255
0	2377.10	76.372	0	3	0.0000	0.0000	0.0000	0.0000	0	255
0	2386.60	76.372	0	3	0.0000	0.0000	0.0000	0.0000	0	255
0	2396.20	76.372	0	3	0.0000	0.0000	0.0000	0.0000	0	255
0	2405.70	76.372	0	3	0.0000	0.0000	0.0000	0.0000	0	255
0	2415.30	76.372	0	3	0.0000	0.0000	0.0000	0.0000	0	255
0	2424.80	76.372	0	3	0.0000	0.0000	0.0000	0.0000	0	255
0	2434.40	76.372	0	3	0.0000	0.0000	0.0000	0.0000	0	255
0	2443.90	76.372	0	3	0.0000	0.0000	0.0000	0.0000	0	255
0	2453.50	76.372	0	3	0.0000	0.0000	0.0000	0.0000	0	255
0	2463.00	76.372	0	3	0.0000	0.0000	0.0000	0.0000	0	255
0	2472.50	76.372	0	3	0.0000	0.0000	0.0000	0.0000	0	255
0	2482.10	76.372	0	3	0.0000	0.0000	0.0000	0.0000	0	255
0	2491.60	76.372	0	3	0.0000	0.0000	0.0000	0.0000	0	255
0	2501.20	76.372	0	3	0.0000	0.0000	0.0000	0.0000	0	255
0	2510.70	76.372	0	3	0.0000	0.0000	0.0000	0.0000	0	255
0	2520.30	76.372	0	3	0.0000	0.0000	0.0000	0.0000	0	255
0	2529.80	76.372	0	3	0.0000	0.0000	0.0000	0.0000	0	255
0	2539.40	76.372	0	3	0.0000	0.0000	0.0000	0.0000	0	255
0	2548.90	76.372	0	3	0.0000	0.0000	0.0000	0.0000	0	255
0	2558.50	76.372	0	3	0.0000	0.0000	0.0000	0.0000	0	255
0	2568.00	76.372	0	3	0.0000	0.0000	0.0000	0.0000	0	255
0	2577.60	76.372	0	3	0.0000	0.0000	0.0000	0.0000	0	255
0	2587.10	76.372	0	3	0.0000	0.0000	0.0000	0.0000	0	255
0	2596.70	76.372	0	3	0.0000	0.0000	0.0000	0.0000	0	255
0	2606.20	76.372	0	3	0.0000	0.0000	0.0000	0.0000	0	255
0	2615.70	76.372	0	3	0.0000	0.0000	0.0000	0.0000	0	255
0	2625.30	76.372	0	3	0.0000	0.0000	0.0000	0.0000	0	255
0	2634.80	76.372	0	3	0.0000	0.0000	0.0000	0.0000	0	255
0	2644.40	76.372	0	3	0.0000	0.0000	0.0000	0.0000	0	255
0	2653.90	76.372	0	3	0.0000	0.0000	0.0000	0.0000	0	255
0	2663.50	76.372	0	3	0.0000	0.0000	0.0000	0.0000	0	255
0	2673.00	76.372	0	3	0.0000	0.0000	0.0000	0.0000	0	255
0	2682.60	76.372	0	3	0.0000	0.0000	0.0000	0.0000	0	255
0	2692.10	76.372	0	3	0.0000	0.0000	0.0000	0.0000	0	255
0	2701.70	76.372	0	3	0.0000	0.0000	0.0000	0.0000	0	255
0	2711.20	76.372	0	3	0.0000	0.0000	0.0000	0.0000	0	255
0	2720.80	76.372	0	3	0.0000	0.0000	0.0000	0.0000	0	255
0	2730.30	76.372	0	3	0.0000	0.0000	0.0000	0.0000	0	255
0	2739.90	76.372	0	3	0.0000	0.0000	0.0000	0.0000	0	255
0	2749.40	76.372	0	3	0.0000	0.0000	0.0000	0.0000	0	255
0	2758.90	76.372	0	3	0.0000	0.0000	0.0000	0.0000	0	255
0	2768.50	76.372	0	3	0.0000	0.0000	0.0000	0.0000	0	255
0	2778.00	76.372	0	3	0.0000	0.0000	0.0000	0.0000	0	255
0	2787.60	76.372	0	3	0.0000	0.0000	0.0000	0.0000	0	255
0	2797.10	76.372	0	3	0.0000	0.0000	0.0000	0.0000	0	255
0	2806.70	76.372	0	3	0.0000	0.0000	0.0000	0.0000	0	255
0	2816.20	76.372	0	3	0.0000	0.0000	0.0000	0.0000	0	255
0	2825.80	76.372	0	3	0.0000	0.0000	0.0000	0.0000	0	255
0	2835.30	76.372	0	3	0.0000	0.0000	0.0000	0.0000	0	255
0	2844.90	76.372	0	3	0.0000	0.0000	0.0000	0.0000	0	255
0	2854.40	76.372	0	3	0.0000	0.0000	0.0000	0.0000	0	255
0	0.0000	85.919	0	3	0.0000	0.0000	0.0000	0.0000	0	255
0	9.5465	85.919	0	3	0.0000	0.0000	0.0000	0.0000	0	255
0	19.093	85.919	0	3	0.0000	0.0000	0.0000	0.0000	0	255
0	28.640	85.919	0	3	0.0000	0.0000	0.0000	0.0000	0	255
0	38.186	85.919	0	3	0.0000	0.0000	0.0000	0.0000	0	255
0	47.733	85.919	0	3	0.0000	0.0000	0.0000	0.0000	0	255
0	57.279	85.919	0	3	0.0000	0.0000	0.0000	0.0000	0	255
0	66.826	85.919	0	3	0.0000	0.0000	0.0000	0.0000	0	255
0	76.372	85.919	0	3	0.0000	0.0000	0.0000	0.0000	0	255
0	85.919	85.919	0	3	0.0000	0.0000	0.0000	0.0000	0	255
0	95.465	85.919	0	3	0.0000	0.0000	0.0000	0.0000	0	255
0	105.01	85.919	0	3	0.0000	0.0000	0.0000	0.0000	0	255
0	114.56	85.919	0	3	0.0000	0.0000	0.0000	0.0000	0	255
0	124.10	85.919	0	3	0.0000	0.0000	0.0000	0.0000	0	255
0	133.65	85.919	0	3	0.0000	0.0000	0.0000	0.0000	0	255
0	143.20	85.919	0	3	0.0000	0.0000	0.0000	0.0000	0	255
0	152.74	85.919	0	3	0.0000	0.0000	0.0000	0.0000	0	255
0	162.29	85.919	0	3	0.0000	0.0000	0.0000	0.0000	0	255
0	171.84	85.919	0	3	0.0000	0.0000	0.0000	0.0000	0	255
0	181.38	85.919	0	3	0.0000	0.0000	0.0000	0.0000	0	255
0	190.93	85.919	0	3	0.0000	0.0000	0.0000	0.0000	0	255
0	200.48	85.919	0	3	0.0000	0.0000	0.0000	0.0000	0	255
0	210.02	85.919	0	3	0.0000	0.0000	0.0000	0.0000	0	255
0	219.57	85.919	0	3	0.0000	0.0000	0.0000	0.0000	0	255
0	229.12	85.919	0	3	0.0000	0.0000	0.0000	0.0000	0	255
0	238.66	85.919	0	3	0.0000	0.0000	0.0000	0.0000	0	255
0	248.21	85.919	0	3	0.0000	0.0000	0.0000	0.0000	0	255
0	257.76	85.919	0	3	0.0000	0.0000	0.0000	0.0000	0	255
0	267.30	85.919	0	3	0.0000	0.0000	0.0000	0.0000	0	255
0	276.85	85.919	0	3	0.0000	0.0000	0.0000	0.0000	0	255
0	286.40	85.919	0	3	0.0000	0.0000	0.0000	0.0000	0	255
0	295.94	85.919	0	3	0.0000	0.0000	0.0000	0.0000	0	255
0	305.49	85.919	0	3	0.0000	0.0000	0.0000	0.0000	0	255
0	315.04	85.919	0	3	0.0000	0.0000	0.0000	0.0000	0	255
0	324.58	85.919	0	3	0.0000	0.0000	0.0000	0.0000	0	255
0	334.13	85.919	0	3	0.0000	0.0000	0.0000	0.0000	0	255
0	343.67	85.919	0	3	0.0000	0.0000	0.0000	0.0000	0	255
0	353.22	85.919	0	3	0.0000	0.0000	0.0000	0.0000	0	255
0	362.77	85.919	0	3	0.0000	0.0000	0.0000	0.0000	0	255
0	372.31	85.919	0	3	0.0000	0.0000	0.0000	0.0000	0	255
0	381.86	85.919	0	3	0.0000	0.0000	0.0000	0.0000	0	255
0	391.41	85.919	0	3	0.0000	0.0000	0.0000	0.0000	0	255
0	400.95	85.919	0	3	0.0000	0.0000	0.0000	0.0000	0	255
0	410.50	85.919	0	3	0.0000	0.0000	0.0000	0.0000	0	255
0	420.05	85.919	0	3	0.0000	0.0000	0.0000	0.0000	0	255
0	429.59	85.919	0	3	0.0000	0.0000	0.0000	0.0000	0	255
0	439.14	85.919	0	3	0.0000	0.0000	0.0000	0.0000	0	255
0	448.69	85.919	0	3	0.0000	0.0000	0.0000	0.0000	0	255
0	458.23	85.919	0	3	0.0000	0.0000	0.0000	0.0000	0	255
0	467.78	85.919	0	3	0.0000	0.0000	0.0000	0.0000	0	255
0	477.33	85.919	0	3	0.0000	0.0000	0.0000	0.0000	0	255
0	486.87	85.919	0	3	0.0000	0.0000	0.0000	0.0000	0	255
0	496.42	85.919	0	3	0.0000	0.0000	0.0000	0.0000	0	255
0	505.97	85.919	0	3	0.0000	0.0000	0.0000	0.0000	0	255
0	515.51	85.919	0	3	0.0000	0.0000	0.0000	0.0000	0	255
0	525.06	85.919	0	3	0.0000	0.0000	0.0000	0.0000	0	255
0	534.61	85.919	0	3	0.0000	0.0000	0.0000	0.0000	0	255
0	544.15	85.919	0	3	0.0000	0.0000	0.0000	0.0000	0	255
0	553.70	85.919	0	3	0.0000	0.0000	0.0000	0.0000	0	255
0	563.24	85.919	0	3	0.0000	0.0000	0.0000	0.0000	0	255
0	572.79	85.919	0	3	0.0000	0.0000	0.0000	0.0000	0	255
0	582.34	85.919	0	3	0.0000	0.0000	0.0000	0.0000	0	255
0	591.88	85.919	0	3	0.0000	0.0000	0.0000	0.0000	0	255
0	601.43	85.919	0	3	0.0000	0.0000	0.0000	0.0000	0	255
0	610.98	85.919	0	3	0.0000	0.0000	0.0000	0.0000	0	255
0	620.52	85.919	0	3	0.0000	0.0000	0.0000	0.0000	0	255
0	630.07	85.919	0	3	0.0000	0.0000	0.0000	0.0000	0	255
0	639.62	85.919	0	3	0.0000	0.0000	0.0000	0.0000	0	255
0	649.16	85.919	0	3	0.0000	0.0000	0.0000	0.0000	0	255
0	658.71	85.919	0	3	0.0000	0.0000	0.0000	0.0000	0	255
0	668.26	85.919	0	3	0.0000	0.0000	0.0000	0.0000	0	255
0	677.80	85.919	0	3	0.0000	0.0000	0.0000	0.0000	0	255
0	687.35	85.919	0	3	0.0000	0.0000	0.0000	0.0000	0	255
0	696.90	85.919	0	3	0.0000	0.0000	0.0000	0.0000	0	255
0	706.44	85.919	0	3	0.0000	0.0000	0.0000	0.0000	0	255
0	715.99	85.919	0	3	0.0000	0.0000	0.0000	0.0000	0	255
0	725.54	85.919	0	3	0.0000	0.0000	0.0000	0.0000	0	255
0	735.08	85.919	0	3	0.0000	0.0000	0.0000	0.0000	0	255
0	744.63	85.919	0	3	0.0000	0.0000	0.0000	0.0000	0	255
0	754.18	85.919	0	3	0.0000	0.0000	0.0000	0.0000	0	255
0	763.72	85.919	0	3	0.0000	0.0000	0.0000	0.0000	0	255
0	773.27	85.919	0	3	0.0000	0.0000	0.0000	0.0000	0	255
0	782.81	85.919	0	3	0.0000	0.0000	0.0000	0.0000	0	255
0	792.36	85.919	0	3	0.0000	0.0000	0.0000	0.0000	0	255
0	801.91	85.919	0	3	0.0000	0.0000	0.0000	0.0000	0	255
0	811.45	85.919	0	3	0.0000	0.0000	0.0000	0.0000	0	255
0	821.00	85.919	0	3	0.0000	0.0000	0.0000	0.0000	0	255
0	830.55	85.919	0	3	0.0000	0.0000	0.0000	0.0000	0	255
0	840.09	85.919	0	3	0.0000	0.0000	0.0000	0.0000	0	255
0	849.64	85.919	0	3	0.0000	0.0000	0.0000	0.0000	0	255
0	859.19	85.919	0	3	0.0000	0.0000	0.0000	0.0000	0	255
0	868.73	85.919	0	3	0.0000	0.0000	0.0000	0.0000	0	255
0	878.28	85.919	0	3	0.0000	0.0000	0.0000	0.0000	0	255
0	887.83	85.919	0	3	0.0000	0.0000	0.0000	0.0000	0	255
0	897.37	85.919	0	3	0.0000	0.0000	0.0000	0.0000	0	255
0	906.92	85.919	0	3	0.0000	0.0000	0.0000	0.0000	0	255
0	916.47	85.919	0	3	0.0000	0.0000	0.0000	0.0000	0	255
0	926.01	85.919	0	3	0.0000	0.0000	0.0000	0.0000	0	255
0	935.56	85.919	0	3	0.0000	0.0000	0.0000	0.0000	0	255
0	945.11	85.919	0	3	0.0000	0.0000	0.0000	0.0000	0	255
0	954.65	85.919	0	3	0.0000	0.0000	0.0000	0.0000	0	255
0	964.20	85.919	0	3	0.0000	0.0000	0.0000	0.0000	0	255
0	973.75	85.919	0	3	0.0000	0.0000	0.0000	0.0000	0	255
0	983.29	85.919	0	3	0.0000	0.0000	0.0000	0.0000	0	255
0	992.84	85.919	0	3	0.0000	0.0000	0.0000	0.0000	0	255
0	1002.40	85.919	0	3	0.0000	0.0000	0.0000	0.0000	0	255
0	1011.90	85.919	0	3	0.0000	0.0000	0.0000	0.0000	0	255
0	1021.50	85.919	0	3	0.0000	0.0000	0.0000	0.0000	0	255
0	1031.00	85.919	0	3	0.0000	0.0000	0.0000	0.0000	0	255
0	1040.60	85.919	0	3	0.0000	0.0000	0.0000	0.0000	0	255
0	1050.10	85.919	0	3	0.0000	0.0000	0.0000	0.0000	0	255
0	1059.70	85.919	0	3	0.0000	0.0000	0.0000	0.0000	0	255
0	1069.20	85.919	0	3	0.0000	0.0000	0.0000	0.0000	0	255
0	1078.80	85.919	0	3	0.0000	0.0000	0.0000	0.0000	0	255
0	1088.30	85.919	0	3	0.0000	0.0000	0.0000	0.0000	0	255
0	1097.80	85.919	0	3	0.0000	0.0000	0.0000	0.0000	0	255
0	1107.40	85.919	0	3	0.0000	0.0000	0.0000	0.0000	0	255
0	1116.90	85.919	0	3	0.0000	0.0000	0.0000	0.0000	0	255
0	1126.50	85.919	0	3	0.0000	0.0000	0.0000	0.0000	0	255
0	1136.00	85.919	0	3	0.0000	0.0000	0.0000	0.0000	0	255
0	1145.60	85.919	0	3	0.0000	0.0000	0.0000	0.0000	0	255
0	1155.10	85.919	0	3	0.0000	0.0000	0.0000	0.0000	0	255
0	1164.70	85.919	0	3	0.0000	0.0000	0.0000	0.0000	0	255
0	1174.20	85.919	0	3	0.0000	0.0000	0.0000	0.0000	0	255
0	1183.80	85.919	0	3	0.0000	0.0000	0.0000	0.0000	0	255
0	1193.30	85.919	0	3	0.0000	0.0000	0.0000	0.0000	0	255
0	1202.90	85.919	0	3	0.0000	0.0000	0.0000	0.0000	0	255
0	1212.40	85.919	0	3	0.0000	0.0000	0.0000	0.0000	0	255
0	1222.00	85.919	0	3	0.0000	0.0000	0.0000	0.0000	0	255
0	1231.50	85.919	0	3	0.0000	0.0000	0.0000	0.0000	0	255
0	1241.00	85.919	0	3	0.0000	0.0000	0.0000	0.0000	0	255
0	1250.60	85.919	0	3	0.0000	0.0000	0.0000	0.0000	0	255
0	1260.10	85.919	0	3	0.0000	0.0000	0.0000	0.0000	0	255
0	1269.70	85.919	0	3	0.0000	0.0000	0.0000	0.0000	0	255
0	1279.20	85.919	0	3	0.0000	0.0000	0.0000	0.0000	0	255
0	1288.80	85.919	0	3	0.0000	0.0000	0.0000	0.0000	0	255
0	1298.30	85.919	0	3	0.0000	0.0000	0.0000	0.0000	0	255
0	1307.90	85.919	0	3	0.0000	0.0000	0.0000	0.0000	0	255
0	1317.40	85.919	0	3	0.0000	0.0000	0.0000	0.0000	0	255
0	1327.00	85.919	0	3	0.0000	0.0000	0.0000	0.0000	0	255
0	1336.50	85.919	0	3	0.0000	0.0000	0.0000	0.0000	0	255
0	1346.10	85.919	0	3	0.0000	0.0000	0.0000	0.0000	0	255
0	1355.60	85.919	0	3	0.0000	0.0000	0.0000	0.0000	0	255
0	1365.20	85.919	0	3	0.0000	0.0000	0.0000	0.0000	0	255
0	1374.70	85.919	0	3	0.0000	0.0000	0.0000	0.0000	0	255
0	1384.20	85.919	0	3	0.0000	0.0000	0.0000	0.0000	0	255
0	1393.80	85.919	0	3	0.0000	0.0000	0.0000	0.0000	0	255
0	1403.30	85.919	0	3	0.0000	0.0000	0.0000	0.0000	0	255
0	1412.90	85.919	0	3	0.0000	0.0000	0.0000	0.0000	0	255
0	1422.40	85.919	0	3	0.0000	0.0000	0.0000	0.0000	0	255
0	1432.00	85.919	0	3	0.0000	0.0000	0.0000	0.0000	0	255
0	1441.50	85.919	0	3	0.0000	0.0000	0.0000	0.0000	0	255
0	1451.10	85.919	0	3	0.0000	0.0000	0.0000	0.0000	0	255
0	1460.60	85.919	0	3	0.0000	0.0000	0.0000	0.0000	0	255
0	1470.20	85.919	0	3	0.0000	0.0000	0.0000	0.0000	0	255
0	1479.70	85.919	0	3	0.0000	0.0000	0.0000	0.0000	0	255
0	1489.30	85.919	0	3	0.0000	0.0000	0.0000	0.0000	0	255
0	1498.80	85.919	0	3	0.0000	0.0000	0.0000	0.0000	0	255
0	1508.40	85.919	0	3	0.0000	0.0000	0.0000	0.0000	0	255
0	1517.90	85.919	0	3	0.0000	0.0000	0.0000	0.0000	0	255
0	1527.40	85.919	0	3	0.0000	0.0000	0.0000	0.0000	0	255
0	1537.00	85.919	0	3	0.0000	0.0000	0.0000	0.0000	0	255
0	1546.50	85.919	0	3	0.0000	0.0000	0.0000	0.0000	0	255
0	1556.10	85.919	0	3	0.0000	0.0000	0.0000	0.0000	0	255
0	1565.60	85.919	0	3	0.0000	0.0000	0.0000	0.0000	0	255
0	1575.20	85.919	0	3	0.0000	0.0000	0.0000	0.0000	0	255
0	1584.70	85.919	0	3	0.0000	0.0000	0.0000	0.0000	0	255
0	1594.30	85.919	0	3	0.0000	0.0000	0.0000	0.0000	0	255
0	1603.80	85.919	0	3	0.0000	0.0000	0.0000	0.0000	0	255
0	1613.40	85.919	0	3	0.0000	0.0000	0.0000	0.0000	0	255
0	1622.90	85.919	0	3	0.0000	0.0000	0.0000	0.0000	0	255
0	1632.50	85.919	0	3	0.0000	0.0000	0.0000	0.0000	0	255
0	1642.00	85.919	0	3	0.0000	0.0000	0.0000	0.0000	0	255
0	1651.50	85.919	0	3	0.0000	0.0000	0.0000	0.0000	0	255
0	1661.10	85.919	0	3	0.0000	0.0000	0.0000	0.0000	0	255
0	1670.60	85.919	0	3	0.0000	0.0000	0.0000	0.0000	0	255
0	1680.20	85.919	0	3	0.0000	0.0000	0.0000	0.0000	0	255
0	1689.70	85.919	0	3	0.0000	0.0000	0.0000	0.0000	0	255
0	1699.30	85.919	0	3	0.0000	0.0000	0.0000	0.0000	0	255
0	1708.80	85.919	0	3	0.0000	0.0000	0.0000	0.0000	0	255
0	1718.40	85.919	0	3	0.0000	0.0000	0.0000	0.0000	0	255
0	1727.90	85.919	0	3	0.0000	0.0000	0.0000	0.0000	0	255
0	1737.50	85.919	0	3	0.0000	0.0000	0.0000	0.0000	0	255
0	1747.00	85.919	0	3	0.0000	0.0000	0.0000	0.0000	0	255
0	1756.60	85.919	0	3	0.0000	0.0000	0.0000	0.0000	0	255
0	1766.10	85.919	0	3	0.0000	0.0000	0.0000	0.0000	0	255
0	1775.70	85.919	0	3	0.0000	0.0000	0.0000	0.0000	0	255
0	1785.20	85.919	0	3	0.0000	0.0000	0.0000	0.0000	0	255
0	1794.70	85.919	0	3	0.0000	0.0000	0.0000	0.0000	0	255
0	1804.30	85.919	0	3	0.0000	0.0000	0.0000	0.0000	0	255
0	1813.80	85.919	0	3	0.0000	0.0000	0.0000	0.0000	0	255
0	1823.40	85.919	0	3	0.0000	0.0000	0.0000	0.0000	0	255
0	1832.90	85.919	0	3	0.0000	0.0000	0.0000	0.0000	0	255
0	1842.50	85.919	0	3	0.0000	0.0000	0.0000	0.0000	0	255
0	1852.00	85.919	0	3	0.0000	0.0000	0.0000	0.0000	0	255
0	1861.60	85.919	0	3	0.0000	0.0000	0.0000	0.0000	0	255
0	1871.10	85.919	0	3	0.0000	0.0000	0.0000	0.0000	0	255
0	1880.70	85.919	0	3	0.0000	0.0000	0.0000	0.0000	0	255
0	1890.20	85.919	0	3	0.0000	0.0000	0.0000	0.0000	0	255
0	1899.80	85.919	0	3	0.0000	0.0000	0.0000	0.0000	0	255
0	1909.30	85.919	0	3	0.0000	0.0000	0.0000	0.0000	0	255
0	1918.90	85.919	0	3	0.0000	0.0000	0.0000	0.0000	0	255
0	1928.40	85.919	0	3	0.0000	0.0000	0.0000	0.0000	0	255
0	1937.90	85.919	0	3	0.0000	0.0000	0.0000	0.0000	0	255
0	1947.50	85.919	0	3	0.0000	0.0000	0.0000	0.0000	0	255
0	1957.00	85.919	0	3	0.0000	0.0000	0.0000	0.0000	0	255
0	1966.60	85.919	0	3	0.0000	0.0000	0.0000	0.0000	0	255
0	1976.10	85.919	0	3	0.0000	0.0000	0.0000	0.0000	0	255
0	1985.70	85.919	0	3	0.0000	0.0000	0.0000	0.0000	0	255
0	1995.20	85.919	0	3	0.0000	0.0000	0.0000	0.0000	0	255
0	2004.80	85.919	0	3	0.0000	0.0000	0.0000	0.0000	0	255
0	2014.30	85.919	0	3	0.0000	0.0000	0.0000	0.0000	0	255
0	2023.90	85.919	0	3	0.0000	0.0000	0.0000	0.0000	0	255
0	2033.40	85.919	0	3	0.0000	0.0000	0.0000	0.0000	0	255
0	2043.00	85.919	0	3	0.0000	0.0000	0.0000	0.0000	0	255
0	2052.50	85.919	0	3	0.0000	0.0000	0.0000	0.0000	0	255
0	2062.00	85.919	0	3	0.0000	0.0000	0.0000	0.0000	0	255
0	2071.60	85.919	0	3	0.0000	0.0000	0.0000	0.0000	0	255
0	2081.10	85.919	0	3	0.0000	0.0000	0.0000	0.0000	0	255
0	2090.70	85.919	0	3	0.0000	0.0000	0.0000	0.0000	0	255
0	2100.20	85.919	0	3	0.0000	0.0000	0.0000	0.0000	0	255
0	2109.80	85.919	0	3	0.0000	0.0000	0.0000	0.0000	0	255
0	2119.30	85.919	0	3	0.0000	0.0000	0.0000	0.0000	0	255
0	2128.90	85.919	0	3	0.0000	0.0000	0.0000	0.0000	0	255
0	2138.40	85.919	0	3	0.0000	0.0000	0.0000	0.0000	0	255
0	2148.00	85.919	0	3	0.0000	0.0000	0.0000	0.0000	0	255
0	2157.50	85.919	0	3	0.0000	0.0000	0.0000	0.0000	0	255
0	2167.10	85.919	0	3	0.0000	0.0000	0.0000	0.0000	0	255
0	2176.60	85.919	0	3	0.0000	0.0000	0.0000	0.0000	0	255
0	2186.20	85.919	0	3	0.0000	0.0000	0.0000	0.0000	0	255
0	2195.70	85.919	0	3	0.0000	0.0000	0.0000	0.0000	0	255
0	2205.20	85.919	0	3	0.0000	0.0000	0.0000	0.0000	0	255
0	2214.80	85.919	0	3	0.0000	0.0000	0.0000	0.0000	0	255
0	2224.30	85.919	0	3	0.0000	0.0000	0.0000	0.0000	0	255
0	2233.90	85.919	0	3	0.0000	0.0000	0.0000	0.0000	0	255
0	2243.40	85.919	0	3	0.0000	0.0000	0.0000	0.0000	0	255
0	2253.00	85.919	0	3	0.0000	0.0000	0.0000	0.0000	0	255
0	2262.50	85.919	0	3	0.0000	0.0000	0.0000	0.0000	0	255
0	2272.10	85.919	0	3	0.0000	0.0000	0.0000	0.0000	0	255
0	2281.60	85.919	0	3	0.0000	0.0000	0.0000	0.0000	0	255
0	2291.20	85.919	0	3	0.0000	0.0000	0.0000	0.0000	0	255
0	2300.70	85.919	0	3	0.0000	0.0000	0.0000	0.0000	0	255
0	2310.30	85.919	0	3	0.0000	0.0000	0.0000	0.0000	0	255
0	2319.80	85.919	0	3	0.0000	0.0000	0.0000	0.0000	0	255
0	2329.40	85.919	0	3	0.0000	0.0000	0.0000	0.0000	0	255
0	2338.90	85.919	0	3	0.0000	0.0000	0.0000	0.0000	0	255
0	2348.40	85.919	0	3	0.0000	0.0000	0.0000	0.0000	0	255
0	2358.00	85.919	0	3	0.0000	0.0000	0.0000	0.0000	0	255
0	2367.50	85.919	0	3	0.0000	0.0000	0.0000	0.0000	0	255
0	2377.10	85.919	0	3	0.0000	0.0000	0.0000	0.0000	0	255
0	2386.60	85.919	0	3	0.0000	0.0000	0.0000	0.0000	0	255
0	2396.20	85.919	0	3	0.0000	0.0000	0.0000	0.0000	0	255
0	2405.70	85.919	0	3	0.0000	0.0000	0.0000	0.0000	0	255
0	2415.30	85.919	0	3	0.0000	0.0000	0.0000	0.0000	0	255
0	2424.80	85.919	0	3	0.0000	0.0000	0.0000	0.0000	0	255
0	2434.40	85.919	0	3	0.0000	0.0000	0.0000	0.0000	0	255
0	2443.90	85.919	0	3	0.0000	0.0000	0.0000	0.0000	0	255
0	2453.50	85.919	0	3	0.0000	0.0000	0.0000	0.0000	0	255
0	2463.00	85.919	0	3	0.0000	0.0000	0.0000	0.0000	0	255
0	2472.50	85.919	0	3	0.0000	0.0000	0.0000	0.0000	0	255
0	2482.10	85.919	0	3	0.0000	0.0000	0.0000	0.0000	0	255
0	2491.60	85.919	0	3	0.0000	0.0000	0.0000	0.0000	0	255
0	2501.20	85.919	0	3	0.0000	0.0000	0.0000	0.0000	0	255
0	2510.70	85.919	0	3	0.0000	0.0000	0.0000	0.0000	0	255
0	2520.30	85.919	0	3	0.0000	0.0000	0.0000	0.0000	0	255
0	2529.80	85.919	0	3	0.0000	0.0000	0.0000	0.0000	0	255
0	2539.40	85.919	0	3	0.0000	0.0000	0.0000	0.0000	0	255
0	2548.90	85.919	0	3	0.0000	0.0000	0.0000	0.0000	0	255
0	2558.50	85.919	0	3	0.0000	0.0000	0.0000	0.0000	0	255
0	2568.00	85.919	0	3	0.0000	0.0000	0.0000	0.0000	0	255
0	2577.60	85.919	0	3	0.0000	0.0000	0.0000	0.0000	0	255
0	2587.10	85.919	0	3	0.0000	0.0000	0.0000	0.0000	0	255
0	2596.70	85.919	0	3	0.0000	0.0000	0.0000	0.0000	0	255
0	2606.20	85.919	0	3	0.0000	0.0000	0.0000	0.0000	0	255
0	2615.70	85.919	0	3	0.0000	0.0000	0.0000	0.0000	0	255
0	2625.30	85.919	0	3	0.0000	0.0000	0.0000	0.0000	0	255
0	2634.80	85.919	0	3	0.0000	0.0000	0.0000	0.0000	0	255
0	2644.40	85.919	0	3	0.0000	0.0000	0.0000	0.0000	0	255
0	2653.90	85.919	0	3	0.0000	0.0000	0.0000	0.0000	0	255
0	2663.50	85.919	0	3	0.0000	0.0000	0.0000	0.0000	0	255
0	2673.00	85.919	0	3	0.0000	0.0000	0.0000	0.0000	0	255
0	2682.60	85.919	0	3	0.0000	0.0000	0.0000	0.0000	0	255
0	2692.10	85.919	0	3	0.0000	0.0000	0.0000	0.0000	0	255
0	2701.70	85.919	0	3	0.0000	0.0000	0.0000	0.0000	0	255
0	2711.20	85.919	0	3	0.0000	0.0000	0.0000	0.0000	0	255
0	2720.80	85.919	0	3	0.0000	0.0000	0.0000	0.0000	0	255
0	2730.30	85.919	0	3	0.0000	0.0000	0.0000	0.0000	0	255
0	2739.90	85.919	0	3	0.0000	0.0000	0.0000	0.0000	0	255
0	2749.40	85.919	0	3	0.0000	0.0000	0.0000	0.0000	0	255
0	2758.90	85.919	0	3	0.0000	0.0000	0.0000	0.0000	0	255
0	2768.50	85.919	0	3	0.0000	0.0000	0.0000	0.0000	0	255
0	2778.00	85.919	0	3	0.0000	0.0000	0.0000	0.0000	0	255
0	2787.60	85.919	0	3	0.0000	0.0000	0.0000	0.0000	0	255
0	2797.10	85.919	0	3	0.0000	0.0000	0.0000	0.0000	0	255
0	2806.70	85.919	0	3	0.0000	0.0000	0.0000	0.0000	0	255
0	2816.20	85.919	0	3	0.0000	0.0000	0.0000	0.0000	0	255
0	2825.80	85.919	0	3	0.0000	0.0000	0.0000	0.0000	0	255
0	2835.30	85.919	0	3	0.0000	0.0000	0.0000	0.0000	0	255
0	2844.90	85.919	0	3	0.0000	0.0000	0.0000	0.0000	0	255
0	2854.40	85.919	0	3	0.0000	0.0000	0.0000	0.0000	0	255
0	0.0000	95.465	0	3	0.0000	0.0000	0.0000	0.0000	0	255
0	9.5465	95.465	0	3	0.0000	0.0000	0.0000	0.0000	0	255
0	19.093	95.465	0	3	0.0000	0.0000	0.0000	0.0000	0	255
0	28.640	95.465	0	3	0.0000	0.0000	0.0000	0.0000	0	255
0	38.186	95.465	0	3	0.0000	0.0000	0.0000	0.0000	0	255
0	47.733	95.465	0	3	0.0000	0.0000	0.0000	0.0000	0	255
0	57.279	95.465	0	3	0.0000	0.0000	0.0000	0.0000	0	255
0	66.826	95.465	0	3	0.0000	0.0000	0.0000	0.0000	0	255
0	76.372	95.465	0	3	0.0000	0.0000	0.0000	0.0000	0	255
0	85.919	95.465	0	3	0.0000	0.0000	0.0000	0.0000	0	255
0	95.465	95.465	0	3	0.0000	0.0000	0.0000	0.0000	0	255
0	105.01	95.465	0	3	0.0000	0.0000	0.0000	0.0000	0	255
0	114.56	95.465	0	3	0.0000	0.0000	0.0000	0.0000	0	255
0	124.10	95.465	0	3	0.0000	0.0000	0.0000	0.0000	0	255
0	133.65	95.465	0	3	0.0000	0.0000	0.0000	0.0000	0	255
0	143.20	95.465	0	3	0.0000	0.0000	0.0000	0.0000	0	255
0	152.74	95.465	0	3	0.0000	0.0000	0.0000	0.0000	0	255
0	162.29	95.465	0	3	0.0000	0.0000	0.0000	0.0000	0	255
0	171.84	95.465	0	3	0.0000	0.0000	0.0000	0.0000	0	255
0	181.38	95.465	0	3	0.0000	0.0000	0.0000	0.0000	0	255
0	190.93	95.465	0	3	0.0000	0.0000	0.0000	0.0000	0	255
0	200.48	95.465	0	3	0.0000	0.0000	0.0000	0.0000	0	255
0	210.02	95.465	0	3	0.0000	0.0000	0.0000	0.0000	0	255
0	219.57	95.465	0	3	0.0000	0.0000	0.0000	0.0000	0	255
0	229.12	95.465	0	3	0.0000	0.0000	0.0000	0.0000	0	255
0	238.66	95.465	0	3	0.0000	0.0000	0.0000	0.0000	0	255
0	248.21	95.465	0	3	0.0000	0.0000	0.0000	0.0000	0	255
0	257.76	95.465	0	3	0.0000	0.0000	0.0000	0.0000	0	255
0	267.30	95.465	0	3	0.0000	0.0000	0.0000	0.0000	0	255
0	276.85	95.465	0	3	0.0000	0.0000	0.0000	0.0000	0	255
0	286.40	95.465	0	3	0.0000	0.0000	0.0000	0.0000	0	255
0	295.94	95.465	0	3	0.0000	0.0000	0.0000	0.0000	0	255
0	305.49	95.465	0	3	0.0000	0.0000	0.0000	0.0000	0	255
0	315.04	95.465	0	3	0.0000	0.0000	0.0000	0.0000	0	255
0	324.58	95.465	0	3	0.0000	0.0000	0.0000	0.0000	0	255
0	334.13	95.465	0	3	0.0000	0.0000	0.0000	0.0000	0	255
0	343.67	95.465	0	3	0.0000	0.0000	0.0000	0.0000	0	255
0	353.22	95.465	0	3	0.0000	0.0000	0.0000	0.0000	0	255
0	362.77	95.465	0	3	0.0000	0.0000	0.0000	0.0000	0	255
0	372.31	95.465	0	3	0.0000	0.0000	0.0000	0.0000	0	255
0	381.86	95.465	0	3	0.0000	0.0000	0.0000	0.0000	0	255
0	391.41	95.465	0	3	0.0000	0.0000	0.0000	0.0000	0	255
0	400.95	95.465	0	3	0.0000	0.0000	0.0000	0.0000	0	255
0	410.50	95.465	0	3	0.0000	0.0000	0.0000	0.0000	0	255
0	420.05	95.465	0	3	0.0000	0.0000	0.0000	0.0000	0	255
0	429.59	95.465	0	3	0.0000	0.0000	0.0000	0.0000	0	255
0	439.14	95.465	0	3	0.0000	0.0000	0.0000	0.0000	0	255
0	448.69	95.465	0	3	0.0000	0.0000	0.0000	0.0000	0	255
0	458.23	95.465	0	3	0.0000	0.0000	0.0000	0.0000	0	255
0	467.78	95.465	0	3	0.0000	0.0000	0.0000	0.0000	0	255
0	477.33	95.465	0	3	0.0000	0.0000	0.0000	0.0000	0	255
0	486.87	95.465	0	3	0.0000	0.0000	0.0000	0.0000	0	255
0	496.42	95.465	0	3	0.0000	0.0000	0.0000	0.0000	0	255
0	505.97	95.465	0	3	0.0000	0.0000	0.0000	0.0000	0	255
0	515.51	95.465	0	3	0.0000	0.0000	0.0000	0.0000	0	255
0	525.06	95.465	0	3	0.0000	0.0000	0.0000	0.0000	0	255
0	534.61	95.465	0	3	0.0000	0.0000	0.0000	0.0000	0	255
0	544.15	95.465	0	3	0.0000	0.0000	0.0000	0.0000	0	255
0	553.70	95.465	0	3	0.0000	0.0000	0.0000	0.0000	0	255
0	563.24	95.465	0	3	0.0000	0.0000	0.0000	0.0000	0	255
0	572.79	95.465	0	3	0.0000	0.0000	0.0000	0.0000	0	255
0	582.34	95.465	0	3	0.0000	0.0000	0.0000	0.0000	0	255
0	591.88	95.465	0	3	0.0000	0.0000	0.0000	0.0000	0	255
0	601.43	95.465	0	3	0.0000	0.0000	0.0000	0.0000	0	255
0	610.98	95.465	0	3	0.0000	0.0000	0.0000	0.0000	0	255
0	620.52	95.465	0	3	0.0000	0.0000	0.0000	0.0000	0	255
0	630.07	95.465	0	3	0.0000	0.0000	0.0000	0.0000	0	255
0	639.62	95.465	0	3	0.0000	0.0000	0.0000	0.0000	0	255
0	649.16	95.465	0	3	0.0000	0.0000	0.0000	0.0000	0	255
0	658.71	95.465	0	3	0.0000	0.0000	0.0000	0.0000	0	255
0	668.26	95.465	0	3	0.0000	0.0000	0.0000	0.0000	0	255
0	677.80	95.465	0	3	0.0000	0.0000	0.0000	0.0000	0	255
0	687.35	95.465	0	3	0.0000	0.0000	0.0000	0.0000	0	255
0	696.90	95.465	0	3	0.0000	0.0000	0.0000	0.0000	0	255
0	706.44	95.465	0	3	0.0000	0.0000	0.0000	0.0000	0	255
0	715.99	95.465	0	3	0.0000	0.0000	0.0000	0.0000	0	255
0	725.54	95.465	0	3	0.0000	0.0000	0.0000	0.0000	0	255
0	735.08	95.465	0	3	0.0000	0.0000	0.0000	0.0000	0	255
0	744.63	95.465	0	3	0.0000	0.0000	0.0000	0.0000	0	255
0	754.18	95.465	0	3	0.0000	0.0000	0.0000	0.0000	0	255
0	763.72	95.465	0	3	0.0000	0.0000	0.0000	0.0000	0	255
0	773.27	95.465	0	3	0.0000	0.0000	0.0000	0.0000	0	255
0	782.81	95.465	0	3	0.0000	0.0000	0.0000	0.0000	0	255
0	792.36	95.465	0	3	0.0000	0.0000	0.0000	0.0000	0	255
0	801.91	95.465	0	3	0.0000	0.0000	0.0000	0.0000	0	255
0	811.45	95.465	0	3	0.0000	0.0000	0.0000	0.0000	0	255
0	821.00	95.465	0	3	0.0000	0.0000	0.0000	0.0000	0	255
0	830.55	95.465	0	3	0.0000	0.0000	0.0000	0.0000	0	255
0	840.09	95.465	0	3	0.0000	0.0000	0.0000	0.0000	0	255
0	849.64	95.465	0	3	0.0000	0.0000	0.0000	0.0000	0	255
0	859.19	95.465	0	3	0.0000	0.0000	0.0000	0.0000	0	255
0	868.73	95.465	0	3	0.0000	0.0000	0.0000	0.0000	0	255
0	878.28	95.465	0	3	0.0000	0.0000	0.0000	0.0000	0	255
0	887.83	95.465	0	3	0.0000	0.0000	0.0000	0.0000	0	255
0	897.37	95.465	0	3	0.0000	0.0000	0.0000	0.0000	0	255
0	906.92	95.465	0	3	0.0000	0.0000	0.0000	0.0000	0	255
0	916.47	95.465	0	3	0.0000	0.0000	0.0000	0.0000	0	255
0	926.01	95.465	0	3	0.0000	0.0000	0.0000	0.0000	0	255
0	935.56	95.465	0	3	0.0000	0.0000	0.0000	0.0000	0	255
0	945.11	95.465	0	3	0.0000	0.0000	0.0000	0.0000	0	255
0	954.65	95.465	0	3	0.0000	0.0000	0.0000	0.0000	0	255
0	964.20	95.465	0	3	0.0000	0.0000	0.0000	0.0000	0	255
0	973.75	95.465	0	3	0.0000	0.0000	0.0000	0.0000	0	255
0	983.29	95.465	0	3	0.0000	0.0000	0.0000	0.0000	0	255
0	992.84	95.465	0	3	0.0000	0.0000	0.0000	0.0000	0	255
0	1002.40	95.465	0	3	0.0000	0.0000	0.0000	0.0000	0	255
0	1011.90	95.465	0	3	0.0000	0.0000	0.0000	0.0000	0	255
0	1021.50	95.465	0	3	0.0000	0.0000	0.0000	0.0000	0	255
0	1031.00	95.465	0	3	0.0000	0.0000	0.0000	0.0000	0	255
0	1040.60	95.465	0	3	0.0000	0.0000	0.0000	0.0000	0	255
0	1050.10	95.465	0	3	0.0000	0.0000	0.0000	0.0000	0	255
0	1059.70	95.465	0	3	0.0000	0.0000	0.0000	0.0000	0	255
0	1069.20	95.465	0	3	0.0000	0.0000	0.0000	0.0000	0	255
0	1078.80	95.465	0	3	0.0000	0.0000	0.0000	0.0000	0	255
0	1088.30	95.465	0	3	0.0000	0.0000	0.0000	0.0000	0	255
0	1097.80	95.465	0	3	0.0000	0.0000	0.0000	0.0000	0	255
0	1107.40	95.465	0	3	0.0000	0.0000	0.0000	0.0000	0	255
0	1116.90	95.465	0	3	0.0000	0.0000	0.0000	0.0000	0	255
0	1126.50	95.465	0	3	0.0000	0.0000	0.0000	0.0000	0	255
0	1136.00	95.465	0	3	0.0000	0.0000	0.0000	0.0000	0	255
0	1145.60	95.465	0	3	0.0000	0.0000	0.0000	0.0000	0	255
0	1155.10	95.465	0	3	0.0000	0.0000	0.0000	0.0000	0	255
0	1164.70	95.465	0	3	0.0000	0.0000	0.0000	0.0000	0	255
0	1174.20	95.465	0	3	0.0000	0.0000	0.0000	0.0000	0	255
0	1183.80	95.465	0	3	0.0000	0.0000	0.0000	0.0000	0	255
0	1193.30	95.465	0	3	0.0000	0.0000	0.0000	0.0000	0	255
0	1202.90	95.465	0	3	0.0000	0.0000	0.0000	0.0000	0	255
0	1212.40	95.465	0	3	0.0000	0.0000	0.0000	0.0000	0	255
0	1222.00	95.465	0	3	0.0000	0.0000	0.0000	0.0000	0	255
0	1231.50	95.465	0	3	0.0000	0.0000	0.0000	0.0000	0	255
0	1241.00	95.465	0	3	0.0000	0.0000	0.0000	0.0000	0	255
0	1250.60	95.465	0	3	0.0000	0.0000	0.0000	0.0000	0	255
0	1260.10	95.465	0	3	0.0000	0.0000	0.0000	0.0000	0	255
0	1269.70	95.465	0	3	0.0000	0.0000	0.0000	0.0000	0	255
0	1279.20	95.465	0	3	0.0000	0.0000	0.0000	0.0000	0	255
0	1288.80	95.465	0	3	0.0000	0.0000	0.0000	0.0000	0	255
0	1298.30	95.465	0	3	0.0000	0.0000	0.0000	0.0000	0	255
0	1307.90	95.465	0	3	0.0000	0.0000	0.0000	0.0000	0	255
0	1317.40	95.465	0	3	0.0000	0.0000	0.0000	0.0000	0	255
0	1327.00	95.465	0	3	0.0000	0.0000	0.0000	0.0000	0	255
0	1336.50	95.465	0	3	0.0000	0.0000	0.0000	0.0000	0	255
0	1346.10	95.465	0	3	0.0000	0.0000	0.0000	0.0000	0	255
0	1355.60	95.465	0	3	0.0000	0.0000	0.0000	0.0000	0	255
0	1365.20	95.465	0	3	0.0000	0.0000	0.0000	0.0000	0	255
0	1374.70	95.465	0	3	0.0000	0.0000	0.0000	0.0000	0	255
0	1384.20	95.465	0	3	0.0000	0.0000	0.0000	0.0000	0	255
0	1393.80	95.465	0	3	0.0000	0.0000	0.0000	0.0000	0	255
0	1403.30	95.465	0	3	0.0000	0.0000	0.0000	0.0000	0	255
0	1412.90	95.465	0	3	0.0000	0.0000	0.0000	0.0000	0	255
0	1422.40	95.465	0	3	0.0000	0.0000	0.0000	0.0000	0	255
0	1432.00	95.465	0	3	0.0000	0.0000	0.0000	0.0000	0	255
0	1441.50	95.465	0	3	0.0000	0.0000	0.0000	0.0000	0	255
0	1451.10	95.465	0	3	0.0000	0.0000	0.0000	0.0000	0	255
0	1460.60	95.465	0	3	0.0000	0.0000	0.0000	0.0000	0	255
0	1470.20	95.465	0	3	0.0000	0.0000	0.0000	0.0000	0	255
0	1479.70	95.465	0	3	0.0000	0.0000	0.0000	0.0000	0	255
0	1489.30	95.465	0	3	0.0000	0.0000	0.0000	0.0000	0	255
0	1498.80	95.465	0	3	0.0000	0.0000	0.0000	0.0000	0	255
0	1508.40	95.465	0	3	0.0000	0.0000	0.0000	0.0000	0	255
0	1517.90	95.465	0	3	0.0000	0.0000	0.0000	0.0000	0	255
0	1527.40	95.465	0	3	0.0000	0.0000	0.0000	0.0000	0	255
0	1537.00	95.465	0	3	0.0000	0.0000	0.0000	0.0000	0	255
0	1546.50	95.465	0	3	0.0000	0.0000	0.0000	0.0000	0	255
0	1556.10	95.465	0	3	0.0000	0.0000	0.0000	0.0000	0	255
0	1565.60	95.465	0	3	0.0000	0.0000	0.0000	0.0000	0	255
0	1575.20	95.465	0	3	0.0000	0.0000	0.0000	0.0000	0	255
0	1584.70	95.465	0	3	0.0000	0.0000	0.0000	0.0000	0	255
0	1594.30	95.465	0	3	0.0000	0.0000	0.0000	0.0000	0	255
0	1603.80	95.465	0	3	0.0000	0.0000	0.0000	0.0000	0	255
0	1613.40	95.465	0	3	0.0000	0.0000	0.0000	0.0000	0	255
0	1622.90	95.465	0	3	0.0000	0.0000	0.0000	0.0000	0	255
0	1632.50	95.465	0	3	0.0000	0.0000	0.0000	0.0000	0	255
0	1642.00	95.465	0	3	0.0000	0.0000	0.0000	0.0000	0	255
0	1651.50	95.465	0	3	0.0000	0.0000	0.0000	0.0000	0	255
0	1661.10	95.465	0	3	0.0000	0.0000	0.0000	0.0000	0	255
0	1670.60	95.465	0	3	0.0000	0.0000	0.0000	0.0000	0	255
0	1680.20	95.465	0	3	0.0000	0.0000	0.0000	0.0000	0	255
0	1689.70	95.465	0	3	0.0000	0.0000	0.0000	0.0000	0	255
0	1699.30	95.465	0	3	0.0000	0.0000	0.0000	0.0000	0	255
0	1708.80	95.465	0	3	0.0000	0.0000	0.0000	0.0000	0	255
0	1718.40	95.465	0	3	0.0000	0.0000	0.0000	0.0000	0	255
0	1727.90	95.465	0	3	0.0000	0.0000	0.0000	0.0000	0	255
0	1737.50	95.465	0	3	0.0000	0.0000	0.0000	0.0000	0	255
0	1747.00	95.465	0	3	0.0000	0.0000	0.0000	0.0000	0	255
0	1756.60	95.465	0	3	0.0000	0.0000	0.0000	0.0000	0	255
0	1766.10	95.465	0	3	0.0000	0.0000	0.0000	0.0000	0	255
0	1775.70	95.465	0	3	0.0000	0.0000	0.0000	0.0000	0	255
0	1785.20	95.465	0	3	0.0000	0.0000	0.0000	0.0000	0	255
0	1794.70	95.465	0	3	0.0000	0.0000	0.0000	0.0000	0	255
0	1804.30	95.465	0	3	0.0000	0.0000	0.0000	0.0000	0	255
0	1813.80	95.465	0	3	0.0000	0.0000	0.0000	0.0000	0	255
0	1823.40	95.465	0	3	0.0000	0.0000	0.0000	0.0000	0	255
0	1832.90	95.465	0	3	0.0000	0.0000	0.0000	0.0000	0	255
0	1842.50	95.465	0	3	0.0000	0.0000	0.0000	0.0000	0	255
0	1852.00	95.465	0	3	0.0000	0.0000	0.0000	0.0000	0	255
0	1861.60	95.465	0	3	0.0000	0.0000	0.0000	0.0000	0	255
0	1871.10	95.465	0	3	0.0000	0.0000	0.0000	0.0000	0	255
0	1880.70	95.465	0	3	0.0000	0.0000	0.0000	0.0000	0	255
0	1890.20	95.465	0	3	0.0000	0.0000	0.0000	0.0000	0	255
0	1899.80	95.465	0	3	0.0000	0.0000	0.0000	0.0000	0	255
0	1909.30	95.465	0	3	0.0000	0.0000	0.0000	0.0000	0	255
0	1918.90	95.465	0	3	0.0000	0.0000	0.0000	0.0000	0	255
0	1928.40	95.465	0	3	0.0000	0.0000	0.0000	0.0000	0	255
0	1937.90	95.465	0	3	0.0000	0.0000	0.0000	0.0000	0	255
0	1947.50	95.465	0	3	0.0000	0.0000	0.0000	0.0000	0	255
0	1957.00	95.465	0	3	0.0000	0.0000	0.0000	0.0000	0	255
0	1966.60	95.465	0	3	0.0000	0.0000	0.0000	0.0000	0	255
0	1976.10	95.465	0	3	0.0000	0.0000	0.0000	0.0000	0	255
0	1985.70	95.465	0	3	0.0000	0.0000	0.0000	0.0000	0	255
0	1995.20	95.465	0	3	0.0000	0.0000	0.0000	0.0000	0	255
0	2004.80	95.465	0	3	0.0000	0.0000	0.0000	0.0000	0	255
0	2014.30	95.465	0	3	0.0000	0.0000	0.0000	0.0000	0	255
0	2023.90	95.465	0	3	0.0000	0.0000	0.0000	0.0000	0	255
0	2033.40	95.465	0	3	0.0000	0.0000	0.0000	0.0000	0	255
0	2043.00	95.465	0	3	0.0000	0.0000	0.0000	0.0000	0	255
0	2052.50	95.465	0	3	0.0000	0.0000	0.0000	0.0000	0	255
0	2062.00	95.465	0	3	0.0000	0.0000	0.0000	0.0000	0	255
0	2071.60	95.465	0	3	0.0000	0.0000	0.0000	0.0000	0	255
0	2081.10	95.465	0	3	0.0000	0.0000	0.0000	0.0000	0	255
0	2090.70	95.465	0	3	0.0000	0.0000	0.0000	0.0000	0	255
0	2100.20	95.465	0	3	0.0000	0.0000	0.0000	0.0000	0	255
0	2109.80	95.465	0	3	0.0000	0.0000	0.0000	0.0000	0	255
0	2119.30	95.465	0	3	0.0000	0.0000	0.0000	0.0000	0	255
0	2128.90	95.465	0	3	0.0000	0.0000	0.0000	0.0000	0	255
0	2138.40	95.465	0	3	0.0000	0.0000	0.0000	0.0000	0	255
0	2148.00	95.465	0	3	0.0000	0.0000	0.0000	0.0000	0	255
0	2157.50	95.465	0	3	0.0000	0.0000	0.0000	0.0000	0	255
0	2167.10	95.465	0	3	0.0000	0.0000	0.0000	0.0000	0	255
0	2176.60	95.465	0	3	0.0000	0.0000	0.0000	0.0000	0	255
0	2186.20	95.465	0	3	0.0000	0.0000	0.0000	0.0000	0	255
0	2195.70	95.465	0	3	0.0000	0.0000	0.0000	0.0000	0	255
0	2205.20	95.465	0	3	0.0000	0.0000	0.0000	0.0000	0	255
0	2214.80	95.465	0	3	0.0000	0.0000	0.0000	0.0000	0	255
0	2224.30	95.465	0	3	0.0000	0.0000	0.0000	0.0000	0	255
0	2233.90	95.465	0	3	0.0000	0.0000	0.0000	0.0000	0	255
0	2243.40	95.465	0	3	0.0000	0.0000	0.0000	0.0000	0	255
0	2253.00	95.465	0	3	0.0000	0.0000	0.0000	0.0000	0	255
0	2262.50	95.465	0	3	0.0000	0.0000	0.0000	0.0000	0	255
0	2272.10	95.465	0	3	0.0000	0.0000	0.0000	0.0000	0	255
0	2281.60	95.465	0	3	0.0000	0.0000	0.0000	0.0000	0	255
0	2291.20	95.465	0	3	0.0000	0.0000	0.0000	0.0000	0	255
0	2300.70	95.465	0	3	0.0000	0.0000	0.0000	0.0000	0	255
0	2310.30	95.465	0	3	0.0000	0.0000	0.0000	0.0000	0	255
0	2319.80	95.465	0	3	0.0000	0.0000	0.0000	0.0000	0	255
0	2329.40	95.465	0	3	0.0000	0.0000	0.0000	0.0000	0	255
0	2338.90	95.465	0	3	0.0000	0.0000	0.0000	0.0000	0	255
0	2348.40	95.465	0	3	0.0000	0.0000	0.0000	0.0000	0	255
0	2358.00	95.465	0	3	0.0000	0.0000	0.0000	0.0000	0	255
0	2367.50	95.465	0	3	0.0000	0.0000	0.0000	0.0000	0	255
0	2377.10	95.465	0	3	0.0000	0.0000	0.0000	0.0000	0	255
0	2386.60	95.465	0	3	0.0000	0.0000	0.0000	0.0000	0	255
0	2396.20	95.465	0	3	0.0000	0.0000	0.0000	0.0000	0	255
0	2405.70	95.465	0	3	0.0000	0.0000	0.0000	0.0000	0	255
0	2415.30	95.465	0	3	0.0000	0.0000	0.0000	0.0000	0	255
0	2424.80	95.465	0	3	0.0000	0.0000	0.0000	0.0000	0	255
0	2434.40	95.465	0	3	0.0000	0.0000	0.0000	0.0000	0	255
0	2443.90	95.465	0	3	0.0000	0.0000	0.0000	0.0000	0	255
0	2453.50	95.465	0	3	0.0000	0.0000	0.0000	0.0000	0	255
0	2463.00	95.465	0	3	0.0000	0.0000	0.0000	0.0000	0	255
0	2472.50	95.465	0	3	0.0000	0.0000	0.0000	0.0000	0	255
0	2482.10	95.465	0	3	0.0000	0.0000	0.0000	0.0000	0	255
0	2491.60	95.465	0	3	0.0000	0.0000	0.0000	0.0000	0	255
0	2501.20	95.465	0	3	0.0000	0.0000	0.0000	0.0000	0	255
0	2510.70	95.465	0	3	0.0000	0.0000	0.0000	0.0000	0	255
0	2520.30	95.465	0	3	0.0000	0.0000	0.0000	0.0000	0	255
0	2529.80	95.465	0	3	0.0000	0.0000	0.0000	0.0000	0	255
0	2539.40	95.465	0	3	0.0000	0.0000	0.0000	0.0000	0	255
0	2548.90	95.465	0	3	0.0000	0.0000	0.0000	0.0000	0	255
0	2558.50	95.465	0	3	0.0000	0.0000	0.0000	0.0000	0	255
0	2568.00	95.465	0	3	0.0000	0.0000	0.0000	0.0000	0	255
0	2577.60	95.465	0	3	0.0000	0.0000	0.0000	0.0000	0	255
0	2587.10	95.465	0	3	0.0000	0.0000	0.0000	0.0000	0	255
0	2596.70	95.465	0	3	0.0000	0.0000	0.0000	0.0000	0	255
0	2606.20	95.465	0	3	0.0000	0.0000	0.0000	0.0000	0	255
0	2615.70	95.465	0	3	0.0000	0.0000	0.0000	0.0000	0	255
0	2625.30	95.465	0	3	0.0000	0.0000	0.0000	0.0000	0	255
0	2634.80	95.465	0	3	0.0000	0.0000	0.0000	0.0000	0	255
0	2644.40	95.465	0	3	0.0000	0.0000	0.0000	0.0000	0	255
0	2653.90	95.465	0	3	0.0000	0.0000	0.0000	0.0000	0	255
0	2663.50	95.465	0	3	0.0000	0.0000	0.0000	0.0000	0	255
0	2673.00	95.465	0	3	0.0000	0.0000	0.0000	0.0000	0	255
0	2682.60	95.465	0	3	0.0000	0.0000	0.0000	0.0000	0	255
0	2692.10	95.465	0	3	0.0000	0.0000	0.0000	0.0000	0	255
0	2701.70	95.465	0	3	0.0000	0.0000	0.0000	0.0000	0	255
0	2711.20	95.465	0	3	0.0000	0.0000	0.0000	0.0000	0	255
0	2720.80	95.465	0	3	0.0000	0.0000	0.0000	0.0000	0	255
0	2730.30	95.465	0	3	0.0000	0.0000	0.0000	0.0000	0	255
0	2739.90	95.465	0	3	0.0000	0.0000	0.0000	0.0000	0	255
0	2749.40	95.465	0	3	0.0000	0.0000	0.0000	0.0000	0	255
0	2758.90	95.465	0	3	0.0000	0.0000	0.0000	0.0000	0	255
0	2768.50	95.465	0	3	0.0000	0.0000	0.0000	0.0000	0	255
0	2778.00	95.465	0	3	0.0000	0.0000	0.0000	0.0000	0	255
0	2787.60	95.465	0	3	0.0000	0.0000	0.0000	0.0000	0	255
0	2797.10	95.465	0	3	0.0000	0.0000	0.0000	0.0000	0	255
0	2806.70	95.465	0	3	0.0000	0.0000	0.0000	0.0000	0	255
0	2816.20	95.465	0	3	0.0000	0.0000	0.0000	0.0000	0	255
0	2825.80	95.465	0	3	0.0000	0.0000	0.0000	0.0000	0	255
0	2835.30	95.465	0	3	0.0000	0.0000	0.0000	0.0000	0	255
0	2844.90	95.465	0	3	0.0000	0.0000	0.0000	0.0000	0	255
0	2854.40	95.465	0	3	0.0000	0.0000	0.0000	0.0000	0	255
0	0.0000	105.01	0	3	0.0000	0.0000	0.0000	0.0000	0	255
0	9.5465	105.01	0	3	0.0000	0.0000	0.0000	0.0000	0	255
0	19.093	105.01	0	3	0.0000	0.0000	0.0000	0.0000	0	255
0	28.640	105.01	0	3	0.0000	0.0000	0.0000	0.0000	0	255
0	38.186	105.01	0	3	0.0000	0.0000	0.0000	0.0000	0	255
0	47.733	105.01	0	3	0.0000	0.0000	0.0000	0.0000	0	255
0	57.279	105.01	0	3	0.0000	0.0000	0.0000	0.0000	0	255
0	66.826	105.01	0	3	0.0000	0.0000	0.0000	0.0000	0	255
0	76.372	105.01	0	3	0.0000	0.0000	0.0000	0.0000	0	255
0	85.919	105.01	0	3	0.0000	0.0000	0.0000	0.0000	0	255
0	95.465	105.01	0	3	0.0000	0.0000	0.0000	0.0000	0	255
0	105.01	105.01	0	3	0.0000	0.0000	0.0000	0.0000	0	255
0	114.56	105.01	0	3	0.0000	0.0000	0.0000	0.0000	0	255
0	124.10	105.01	0	3	0.0000	0.0000	0.0000	0.0000	0	255
0	133.65	105.01	0	3	0.0000	0.0000	0.0000	0.0000	0	255
0	143.20	105.01	0	3	0.0000	0.0000	0.0000	0.0000	0	255
0	152.74	105.01	0	3	0.0000	0.0000	0.0000	0.0000	0	255
0	162.29	105.01	0	3	0.0000	0.0000	0.0000	0.0000	0	255
0	171.84	105.01	0	3	0.0000	0.0000	0.0000	0.0000	0	255
0	181.38	105.01	0	3	0.0000	0.0000	0.0000	0.0000	0	255
0	190.93	105.01	0	3	0.0000	0.0000	0.0000	0.0000	0	255
0	200.48	105.01	0	3	0.0000	0.0000	0.0000	0.0000	0	255
0	210.02	105.01	0	3	0.0000	0.0000	0.0000	0.0000	0	255
0	219.57	105.01	0	3	0.0000	0.0000	0.0000	0.0000	0	255
0	229.12	105.01	0	3	0.0000	0.0000	0.0000	0.0000	0	255
0	238.66	105.01	0	3	0.0000	0.0000	0.0000	0.0000	0	255
0	248.21	105.01	0	3	0.0000	0.0000	0.0000	0.0000	0	255
0	257.76	105.01	0	3	0.0000	0.0000	0.0000	0.0000	0	255
0	267.30	105.01	0	3	0.0000	0.0000	0.0000	0.0000	0	255
0	276.85	105.01	0	3	0.0000	0.0000	0.0000	0.0000	0	255
0	286.40	105.01	0	3	0.0000	0.0000	0.0000	0.0000	0	255
0	295.94	105.01	0	3	0.0000	0.0000	0.0000	0.0000	0	255
0	305.49	105.01	0	3	0.0000	0.0000	0.0000	0.0000	0	255
0	315.04	105.01	0	3	0.0000	0.0000	0.0000	0.0000	0	255
0	324.58	105.01	0	3	0.0000	0.0000	0.0000	0.0000	0	255
0	334.13	105.01	0	3	0.0000	0.0000	0.0000	0.0000	0	255
0	343.67	105.01	0	3	0.0000	0.0000	0.0000	0.0000	0	255
0	353.22	105.01	0	3	0.0000	0.0000	0.0000	0.0000	0	255
0	362.77	105.01	0	3	0.0000	0.0000	0.0000	0.0000	0	255
0	372.31	105.01	0	3	0.0000	0.0000	0.0000	0.0000	0	255
0	381.86	105.01	0	3	0.0000	0.0000	0.0000	0.0000	0	255
0	391.41	105.01	0	3	0.0000	0.0000	0.0000	0.0000	0	255
0	400.95	105.01	0	3	0.0000	0.0000	0.0000	0.0000	0	255
0	410.50	105.01	0	3	0.0000	0.0000	0.0000	0.0000	0	255
0	420.05	105.01	0	3	0.0000	0.0000	0.0000	0.0000	0	255
0	429.59	105.01	0	3	0.0000	0.0000	0.0000	0.0000	0	255
0	439.14	105.01	0	3	0.0000	0.0000	0.0000	0.0000	0	255
0	448.69	105.01	0	3	0.0000	0.0000	0.0000	0.0000	0	255
0	458.23	105.01	0	3	0.0000	0.0000	0.0000	0.0000	0	255
0	467.78	105.01	0	3	0.0000	0.0000	0.0000	0.0000	0	255
0	477.33	105.01	0	3	0.0000	0.0000	0.0000	0.0000	0	255
0	486.87	105.01	0	3	0.0000	0.0000	0.0000	0.0000	0	255
0	496.42	105.01	0	3	0.0000	0.0000	0.0000	0.0000	0	255
0	505.97	105.01	0	3	0.0000	0.0000	0.0000	0.0000	0	255
0	515.51	105.01	0	3	0.0000	0.0000	0.0000	0.0000	0	255
0	525.06	105.01	0	3	0.0000	0.0000	0.0000	0.0000	0	255
0	534.61	105.01	0	3	0.0000	0.0000	0.0000	0.0000	0	255
0	544.15	105.01	0	3	0.0000	0.0000	0.0000	0.0000	0	255
0	553.70	105.01	0	3	0.0000	0.0000	0.0000	0.0000	0	255
0	563.24	105.01	0	3	0.0000	0.0000	0.0000	0.0000	0	255
0	572.79	105.01	0	3	0.0000	0.0000	0.0000	0.0000	0	255
0	582.34	105.01	0	3	0.0000	0.0000	0.0000	0.0000	0	255
0	591.88	105.01	0	3	0.0000	0.0000	0.0000	0.0000	0	255
0	601.43	105.01	0	3	0.0000	0.0000	0.0000	0.0000	0	255
0	610.98	105.01	0	3	0.0000	0.0000	0.0000	0.0000	0	255
0	620.52	105.01	0	3	0.0000	0.0000	0.0000	0.0000	0	255
0	630.07	105.01	0	3	0.0000	0.0000	0.0000	0.0000	0	255
0	639.62	105.01	0	3	0.0000	0.0000	0.0000	0.0000	0	255
0	649.16	105.01	0	3	0.0000	0.0000	0.0000	0.0000	0	255
0	658.71	105.01	0	3	0.0000	0.0000	0.0000	0.0000	0	255
0	668.26	105.01	0	3	0.0000	0.0000	0.0000	0.0000	0	255
0	677.80	105.01	0	3	0.0000	0.0000	0.0000	0.0000	0	255
0	687.35	105.01	0	3	0.0000	0.0000	0.0000	0.0000	0	255
0	696.90	105.01	0	3	0.0000	0.0000	0.0000	0.0000	0	255
0	706.44	105.01	0	3	0.0000	0.0000	0.0000	0.0000	0	255
0	715.99	105.01	0	3	0.0000	0.0000	0.0000	0.0000	0	255
0	725.54	105.01	0	3	0.0000	0.0000	0.0000	0.0000	0	255
0	735.08	105.01	0	3	0.0000	0.0000	0.0000	0.0000	0	255
0	744.63	105.01	0	3	0.0000	0.0000	0.0000	0.0000	0	255
0	754.18	105.01	0	3	0.0000	0.0000	0.0000	0.0000	0	255
0	763.72	105.01	0	3	0.0000	0.0000	0.0000	0.0000	0	255
0	773.27	105.01	0	3	0.0000	0.0000	0.0000	0.0000	0	255
0	782.81	105.01	0	3	0.0000	0.0000	0.0000	0.0000	0	255
0	792.36	105.01	0	3	0.0000	0.0000	0.0000	0.0000	0	255
0	801.91	105.01	0	3	0.0000	0.0000	0.0000	0.0000	0	255
0	811.45	105.01	0	3	0.0000	0.0000	0.0000	0.0000	0	255
0	821.00	105.01	0	3	0.0000	0.0000	0.0000	0.0000	0	255
0	830.55	105.01	0	3	0.0000	0.0000	0.0000	0.0000	0	255
0	840.09	105.01	0	3	0.0000	0.0000	0.0000	0.0000	0	255
0	849.64	105.01	0	3	0.0000	0.0000	0.0000	0.0000	0	255
0	859.19	105.01	0	3	0.0000	0.0000	0.0000	0.0000	0	255
0	868.73	105.01	0	3	0.0000	0.0000	0.0000	0.0000	0	255
0	878.28	105.01	0	3	0.0000	0.0000	0.0000	0.0000	0	255
0	887.83	105.01	0	3	0.0000	0.0000	0.0000	0.0000	0	255
0	897.37	105.01	0	3	0.0000	0.0000	0.0000	0.0000	0	255
0	906.92	105.01	0	3	0.0000	0.0000	0.0000	0.0000	0	255
0	916.47	105.01	0	3	0.0000	0.0000	0.0000	0.0000	0	255
0	926.01	105.01	0	3	0.0000	0.0000	0.0000	0.0000	0	255
0	935.56	105.01	0	3	0.0000	0.0000	0.0000	0.0000	0	255
0	945.11	105.01	0	3	0.0000	0.0000	0.0000	0.0000	0	255
0	954.65	105.01	0	3	0.0000	0.0000	0.0000	0.0000	0	255
0	964.20	105.01	0	3	0.0000	0.0000	0.0000	0.0000	0	255
0	973.75	105.01	0	3	0.0000	0.0000	0.0000	0.0000	0	255
0	983.29	105.01	0	3	0.0000	0.0000	0.0000	0.0000	0	255
0	992.84	105.01	0	3	0.0000	0.0000	0.0000	0.0000	0	255
0	1002.40	105.01	0	3	0.0000	0.0000	0.0000	0.0000	0	255
0	1011.90	105.01	0	3	0.0000	0.0000	0.0000	0.0000	0	255
0	1021.50	105.01	0	3	0.0000	0.0000	0.0000	0.0000	0	255
0	1031.00	105.01	0	3	0.0000	0.0000	0.0000	0.0000	0	255
0	1040.60	105.01	0	3	0.0000	0.0000	0.0000	0.0000	0	255
0	1050.10	105.01	0	3	0.0000	0.0000	0.0000	0.0000	0	255
0	1059.70	105.01	0	3	0.0000	0.0000	0.0000	0.0000	0	255
0	1069.20	105.01	0	3	0.0000	0.0000	0.0000	0.0000	0	255
0	1078.80	105.01	0	3	0.0000	0.0000	0.0000	0.0000	0	255
0	1088.30	105.01	0	3	0.0000	0.0000	0.0000	0.0000	0	255
0	1097.80	105.01	0	3	0.0000	0.0000	0.0000	0.0000	0	255
0	1107.40	105.01	0	3	0.0000	0.0000	0.0000	0.0000	0	255
0	1116.90	105.01	0	3	0.0000	0.0000	0.0000	0.0000	0	255
0	1126.50	105.01	0	3	0.0000	0.0000	0.0000	0.0000	0	255
0	1136.00	105.01	0	3	0.0000	0.0000	0.0000	0.0000	0	255
0	1145.60	105.01	0	3	0.0000	0.0000	0.0000	0.0000	0	255
0	1155.10	105.01	0	3	0.0000	0.0000	0.0000	0.0000	0	255
0	1164.70	105.01	0	3	0.0000	0.0000	0.0000	0.0000	0	255
0	1174.20	105.01	0	3	0.0000	0.0000	0.0000	0.0000	0	255
0	1183.80	105.01	0	3	0.0000	0.0000	0.0000	0.0000	0	255
0	1193.30	105.01	0	3	0.0000	0.0000	0.0000	0.0000	0	255
0	1202.90	105.01	0	3	0.0000	0.0000	0.0000	0.0000	0	255
0	1212.40	105.01	0	3	0.0000	0.0000	0.0000	0.0000	0	255
0	1222.00	105.01	0	3	0.0000	0.0000	0.0000	0.0000	0	255
0	1231.50	105.01	0	3	0.0000	0.0000	0.0000	0.0000	0	255
0	1241.00	105.01	0	3	0.0000	0.0000	0.0000	0.0000	0	255
0	1250.60	105.01	0	3	0.0000	0.0000	0.0000	0.0000	0	255
0	1260.10	105.01	0	3	0.0000	0.0000	0.0000	0.0000	0	255
0	1269.70	105.01	0	3	0.0000	0.0000	0.0000	0.0000	0	255
0	1279.20	105.01	0	3	0.0000	0.0000	0.0000	0.0000	0	255
0	1288.80	105.01	0	3	0.0000	0.0000	0.0000	0.0000	0	255
0	1298.30	105.01	0	3	0.0000	0.0000	0.0000	0.0000	0	255
0	1307.90	105.01	0	3	0.0000	0.0000	0.0000	0.0000	0	255
0	1317.40	105.01	0	3	0.0000	0.0000	0.0000	0.0000	0	255
0	1327.00	105.01	0	3	0.0000	0.0000	0.0000	0.0000	0	255
0	1336.50	105.01	0	3	0.0000	0.0000	0.0000	0.0000	0	255
0	1346.10	105.01	0	3	0.0000	0.0000	0.0000	0.0000	0	255
0	1355.60	105.01	0	3	0.0000	0.0000	0.0000	0.0000	0	255
0	1365.20	105.01	0	3	0.0000	0.0000	0.0000	0.0000	0	255
0	1374.70	105.01	0	3	0.0000	0.0000	0.0000	0.0000	0	255
0	1384.20	105.01	0	3	0.0000	0.0000	0.0000	0.0000	0	255
0	1393.80	105.01	0	3	0.0000	0.0000	0.0000	0.0000	0	255
0	1403.30	105.01	0	3	0.0000	0.0000	0.0000	0.0000	0	255
0	1412.90	105.01	0	3	0.0000	0.0000	0.0000	0.0000	0	255
0	1422.40	105.01	0	3	0.0000	0.0000	0.0000	0.0000	0	255
0	1432.00	105.01	0	3	0.0000	0.0000	0.0000	0.0000	0	255
0	1441.50	105.01	0	3	0.0000	0.0000	0.0000	0.0000	0	255
0	1451.10	105.01	0	3	0.0000	0.0000	0.0000	0.0000	0	255
0	1460.60	105.01	0	3	0.0000	0.0000	0.0000	0.0000	0	255
0	1470.20	105.01	0	3	0.0000	0.0000	0.0000	0.0000	0	255
0	1479.70	105.01	0	3	0.0000	0.0000	0.0000	0.0000	0	255
0	1489.30	105.01	0	3	0.0000	0.0000	0.0000	0.0000	0	255
0	1498.80	105.01	0	3	0.0000	0.0000	0.0000	0.0000	0	255
0	1508.40	105.01	0	3	0.0000	0.0000	0.0000	0.0000	0	255
0	1517.90	105.01	0	3	0.0000	0.0000	0.0000	0.0000	0	255
0	1527.40	105.01	0	3	0.0000	0.0000	0.0000	0.0000	0	255
0	1537.00	105.01	0	3	0.0000	0.0000	0.0000	0.0000	0	255
0	1546.50	105.01	0	3	0.0000	0.0000	0.0000	0.0000	0	255
0	1556.10	105.01	0	3	0.0000	0.0000	0.0000	0.0000	0	255
0	1565.60	105.01	0	3	0.0000	0.0000	0.0000	0.0000	0	255
0	1575.20	105.01	0	3	0.0000	0.0000	0.0000	0.0000	0	255
0	1584.70	105.01	0	3	0.0000	0.0000	0.0000	0.0000	0	255
0	1594.30	105.01	0	3	0.0000	0.0000	0.0000	0.0000	0	255
0	1603.80	105.01	0	3	0.0000	0.0000	0.0000	0.0000	0	255
0	1613.40	105.01	0	3	0.0000	0.0000	0.0000	0.0000	0	255
0	1622.90	105.01	0	3	0.0000	0.0000	0.0000	0.0000	0	255
0	1632.50	105.01	0	3	0.0000	0.0000	0.0000	0.0000	0	255
0	1642.00	105.01	0	3	0.0000	0.0000	0.0000	0.0000	0	255
0	1651.50	105.01	0	3	0.0000	0.0000	0.0000	0.0000	0	255
0	1661.10	105.01	0	3	0.0000	0.0000	0.0000	0.0000	0	255
0	1670.60	105.01	0	3	0.0000	0.0000	0.0000	0.0000	0	255
0	1680.20	105.01	0	3	0.0000	0.0000	0.0000	0.0000	0	255
0	1689.70	105.01	0	3	0.0000	0.0000	0.0000	0.0000	0	255
0	1699.30	105.01	0	3	0.0000	0.0000	0.0000	0.0000	0	255
0	1708.80	105.01	0	3	0.0000	0.0000	0.0000	0.0000	0	255
0	1718.40	105.01	0	3	0.0000	0.0000	0.0000	0.0000	0	255
0	1727.90	105.01	0	3	0.0000	0.0000	0.0000	0.0000	0	255
0	1737.50	105.01	0	3	0.0000	0.0000	0.0000	0.0000	0	255
0	1747.00	105.01	0	3	0.0000	0.0000	0.0000	0.0000	0	255
0	1756.60	105.01	0	3	0.0000	0.0000	0.0000	0.0000	0	255
0	1766.10	105.01	0	3	0.0000	0.0000	0.0000	0.0000	0	255
0	1775.70	105.01	0	3	0.0000	0.0000	0.0000	0.0000	0	255
0	1785.20	105.01	0	3	0.0000	0.0000	0.0000	0.0000	0	255
0	1794.70	105.01	0	3	0.0000	0.0000	0.0000	0.0000	0	255
0	1804.30	105.01	0	3	0.0000	0.0000	0.0000	0.0000	0	255
0	1813.80	105.01	0	3	0.0000	0.0000	0.0000	0.0000	0	255
0	1823.40	105.01	0	3	0.0000	0.0000	0.0000	0.0000	0	255
0	1832.90	105.01	0	3	0.0000	0.0000	0.0000	0.0000	0	255
0	1842.50	105.01	0	3	0.0000	0.0000	0.0000	0.0000	0	255
0	1852.00	105.01	0	3	0.0000	0.0000	0.0000	0.0000	0	255
0	1861.60	105.01	0	3	0.0000	0.0000	0.0000	0.0000	0	255
0	1871.10	105.01	0	3	0.0000	0.0000	0.0000	0.0000	0	255
0	1880.70	105.01	0	3	0.0000	0.0000	0.0000	0.0000	0	255
0	1890.20	105.01	0	3	0.0000	0.0000	0.0000	0.0000	0	255
0	1899.80	105.01	0	3	0.0000	0.0000	0.0000	0.0000	0	255
0	1909.30	105.01	0	3	0.0000	0.0000	0.0000	0.0000	0	255
0	1918.90	105.01	0	3	0.0000	0.0000	0.0000	0.0000	0	255
0	1928.40	105.01	0	3	0.0000	0.0000	0.0000	0.0000	0	255
0	1937.90	105.01	0	3	0.0000	0.0000	0.0000	0.0000	0	255
0	1947.50	105.01	0	3	0.0000	0.0000	0.0000	0.0000	0	255
0	1957.00	105.01	0	3	0.0000	0.0000	0.0000	0.0000	0	255
0	1966.60	105.01	0	3	0.0000	0.0000	0.0000	0.0000	0	255
0	1976.10	105.01	0	3	0.0000	0.0000	0.0000	0.0000	0	255
0	1985.70	105.01	0	3	0.0000	0.0000	0.0000	0.0000	0	255
0	1995.20	105.01	0	3	0.0000	0.0000	0.0000	0.0000	0	255
0	2004.80	105.01	0	3	0.0000	0.0000	0.0000	0.0000	0	255
0	2014.30	105.01	0	3	0.0000	0.0000	0.0000	0.0000	0	255
0	2023.90	105.01	0	3	0.0000	0.0000	0.0000	0.0000	0	255
0	2033.40	105.01	0	3	0.0000	0.0000	0.0000	0.0000	0	255
0	2043.00	105.01	0	3	0.0000	0.0000	0.0000	0.0000	0	255
0	2052.50	105.01	0	3	0.0000	0.0000	0.0000	0.0000	0	255
0	2062.00	105.01	0	3	0.0000	0.0000	0.0000	0.0000	0	255
0	2071.60	105.01	0	3	0.0000	0.0000	0.0000	0.0000	0	255
0	2081.10	105.01	0	3	0.0000	0.0000	0.0000	0.0000	0	255
0	2090.70	105.01	0	3	0.0000	0.0000	0.0000	0.0000	0	255
0	2100.20	105.01	0	3	0.0000	0.0000	0.0000	0.0000	0	255
0	2109.80	105.01	0	3	0.0000	0.0000	0.0000	0.0000	0	255
0	2119.30	105.01	0	3	0.0000	0.0000	0.0000	0.0000	0	255
0	2128.90	105.01	0	3	0.0000	0.0000	0.0000	0.0000	0	255
0	2138.40	105.01	0	3	0.0000	0.0000	0.0000	0.0000	0	255
0	2148.00	105.01	0	3	0.0000	0.0000	0.0000	0.0000	0	255
0	2157.50	105.01	0	3	0.0000	0.0000	0.0000	0.0000	0	255
0	2167.10	105.01	0	3	0.0000	0.0000	0.0000	0.0000	0	255
0	2176.60	105.01	0	3	0.0000	0.0000	0.0000	0.0000	0	255
0	2186.20	105.01	0	3	0.0000	0.0000	0.0000	0.0000	0	255
0	2195.70	105.01	0	3	0.0000	0.0000	0.0000	0.0000	0	255
0	2205.20	105.01	0	3	0.0000	0.0000	0.0000	0.0000	0	255
0	2214.80	105.01	0	3	0.0000	0.0000	0.0000	0.0000	0	255
0	2224.30	105.01	0	3	0.0000	0.0000	0.0000	0.0000	0	255
0	2233.90	105.01	0	3	0.0000	0.0000	0.0000	0.0000	0	255
0	2243.40	105.01	0	3	0.0000	0.0000	0.0000	0.0000	0	255
0	2253.00	105.01	0	3	0.0000	0.0000	0.0000	0.0000	0	255
0	2262.50	105.01	0	3	0.0000	0.0000	0.0000	0.0000	0	255
0	2272.10	105.01	0	3	0.0000	0.0000	0.0000	0.0000	0	255
0	2281.60	105.01	0	3	0.0000	0.0000	0.0000	0.0000	0	255
0	2291.20	105.01	0	3	0.0000	0.0000	0.0000	0.0000	0	255
0	2300.70	105.01	0	3	0.0000	0.0000	0.0000	0.0000	0	255
0	2310.30	105.01	0	3	0.0000	0.0000	0.0000	0.0000	0	255
0	2319.80	105.01	0	3	0.0000	0.0000	0.0000	0.0000	0	255
0	2329.40	105.01	0	3	0.0000	0.0000	0.0000	0.0000	0	255
0	2338.90	105.01	0	3	0.0000	0.0000	0.0000	0.0000	0	255
0	2348.40	105.01	0	3	0.0000	0.0000	0.0000	0.0000	0	255
0	2358.00	105.01	0	3	0.0000	0.0000	0.0000	0.0000	0	255
0	2367.50	105.01	0	3	0.0000	0.0000	0.0000	0.0000	0	255
0	2377.10	105.01	0	3	0.0000	0.0000	0.0000	0.0000	0	255
0	2386.60	105.01	0	3	0.0000	0.0000	0.0000	0.0000	0	255
0	2396.20	105.01	0	3	0.0000	0.0000	0.0000	0.0000	0	255
0	2405.70	105.01	0	3	0.0000	0.0000	0.0000	0.0000	0	255
0	2415.30	105.01	0	3	0.0000	0.0000	0.0000	0.0000	0	255
0	2424.80	105.01	0	3	0.0000	0.0000	0.0000	0.0000	0	255
0	2434.40	105.01	0	3	0.0000	0.0000	0.0000	0.0000	0	255
0	2443.90	105.01	0	3	0.0000	0.0000	0.0000	0.0000	0	255
0	2453.50	105.01	0	3	0.0000	0.0000	0.0000	0.0000	0	255
0	2463.00	105.01	0	3	0.0000	0.0000	0.0000	0.0000	0	255
0	2472.50	105.01	0	3	0.0000	0.0000	0.0000	0.0000	0	255
0	2482.10	105.01	0	3	0.0000	0.0000	0.0000	0.0000	0	255
0	2491.60	105.01	0	3	0.0000	0.0000	0.0000	0.0000	0	255
0	2501.20	105.01	0	3	0.0000	0.0000	0.0000	0.0000	0	255
0	2510.70	105.01	0	3	0.0000	0.0000	0.0000	0.0000	0	255
0	2520.30	105.01	0	3	0.0000	0.0000	0.0000	0.0000	0	255
0	2529.80	105.01	0	3	0.0000	0.0000	0.0000	0.0000	0	255
0	2539.40	105.01	0	3	0.0000	0.0000	0.0000	0.0000	0	255
0	2548.90	105.01	0	3	0.0000	0.0000	0.0000	0.0000	0	255
0	2558.50	105.01	0	3	0.0000	0.0000	0.0000	0.0000	0	255
0	2568.00	105.01	0	3	0.0000	0.0000	0.0000	0.0000	0	255
0	2577.60	105.01	0	3	0.0000	0.0000	0.0000	0.0000	0	255
0	2587.10	105.01	0	3	0.0000	0.0000	0.0000	0.0000	0	255
0	2596.70	105.01	0	3	0.0000	0.0000	0.0000	0.0000	0	255
0	2606.20	105.01	0	3	0.0000	0.0000	0.0000	0.0000	0	255
0	2615.70	105.01	0	3	0.0000	0.0000	0.0000	0.0000	0	255
0	2625.30	105.01	0	3	0.0000	0.0000	0.0000	0.0000	0	255
0	2634.80	105.01	0	3	0.0000	0.0000	0.0000	0.0000	0	255
0	2644.40	105.01	0	3	0.0000	0.0000	0.0000	0.0000	0	255
0	2653.90	105.01	0	3	0.0000	0.0000	0.0000	0.0000	0	255
0	2663.50	105.01	0	3	0.0000	0.0000	0.0000	0.0000	0	255
0	2673.00	105.01	0	3	0.0000	0.0000	0.0000	0.0000	0	255
0	2682.60	105.01	0	3	0.0000	0.0000	0.0000	0.0000	0	255
0	2692.10	105.01	0	3	0.0000	0.0000	0.0000	0.0000	0	255
0	2701.70	105.01	0	3	0.0000	0.0000	0.0000	0.0000	0	255
0	2711.20	105.01	0	3	0.0000	0.0000	0.0000	0.0000	0	255
0	2720.80	105.01	0	3	0.0000	0.0000	0.0000	0.0000	0	255
0	2730.30	105.01	0	3	0.0000	0.0000	0.0000	0.0000	0	255
0	2739.90	105.01	0	3	0.0000	0.0000	0.0000	0.0000	0	255
0	2749.40	105.01	0	3	0.0000	0.0000	0.0000	0.0000	0	255
0	2758.90	105.01	0	3	0.0000	0.0000	0.0000	0.0000	0	255
0	2768.50	105.01	0	3	0.0000	0.0000	0.0000	0.0000	0	255
0	2778.00	105.01	0	3	0.0000	0.0000	0.0000	0.0000	0	255
0	2787.60	105.01	0	3	0.0000	0.0000	0.0000	0.0000	0	255
0	2797.10	105.01	0	3	0.0000	0.0000	0.0000	0.0000	0	255
0	2806.70	105.01	0	3	0.0000	0.0000	0.0000	0.0000	0	255
0	2816.20	105.01	0	3	0.0000	0.0000	0.0000	0.0000	0	255
0	2825.80	105.01	0	3	0.0000	0.0000	0.0000	0.0000	0	255
0	2835.30	105.01	0	3	0.0000	0.0000	0.0000	0.0000	0	255
0	2844.90	105.01	0	3	0.0000	0.0000	0.0000	0.0000	0	255
0	2854.40	105.01	0	3	0.0000	0.0000	0.0000	0.0000	0	255
0	0.0000	114.56	0	3	0.0000	0.0000	0.0000	0.0000	0	255
0	9.5465	114.56	0	3	0.0000	0.0000	0.0000	0.0000	0	255
0	19.093	114.56	0	3	0.0000	0.0000	0.0000	0.0000	0	255
0	28.640	114.56	0	3	0.0000	0.0000	0.0000	0.0000	0	255
0	38.186	114.56	0	3	0.0000	0.0000	0.0000	0.0000	0	255
0	47.733	114.56	0	3	0.0000	0.0000	0.0000	0.0000	0	255
0	57.279	114.56	0	3	0.0000	0.0000	0.0000	0.0000	0	255
0	66.826	114.56	0	3	0.0000	0.0000	0.0000	0.0000	0	255
0	76.372	114.56	0	3	0.0000	0.0000	0.0000	0.0000	0	255
0	85.919	114.56	0	3	0.0000	0.0000	0.0000	0.0000	0	255
0	95.465	114.56	0	3	0.0000	0.0000	0.0000	0.0000	0	255
0	105.01	114.56	0	3	0.0000	0.0000	0.0000	0.0000	0	255
0	114.56	114.56	0	3	0.0000	0.0000	0.0000	0.0000	0	255
0	124.10	114.56	0	3	0.0000	0.0000	0.0000	0.0000	0	255
0	133.65	114.56	0	3	0.0000	0.0000	0.0000	0.0000	0	255
0	143.20	114.56	0	3	0.0000	0.0000	0.0000	0.0000	0	255
0	152.74	114.56	0	3	0.0000	0.0000	0.0000	0.0000	0	255
0	162.29	114.56	0	3	0.0000	0.0000	0.0000	0.0000	0	255
0	171.84	114.56	0	3	0.0000	0.0000	0.0000	0.0000	0	255
0	181.38	114.56	0	3	0.0000	0.0000	0.0000	0.0000	0	255
0	190.93	114.56	0	3	0.0000	0.0000	0.0000	0.0000	0	255
0	200.48	114.56	0	3	0.0000	0.0000	0.0000	0.0000	0	255
0	210.02	114.56	0	3	0.0000	0.0000	0.0000	0.0000	0	255
0	219.57	114.56	0	3	0.0000	0.0000	0.0000	0.0000	0	255
0	229.12	114.56	0	3	0.0000	0.0000	0.0000	0.0000	0	255
0	238.66	114.56	0	3	0.0000	0.0000	0.0000	0.0000	0	255
0	248.21	114.56	0	3	0.0000	0.0000	0.0000	0.0000	0	255
0	257.76	114.56	0	3	0.0000	0.0000	0.0000	0.0000	0	255
0	267.30	114.56	0	3	0.0000	0.0000	0.0000	0.0000	0	255
0	276.85	114.56	0	3	0.0000	0.0000	0.0000	0.0000	0	255
0	286.40	114.56	0	3	0.0000	0.0000	0.0000	0.0000	0	255
0	295.94	114.56	0	3	0.0000	0.0000	0.0000	0.0000	0	255
0	305.49	114.56	0	3	0.0000	0.0000	0.0000	0.0000	0	255
0	315.04	114.56	0	3	0.0000	0.0000	0.0000	0.0000	0	255
0	324.58	114.56	0	3	0.0000	0.0000	0.0000	0.0000	0	255
0	334.13	114.56	0	3	0.0000	0.0000	0.0000	0.0000	0	255
0	343.67	114.56	0	3	0.0000	0.0000	0.0000	0.0000	0	255
0	353.22	114.56	0	3	0.0000	0.0000	0.0000	0.0000	0	255
0	362.77	114.56	0	3	0.0000	0.0000	0.0000	0.0000	0	255
0	372.31	114.56	0	3	0.0000	0.0000	0.0000	0.0000	0	255
0	381.86	114.56	0	3	0.0000	0.0000	0.0000	0.0000	0	255
0	391.41	114.56	0	3	0.0000	0.0000	0.0000	0.0000	0	255
0	400.95	114.56	0	3	0.0000	0.0000	0.0000	0.0000	0	255
0	410.50	114.56	0	3	0.0000	0.0000	0.0000	0.0000	0	255
0	420.05	114.56	0	3	0.0000	0.0000	0.0000	0.0000	0	255
0	429.59	114.56	0	3	0.0000	0.0000	0.0000	0.0000	0	255
0	439.14	114.56	0	3	0.0000	0.0000	0.0000	0.0000	0	255
0	448.69	114.56	0	3	0.0000	0.0000	0.0000	0.0000	0	255
0	458.23	114.56	0	3	0.0000	0.0000	0.0000	0.0000	0	255
0	467.78	114.56	0	3	0.0000	0.0000	0.0000	0.0000	0	255
0	477.33	114.56	0	3	0.0000	0.0000	0.0000	0.0000	0	255
0	486.87	114.56	0	3	0.0000	0.0000	0.0000	0.0000	0	255
0	496.42	114.56	0	3	0.0000	0.0000	0.0000	0.0000	0	255
0	505.97	114.56	0	3	0.0000	0.0000	0.0000	0.0000	0	255
0	515.51	114.56	0	3	0.0000	0.0000	0.0000	0.0000	0	255
0	525.06	114.56	0	3	0.0000	0.0000	0.0000	0.0000	0	255
0	534.61	114.56	0	3	0.0000	0.0000	0.0000	0.0000	0	255
0	544.15	114.56	0	3	0.0000	0.0000	0.0000	0.0000	0	255
0	553.70	114.56	0	3	0.0000	0.0000	0.0000	0.0000	0	255
0	563.24	114.56	0	3	0.0000	0.0000	0.0000	0.0000	0	255
0	572.79	114.56	0	3	0.0000	0.0000	0.0000	0.0000	0	255
0	582.34	114.56	0	3	0.0000	0.0000	0.0000	0.0000	0	255
0	591.88	114.56	0	3	0.0000	0.0000	0.0000	0.0000	0	255
0	601.43	114.56	0	3	0.0000	0.0000	0.0000	0.0000	0	255
0	610.98	114.56	0	3	0.0000	0.0000	0.0000	0.0000	0	255
0	620.52	114.56	0	3	0.0000	0.0000	0.0000	0.0000	0	255
0	630.07	114.56	0	3	0.0000	0.0000	0.0000	0.0000	0	255
0	639.62	114.56	0	3	0.0000	0.0000	0.0000	0.0000	0	255
0	649.16	114.56	0	3	0.0000	0.0000	0.0000	0.0000	0	255
0	658.71	114.56	0	3	0.0000	0.0000	0.0000	0.0000	0	255
0	668.26	114.56	0	3	0.0000	0.0000	0.0000	0.0000	0	255
0	677.80	114.56	0	3	0.0000	0.0000	0.0000	0.0000	0	255
0	687.35	114.56	0	3	0.0000	0.0000	0.0000	0.0000	0	255
0	696.90	114.56	0	3	0.0000	0.0000	0.0000	0.0000	0	255
0	706.44	114.56	0	3	0.0000	0.0000	0.0000	0.0000	0	255
0	715.99	114.56	0	3	0.0000	0.0000	0.0000	0.0000	0	255
0	725.54	114.56	0	3	0.0000	0.0000	0.0000	0.0000	0	255
0	735.08	114.56	0	3	0.0000	0.0000	0.0000	0.0000	0	255
0	744.63	114.56	0	3	0.0000	0.0000	0.0000	0.0000	0	255
0	754.18	114.56	0	3	0.0000	0.0000	0.0000	0.0000	0	255
0	763.72	114.56	0	3	0.0000	0.0000	0.0000	0.0000	0	255
0	773.27	114.56	0	3	0.0000	0.0000	0.0000	0.0000	0	255
0	782.81	114.56	0	3	0.0000	0.0000	0.0000	0.0000	0	255
0	792.36	114.56	0	3	0.0000	0.0000	0.0000	0.0000	0	255
0	801.91	114.56	0	3	0.0000	0.0000	0.0000	0.0000	0	255
0	811.45	114.56	0	3	0.0000	0.0000	0.0000	0.0000	0	255
0	821.00	114.56	0	3	0.0000	0.0000	0.0000	0.0000	0	255
0	830.55	114.56	0	3	0.0000	0.0000	0.0000	0.0000	0	255
0	840.09	114.56	0	3	0.0000	0.0000	0.0000	0.0000	0	255
0	849.64	114.56	0	3	0.0000	0.0000	0.0000	0.0000	0	255
0	859.19	114.56	0	3	0.0000	0.0000	0.0000	0.0000	0	255
0	868.73	114.56	0	3	0.0000	0.0000	0.0000	0.0000	0	255
0	878.28	114.56	0	3	0.0000	0.0000	0.0000	0.0000	0	255
0	887.83	114.56	0	3	0.0000	0.0000	0.0000	0.0000	0	255
0	897.37	114.56	0	3	0.0000	0.0000	0.0000	0.0000	0	255
0	906.92	114.56	0	3	0.0000	0.0000	0.0000	0.0000	0	255
0	916.47	114.56	0	3	0.0000	0.0000	0.0000	0.0000	0	255
0	926.01	114.56	0	3	0.0000	0.0000	0.0000	0.0000	0	255
0	935.56	114.56	0	3	0.0000	0.0000	0.0000	0.0000	0	255
0	945.11	114.56	0	3	0.0000	0.0000	0.0000	0.0000	0	255
0	954.65	114.56	0	3	0.0000	0.0000	0.0000	0.0000	0	255
0	964.20	114.56	0	3	0.0000	0.0000	0.0000	0.0000	0	255
0	973.75	114.56	0	3	0.0000	0.0000	0.0000	0.0000	0	255
0	983.29	114.56	0	3	0.0000	0.0000	0.0000	0.0000	0	255
0	992.84	114.56	0	3	0.0000	0.0000	0.0000	0.0000	0	255
0	1002.40	114.56	0	3	0.0000	0.0000	0.0000	0.0000	0	255
0	1011.90	114.56	0	3	0.0000	0.0000	0.0000	0.0000	0	255
0	1021.50	114.56	0	3	0.0000	0.0000	0.0000	0.0000	0	255
0	1031.00	114.56	0	3	0.0000	0.0000	0.0000	0.0000	0	255
0	1040.60	114.56	0	3	0.0000	0.0000	0.0000	0.0000	0	255
0	1050.10	114.56	0	3	0.0000	0.0000	0.0000	0.0000	0	255
0	1059.70	114.56	0	3	0.0000	0.0000	0.0000	0.0000	0	255
0	1069.20	114.56	0	3	0.0000	0.0000	0.0000	0.0000	0	255
0	1078.80	114.56	0	3	0.0000	0.0000	0.0000	0.0000	0	255
0	1088.30	114.56	0	3	0.0000	0.0000	0.0000	0.0000	0	255
0	1097.80	114.56	0	3	0.0000	0.0000	0.0000	0.0000	0	255
0	1107.40	114.56	0	3	0.0000	0.0000	0.0000	0.0000	0	255
0	1116.90	114.56	0	3	0.0000	0.0000	0.0000	0.0000	0	255
0	1126.50	114.56	0	3	0.0000	0.0000	0.0000	0.0000	0	255
0	1136.00	114.56	0	3	0.0000	0.0000	0.0000	0.0000	0	255
0	1145.60	114.56	0	3	0.0000	0.0000	0.0000	0.0000	0	255
0	1155.10	114.56	0	3	0.0000	0.0000	0.0000	0.0000	0	255
0	1164.70	114.56	0	3	0.0000	0.0000	0.0000	0.0000	0	255
0	1174.20	114.56	0	3	0.0000	0.0000	0.0000	0.0000	0	255
0	1183.80	114.56	0	3	0.0000	0.0000	0.0000	0.0000	0	255
0	1193.30	114.56	0	3	0.0000	0.0000	0.0000	0.0000	0	255
0	1202.90	114.56	0	3	0.0000	0.0000	0.0000	0.0000	0	255
0	1212.40	114.56	0	3	0.0000	0.0000	0.0000	0.0000	0	255
0	1222.00	114.56	0	3	0.0000	0.0000	0.0000	0.0000	0	255
0	1231.50	114.56	0	3	0.0000	0.0000	0.0000	0.0000	0	255
0	1241.00	114.56	0	3	0.0000	0.0000	0.0000	0.0000	0	255
0	1250.60	114.56	0	3	0.0000	0.0000	0.0000	0.0000	0	255
0	1260.10	114.56	0	3	0.0000	0.0000	0.0000	0.0000	0	255
0	1269.70	114.56	0	3	0.0000	0.0000	0.0000	0.0000	0	255
0	1279.20	114.56	0	3	0.0000	0.0000	0.0000	0.0000	0	255
0	1288.80	114.56	0	3	0.0000	0.0000	0.0000	0.0000	0	255
0	1298.30	114.56	0	3	0.0000	0.0000	0.0000	0.0000	0	255
0	1307.90	114.56	0	3	0.0000	0.0000	0.0000	0.0000	0	255
0	1317.40	114.56	0	3	0.0000	0.0000	0.0000	0.0000	0	255
0	1327.00	114.56	0	3	0.0000	0.0000	0.0000	0.0000	0	255
0	1336.50	114.56	0	3	0.0000	0.0000	0.0000	0.0000	0	255
0	1346.10	114.56	0	3	0.0000	0.0000	0.0000	0.0000	0	255
0	1355.60	114.56	0	3	0.0000	0.0000	0.0000	0.0000	0	255
0	1365.20	114.56	0	3	0.0000	0.0000	0.0000	0.0000	0	255
0	1374.70	114.56	0	3	0.0000	0.0000	0.0000	0.0000	0	255
0	1384.20	114.56	0	3	0.0000	0.0000	0.0000	0.0000	0	255
0	1393.80	114.56	0	3	0.0000	0.0000	0.0000	0.0000	0	255
0	1403.30	114.56	0	3	0.0000	0.0000	0.0000	0.0000	0	255
0	1412.90	114.56	0	3	0.0000	0.0000	0.0000	0.0000	0	255
0	1422.40	114.56	0	3	0.0000	0.0000	0.0000	0.0000	0	255
0	1432.00	114.56	0	3	0.0000	0.0000	0.0000	0.0000	0	255
0	1441.50	114.56	0	3	0.0000	0.0000	0.0000	0.0000	0	255
0	1451.10	114.56	0	3	0.0000	0.0000	0.0000	0.0000	0	255
0	1460.60	114.56	0	3	0.0000	0.0000	0.0000	0.0000	0	255
0	1470.20	114.56	0	3	0.0000	0.0000	0.0000	0.0000	0	255
0	1479.70	114.56	0	3	0.0000	0.0000	0.0000	0.0000	0	255
0	1489.30	114.56	0	3	0.0000	0.0000	0.0000	0.0000	0	255
0	1498.80	114.56	0	3	0.0000	0.0000	0.0000	0.0000	0	255
0	1508.40	114.56	0	3	0.0000	0.0000	0.0000	0.0000	0	255
0	1517.90	114.56	0	3	0.0000	0.0000	0.0000	0.0000	0	255
0	1527.40	114.56	0	3	0.0000	0.0000	0.0000	0.0000	0	255
0	1537.00	114.56	0	3	0.0000	0.0000	0.0000	0.0000	0	255
0	1546.50	114.56	0	3	0.0000	0.0000	0.0000	0.0000	0	255
0	1556.10	114.56	0	3	0.0000	0.0000	0.0000	0.0000	0	255
0	1565.60	114.56	0	3	0.0000	0.0000	0.0000	0.0000	0	255
0	1575.20	114.56	0	3	0.0000	0.0000	0.0000	0.0000	0	255
0	1584.70	114.56	0	3	0.0000	0.0000	0.0000	0.0000	0	255
0	1594.30	114.56	0	3	0.0000	0.0000	0.0000	0.0000	0	255
0	1603.80	114.56	0	3	0.0000	0.0000	0.0000	0.0000	0	255
0	1613.40	114.56	0	3	0.0000	0.0000	0.0000	0.0000	0	255
0	1622.90	114.56	0	3	0.0000	0.0000	0.0000	0.0000	0	255
0	1632.50	114.56	0	3	0.0000	0.0000	0.0000	0.0000	0	255
0	1642.00	114.56	0	3	0.0000	0.0000	0.0000	0.0000	0	255
0	1651.50	114.56	0	3	0.0000	0.0000	0.0000	0.0000	0	255
0	1661.10	114.56	0	3	0.0000	0.0000	0.0000	0.0000	0	255
0	1670.60	114.56	0	3	0.0000	0.0000	0.0000	0.0000	0	255
0	1680.20	114.56	0	3	0.0000	0.0000	0.0000	0.0000	0	255
0	1689.70	114.56	0	3	0.0000	0.0000	0.0000	0.0000	0	255
0	1699.30	114.56	0	3	0.0000	0.0000	0.0000	0.0000	0	255
0	1708.80	114.56	0	3	0.0000	0.0000	0.0000	0.0000	0	255
0	1718.40	114.56	0	3	0.0000	0.0000	0.0000	0.0000	0	255
0	1727.90	114.56	0	3	0.0000	0.0000	0.0000	0.0000	0	255
0	1737.50	114.56	0	3	0.0000	0.0000	0.0000	0.0000	0	255
0	1747.00	114.56	0	3	0.0000	0.0000	0.0000	0.0000	0	255
0	1756.60	114.56	0	3	0.0000	0.0000	0.0000	0.0000	0	255
0	1766.10	114.56	0	3	0.0000	0.0000	0.0000	0.0000	0	255
0	1775.70	114.56	0	3	0.0000	0.0000	0.0000	0.0000	0	255
0	1785.20	114.56	0	3	0.0000	0.0000	0.0000	0.0000	0	255
0	1794.70	114.56	0	3	0.0000	0.0000	0.0000	0.0000	0	255
0	1804.30	114.56	0	3	0.0000	0.0000	0.0000	0.0000	0	255
0	1813.80	114.56	0	3	0.0000	0.0000	0.0000	0.0000	0	255
0	1823.40	114.56	0	3	0.0000	0.0000	0.0000	0.0000	0	255
0	1832.90	114.56	0	3	0.0000	0.0000	0.0000	0.0000	0	255
0	1842.50	114.56	0	3	0.0000	0.0000	0.0000	0.0000	0	255
0	1852.00	114.56	0	3	0.0000	0.0000	0.0000	0.0000	0	255
0	1861.60	114.56	0	3	0.0000	0.0000	0.0000	0.0000	0	255
0	1871.10	114.56	0	3	0.0000	0.0000	0.0000	0.0000	0	255
0	1880.70	114.56	0	3	0.0000	0.0000	0.0000	0.0000	0	255
0	1890.20	114.56	0	3	0.0000	0.0000	0.0000	0.0000	0	255
0	1899.80	114.56	0	3	0.0000	0.0000	0.0000	0.0000	0	255
0	1909.30	114.56	0	3	0.0000	0.0000	0.0000	0.0000	0	255
0	1918.90	114.56	0	3	0.0000	0.0000	0.0000	0.0000	0	255
0	1928.40	114.56	0	3	0.0000	0.0000	0.0000	0.0000	0	255
0	1937.90	114.56	0	3	0.0000	0.0000	0.0000	0.0000	0	255
0	1947.50	114.56	0	3	0.0000	0.0000	0.0000	0.0000	0	255
0	1957.00	114.56	0	3	0.0000	0.0000	0.0000	0.0000	0	255
0	1966.60	114.56	0	3	0.0000	0.0000	0.0000	0.0000	0	255
0	1976.10	114.56	0	3	0.0000	0.0000	0.0000	0.0000	0	255
0	1985.70	114.56	0	3	0.0000	0.0000	0.0000	0.0000	0	255
0	1995.20	114.56	0	3	0.0000	0.0000	0.0000	0.0000	0	255
0	2004.80	114.56	0	3	0.0000	0.0000	0.0000	0.0000	0	255
0	2014.30	114.56	0	3	0.0000	0.0000	0.0000	0.0000	0	255
0	2023.90	114.56	0	3	0.0000	0.0000	0.0000	0.0000	0	255
0	2033.40	114.56	0	3	0.0000	0.0000	0.0000	0.0000	0	255
0	2043.00	114.56	0	3	0.0000	0.0000	0.0000	0.0000	0	255
0	2052.50	114.56	0	3	0.0000	0.0000	0.0000	0.0000	0	255
0	2062.00	114.56	0	3	0.0000	0.0000	0.0000	0.0000	0	255
0	2071.60	114.56	0	3	0.0000	0.0000	0.0000	0.0000	0	255
0	2081.10	114.56	0	3	0.0000	0.0000	0.0000	0.0000	0	255
0	2090.70	114.56	0	3	0.0000	0.0000	0.0000	0.0000	0	255
0	2100.20	114.56	0	3	0.0000	0.0000	0.0000	0.0000	0	255
0	2109.80	114.56	0	3	0.0000	0.0000	0.0000	0.0000	0	255
0	2119.30	114.56	0	3	0.0000	0.0000	0.0000	0.0000	0	255
0	2128.90	114.56	0	3	0.0000	0.0000	0.0000	0.0000	0	255
0	2138.40	114.56	0	3	0.0000	0.0000	0.0000	0.0000	0	255
0	2148.00	114.56	0	3	0.0000	0.0000	0.0000	0.0000	0	255
0	2157.50	114.56	0	3	0.0000	0.0000	0.0000	0.0000	0	255
0	2167.10	114.56	0	3	0.0000	0.0000	0.0000	0.0000	0	255
0	2176.60	114.56	0	3	0.0000	0.0000	0.0000	0.0000	0	255
0	2186.20	114.56	0	3	0.0000	0.0000	0.0000	0.0000	0	255
0	2195.70	114.56	0	3	0.0000	0.0000	0.0000	0.0000	0	255
0	2205.20	114.56	0	3	0.0000	0.0000	0.0000	0.0000	0	255
0	2214.80	114.56	0	3	0.0000	0.0000	0.0000	0.0000	0	255
0	2224.30	114.56	0	3	0.0000	0.0000	0.0000	0.0000	0	255
0	2233.90	114.56	0	3	0.0000	0.0000	0.0000	0.0000	0	255
0	2243.40	114.56	0	3	0.0000	0.0000	0.0000	0.0000	0	255
0	2253.00	114.56	0	3	0.0000	0.0000	0.0000	0.0000	0	255
0	2262.50	114.56	0	3	0.0000	0.0000	0.0000	0.0000	0	255
0	2272.10	114.56	0	3	0.0000	0.0000	0.0000	0.0000	0	255
0	2281.60	114.56	0	3	0.0000	0.0000	0.0000	0.0000	0	255
0	2291.20	114.56	0	3	0.0000	0.0000	0.0000	0.0000	0	255
0	2300.70	114.56	0	3	0.0000	0.0000	0.0000	0.0000	0	255
0	2310.30	114.56	0	3	0.0000	0.0000	0.0000	0.0000	0	255
0	2319.80	114.56	0	3	0.0000	0.0000	0.0000	0.0000	0	255
0	2329.40	114.56	0	3	0.0000	0.0000	0.0000	0.0000	0	255
0	2338.90	114.56	0	3	0.0000	0.0000	0.0000	0.0000	0	255
0	2348.40	114.56	0	3	0.0000	0.0000	0.0000	0.0000	0	255
0	2358.00	114.56	0	3	0.0000	0.0000	0.0000	0.0000	0	255
0	2367.50	114.56	0	3	0.0000	0.0000	0.0000	0.0000	0	255
0	2377.10	114.56	0	3	0.0000	0.0000	0.0000	0.0000	0	255
0	2386.60	114.56	0	3	0.0000	0.0000	0.0000	0.0000	0	255
0	2396.20	114.56	0	3	0.0000	0.0000	0.0000	0.0000	0	255
0	2405.70	114.56	0	3	0.0000	0.0000	0.0000	0.0000	0	255
0	2415.30	114.56	0	3	0.0000	0.0000	0.0000	0.0000	0	255
0	2424.80	114.56	0	3	0.0000	0.0000	0.0000	0.0000	0	255
0	2434.40	114.56	0	3	0.0000	0.0000	0.0000	0.0000	0	255
0	2443.90	114.56	0	3	0.0000	0.0000	0.0000	0.0000	0	255
0	2453.50	114.56	0	3	0.0000	0.0000	0.0000	0.0000	0	255
0	2463.00	114.56	0	3	0.0000	0.0000	0.0000	0.0000	0	255
0	2472.50	114.56	0	3	0.0000	0.0000	0.0000	0.0000	0	255
0	2482.10	114.56	0	3	0.0000	0.0000	0.0000	0.0000	0	255
0	2491.60	114.56	0	3	0.0000	0.0000	0.0000	0.0000	0	255
0	2501.20	114.56	0	3	0.0000	0.0000	0.0000	0.0000	0	255
0	2510.70	114.56	0	3	0.0000	0.0000	0.0000	0.0000	0	255
0	2520.30	114.56	0	3	0.0000	0.0000	0.0000	0.0000	0	255
0	2529.80	114.56	0	3	0.0000	0.0000	0.0000	0.0000	0	255
0	2539.40	114.56	0	3	0.0000	0.0000	0.0000	0.0000	0	255
0	2548.90	114.56	0	3	0.0000	0.0000	0.0000	0.0000	0	255
0	2558.50	114.56	0	3	0.0000	0.0000	0.0000	0.0000	0	255
0	2568.00	114.56	0	3	0.0000	0.0000	0.0000	0.0000	0	255
0	2577.60	114.56	0	3	0.0000	0.0000	0.0000	0.0000	0	255
0	2587.10	114.56	0	3	0.0000	0.0000	0.0000	0.0000	0	255
0	2596.70	114.56	0	3	0.0000	0.0000	0.0000	0.0000	0	255
0	2606.20	114.56	0	3	0.0000	0.0000	0.0000	0.0000	0	255
0	2615.70	114.56	0	3	0.0000	0.0000	0.0000	0.0000	0	255
0	2625.30	114.56	0	3	0.0000	0.0000	0.0000	0.0000	0	255
0	2634.80	114.56	0	3	0.0000	0.0000	0.0000	0.0000	0	255
0	2644.40	114.56	0	3	0.0000	0.0000	0.0000	0.0000	0	255
0	2653.90	114.56	0	3	0.0000	0.0000	0.0000	0.0000	0	255
0	2663.50	114.56	0	3	0.0000	0.0000	0.0000	0.0000	0	255
0	2673.00	114.56	0	3	0.0000	0.0000	0.0000	0.0000	0	255
0	2682.60	114.56	0	3	0.0000	0.0000	0.0000	0.0000	0	255
0	2692.10	114.56	0	3	0.0000	0.0000	0.0000	0.0000	0	255
0	2701.70	114.56	0	3	0.0000	0.0000	0.0000	0.0000	0	255
0	2711.20	114.56	0	3	0.0000	0.0000	0.0000	0.0000	0	255
0	2720.80	114.56	0	3	0.0000	0.0000	0.0000	0.0000	0	255
0	2730.30	114.56	0	3	0.0000	0.0000	0.0000	0.0000	0	255
0	2739.90	114.56	0	3	0.0000	0.0000	0.0000	0.0000	0	255
0	2749.40	114.56	0	3	0.0000	0.0000	0.0000	0.0000	0	255
0	2758.90	114.56	0	3	0.0000	0.0000	0.0000	0.0000	0	255
0	2768.50	114.56	0	3	0.0000	0.0000	0.0000	0.0000	0	255
0	2778.00	114.56	0	3	0.0000	0.0000	0.0000	0.0000	0	255
0	2787.60	114.56	0	3	0.0000	0.0000	0.0000	0.0000	0	255
0	2797.10	114.56	0	3	0.0000	0.0000	0.0000	0.0000	0	255
0	2806.70	114.56	0	3	0.0000	0.0000	0.0000	0.0000	0	255
0	2816.20	114.56	0	3	0.0000	0.0000	0.0000	0.0000	0	255
0	2825.80	114.56	0	3	0.0000	0.0000	0.0000	0.0000	0	255
0	2835.30	114.56	0	3	0.0000	0.0000	0.0000	0.0000	0	255
0	2844.90	114.56	0	3	0.0000	0.0000	0.0000	0.0000	0	255
0	2854.40	114.56	0	3	0.0000	0.0000	0.0000	0.0000	0	255
0	0.0000	124.10	0	3	0.0000	0.0000	0.0000	0.0000	0	255
0	9.5465	124.10	0	3	0.0000	0.0000	0.0000	0.0000	0	255
0	19.093	124.10	0	3	0.0000	0.0000	0.0000	0.0000	0	255
0	28.640	124.10	0	3	0.0000	0.0000	0.0000	0.0000	0	255
0	38.186	124.10	0	3	0.0000	0.0000	0.0000	0.0000	0	255
0	47.733	124.10	0	3	0.0000	0.0000	0.0000	0.0000	0	255
0	57.279	124.10	0	3	0.0000	0.0000	0.0000	0.0000	0	255
0	66.826	124.10	0	3	0.0000	0.0000	0.0000	0.0000	0	255
0	76.372	124.10	0	3	0.0000	0.0000	0.0000	0.0000	0	255
0	85.919	124.10	0	3	0.0000	0.0000	0.0000	0.0000	0	255
0	95.465	124.10	0	3	0.0000	0.0000	0.0000	0.0000	0	255
0	105.01	124.10	0	3	0.0000	0.0000	0.0000	0.0000	0	255
0	114.56	124.10	0	3	0.0000	0.0000	0.0000	0.0000	0	255
0	124.10	124.10	0	3	0.0000	0.0000	0.0000	0.0000	0	255
0	133.65	124.10	0	3	0.0000	0.0000	0.0000	0.0000	0	255
0	143.20	124.10	0	3	0.0000	0.0000	0.0000	0.0000	0	255
0	152.74	124.10	0	3	0.0000	0.0000	0.0000	0.0000	0	255
0	162.29	124.10	0	3	0.0000	0.0000	0.0000	0.0000	0	255
0	171.84	124.10	0	3	0.0000	0.0000	0.0000	0.0000	0	255
0	181.38	124.10	0	3	0.0000	0.0000	0.0000	0.0000	0	255
0	190.93	124.10	0	3	0.0000	0.0000	0.0000	0.0000	0	255
0	200.48	124.10	0	3	0.0000	0.0000	0.0000	0.0000	0	255
0	210.02	124.10	0	3	0.0000	0.0000	0.0000	0.0000	0	255
0	219.57	124.10	0	3	0.0000	0.0000	0.0000	0.0000	0	255
0	229.12	124.10	0	3	0.0000	0.0000	0.0000	0.0000	0	255
0	238.66	124.10	0	3	0.0000	0.0000	0.0000	0.0000	0	255
0	248.21	124.10	0	3	0.0000	0.0000	0.0000	0.0000	0	255
0	257.76	124.10	0	3	0.0000	0.0000	0.0000	0.0000	0	255
0	267.30	124.10	0	3	0.0000	0.0000	0.0000	0.0000	0	255
0	276.85	124.10	0	3	0.0000	0.0000	0.0000	0.0000	0	255
0	286.40	124.10	0	3	0.0000	0.0000	0.0000	0.0000	0	255
0	295.94	124.10	0	3	0.0000	0.0000	0.0000	0.0000	0	255
0	305.49	124.10	0	3	0.0000	0.0000	0.0000	0.0000	0	255
0	315.04	124.10	0	3	0.0000	0.0000	0.0000	0.0000	0	255
0	324.58	124.10	0	3	0.0000	0.0000	0.0000	0.0000	0	255
0	334.13	124.10	0	3	0.0000	0.0000	0.0000	0.0000	0	255
0	343.67	124.10	0	3	0.0000	0.0000	0.0000	0.0000	0	255
0	353.22	124.10	0	3	0.0000	0.0000	0.0000	0.0000	0	255
0	362.77	124.10	0	3	0.0000	0.0000	0.0000	0.0000	0	255
0	372.31	124.10	0	3	0.0000	0.0000	0.0000	0.0000	0	255
0	381.86	124.10	0	3	0.0000	0.0000	0.0000	0.0000	0	255
0	391.41	124.10	0	3	0.0000	0.0000	0.0000	0.0000	0	255
0	400.95	124.10	0	3	0.0000	0.0000	0.0000	0.0000	0	255
0	410.50	124.10	0	3	0.0000	0.0000	0.0000	0.0000	0	255
0	420.05	124.10	0	3	0.0000	0.0000	0.0000	0.0000	0	255
0	429.59	124.10	0	3	0.0000	0.0000	0.0000	0.0000	0	255
0	439.14	124.10	0	3	0.0000	0.0000	0.0000	0.0000	0	255
0	448.69	124.10	0	3	0.0000	0.0000	0.0000	0.0000	0	255
0	458.23	124.10	0	3	0.0000	0.0000	0.0000	0.0000	0	255
0	467.78	124.10	0	3	0.0000	0.0000	0.0000	0.0000	0	255
0	477.33	124.10	0	3	0.0000	0.0000	0.0000	0.0000	0	255
0	486.87	124.10	0	3	0.0000	0.0000	0.0000	0.0000	0	255
0	496.42	124.10	0	3	0.0000	0.0000	0.0000	0.0000	0	255
0	505.97	124.10	0	3	0.0000	0.0000	0.0000	0.0000	0	255
0	515.51	124.10	0	3	0.0000	0.0000	0.0000	0.0000	0	255
0	525.06	124.10	0	3	0.0000	0.0000	0.0000	0.0000	0	255
0	534.61	124.10	0	3	0.0000	0.0000	0.0000	0.0000	0	255
0	544.15	124.10	0	3	0.0000	0.0000	0.0000	0.0000	0	255
0	553.70	124.10	0	3	0.0000	0.0000	0.0000	0.0000	0	255
0	563.24	124.10	0	3	0.0000	0.0000	0.0000	0.0000	0	255
0	572.79	124.10	0	3	0.0000	0.0000	0.0000	0.0000	0	255
0	582.34	124.10	0	3	0.0000	0.0000	0.0000	0.0000	0	255
0	591.88	124.10	0	3	0.0000	0.0000	0.0000	0.0000	0	255
0	601.43	124.10	0	3	0.0000	0.0000	0.0000	0.0000	0	255
0	610.98	124.10	0	3	0.0000	0.0000	0.0000	0.0000	0	255
0	620.52	124.10	0	3	0.0000	0.0000	0.0000	0.0000	0	255
0	630.07	124.10	0	3	0.0000	0.0000	0.0000	0.0000	0	255
0	639.62	124.10	0	3	0.0000	0.0000	0.0000	0.0000	0	255
0	649.16	124.10	0	3	0.0000	0.0000	0.0000	0.0000	0	255
0	658.71	124.10	0	3	0.0000	0.0000	0.0000	0.0000	0	255
0	668.26	124.10	0	3	0.0000	0.0000	0.0000	0.0000	0	255
0	677.80	124.10	0	3	0.0000	0.0000	0.0000	0.0000	0	255
0	687.35	124.10	0	3	0.0000	0.0000	0.0000	0.0000	0	255
0	696.90	124.10	0	3	0.0000	0.0000	0.0000	0.0000	0	255
0	706.44	124.10	0	3	0.0000	0.0000	0.0000	0.0000	0	255
0	715.99	124.10	0	3	0.0000	0.0000	0.0000	0.0000	0	255
0	725.54	124.10	0	3	0.0000	0.0000	0.0000	0.0000	0	255
0	735.08	124.10	0	3	0.0000	0.0000	0.0000	0.0000	0	255
0	744.63	124.10	0	3	0.0000	0.0000	0.0000	0.0000	0	255
0	754.18	124.10	0	3	0.0000	0.0000	0.0000	0.0000	0	255
0	763.72	124.10	0	3	0.0000	0.0000	0.0000	0.0000	0	255
0	773.27	124.10	0	3	0.0000	0.0000	0.0000	0.0000	0	255
0	782.81	124.10	0	3	0.0000	0.0000	0.0000	0.0000	0	255
0	792.36	124.10	0	3	0.0000	0.0000	0.0000	0.0000	0	255
0	801.91	124.10	0	3	0.0000	0.0000	0.0000	0.0000	0	255
0	811.45	124.10	0	3	0.0000	0.0000	0.0000	0.0000	0	255
0	821.00	124.10	0	3	0.0000	0.0000	0.0000	0.0000	0	255
0	830.55	124.10	0	3	0.0000	0.0000	0.0000	0.0000	0	255
0	840.09	124.10	0	3	0.0000	0.0000	0.0000	0.0000	0	255
0	849.64	124.10	0	3	0.0000	0.0000	0.0000	0.0000	0	255
0	859.19	124.10	0	3	0.0000	0.0000	0.0000	0.0000	0	255
0	868.73	124.10	0	3	0.0000	0.0000	0.0000	0.0000	0	255
0	878.28	124.10	0	3	0.0000	0.0000	0.0000	0.0000	0	255
0	887.83	124.10	0	3	0.0000	0.0000	0.0000	0.0000	0	255
0	897.37	124.10	0	3	0.0000	0.0000	0.0000	0.0000	0	255
0	906.92	124.10	0	3	0.0000	0.0000	0.0000	0.0000	0	255
0	916.47	124.10	0	3	0.0000	0.0000	0.0000	0.0000	0	255
0	926.01	124.10	0	3	0.0000	0.0000	0.0000	0.0000	0	255
0	935.56	124.10	0	3	0.0000	0.0000	0.0000	0.0000	0	255
0	945.11	124.10	0	3	0.0000	0.0000	0.0000	0.0000	0	255
0	954.65	124.10	0	3	0.0000	0.0000	0.0000	0.0000	0	255
0	964.20	124.10	0	3	0.0000	0.0000	0.0000	0.0000	0	255
0	973.75	124.10	0	3	0.0000	0.0000	0.0000	0.0000	0	255
0	983.29	124.10	0	3	0.0000	0.0000	0.0000	0.0000	0	255
0	992.84	124.10	0	3	0.0000	0.0000	0.0000	0.0000	0	255
0	1002.40	124.10	0	3	0.0000	0.0000	0.0000	0.0000	0	255
0	1011.90	124.10	0	3	0.0000	0.0000	0.0000	0.0000	0	255
0	1021.50	124.10	0	3	0.0000	0.0000	0.0000	0.0000	0	255
0	1031.00	124.10	0	3	0.0000	0.0000	0.0000	0.0000	0	255
0	1040.60	124.10	0	3	0.0000	0.0000	0.0000	0.0000	0	255
0	1050.10	124.10	0	3	0.0000	0.0000	0.0000	0.0000	0	255
0	1059.70	124.10	0	3	0.0000	0.0000	0.0000	0.0000	0	255
0	1069.20	124.10	0	3	0.0000	0.0000	0.0000	0.0000	0	255
0	1078.80	124.10	0	3	0.0000	0.0000	0.0000	0.0000	0	255
0	1088.30	124.10	0	3	0.0000	0.0000	0.0000	0.0000	0	255
0	1097.80	124.10	0	3	0.0000	0.0000	0.0000	0.0000	0	255
0	1107.40	124.10	0	3	0.0000	0.0000	0.0000	0.0000	0	255
0	1116.90	124.10	0	3	0.0000	0.0000	0.0000	0.0000	0	255
0	1126.50	124.10	0	3	0.0000	0.0000	0.0000	0.0000	0	255
0	1136.00	124.10	0	3	0.0000	0.0000	0.0000	0.0000	0	255
0	1145.60	124.10	0	3	0.0000	0.0000	0.0000	0.0000	0	255
0	1155.10	124.10	0	3	0.0000	0.0000	0.0000	0.0000	0	255
0	1164.70	124.10	0	3	0.0000	0.0000	0.0000	0.0000	0	255
0	1174.20	124.10	0	3	0.0000	0.0000	0.0000	0.0000	0	255
0	1183.80	124.10	0	3	0.0000	0.0000	0.0000	0.0000	0	255
0	1193.30	124.10	0	3	0.0000	0.0000	0.0000	0.0000	0	255
0	1202.90	124.10	0	3	0.0000	0.0000	0.0000	0.0000	0	255
0	1212.40	124.10	0	3	0.0000	0.0000	0.0000	0.0000	0	255
0	1222.00	124.10	0	3	0.0000	0.0000	0.0000	0.0000	0	255
0	1231.50	124.10	0	3	0.0000	0.0000	0.0000	0.0000	0	255
0	1241.00	124.10	0	3	0.0000	0.0000	0.0000	0.0000	0	255
0	1250.60	124.10	0	3	0.0000	0.0000	0.0000	0.0000	0	255
0	1260.10	124.10	0	3	0.0000	0.0000	0.0000	0.0000	0	255
0	1269.70	124.10	0	3	0.0000	0.0000	0.0000	0.0000	0	255
0	1279.20	124.10	0	3	0.0000	0.0000	0.0000	0.0000	0	255
0	1288.80	124.10	0	3	0.0000	0.0000	0.0000	0.0000	0	255
0	1298.30	124.10	0	3	0.0000	0.0000	0.0000	0.0000	0	255
0	1307.90	124.10	0	3	0.0000	0.0000	0.0000	0.0000	0	255
0	1317.40	124.10	0	3	0.0000	0.0000	0.0000	0.0000	0	255
0	1327.00	124.10	0	3	0.0000	0.0000	0.0000	0.0000	0	255
0	1336.50	124.10	0	3	0.0000	0.0000	0.0000	0.0000	0	255
0	1346.10	124.10	0	3	0.0000	0.0000	0.0000	0.0000	0	255
0	1355.60	124.10	0	3	0.0000	0.0000	0.0000	0.0000	0	255
0	1365.20	124.10	0	3	0.0000	0.0000	0.0000	0.0000	0	255
0	1374.70	124.10	0	3	0.0000	0.0000	0.0000	0.0000	0	255
0	1384.20	124.10	0	3	0.0000	0.0000	0.0000	0.0000	0	255
0	1393.80	124.10	0	3	0.0000	0.0000	0.0000	0.0000	0	255
0	1403.30	124.10	0	3	0.0000	0.0000	0.0000	0.0000	0	255
0	1412.90	124.10	0	3	0.0000	0.0000	0.0000	0.0000	0	255
0	1422.40	124.10	0	3	0.0000	0.0000	0.0000	0.0000	0	255
0	1432.00	124.10	0	3	0.0000	0.0000	0.0000	0.0000	0	255
0	1441.50	124.10	0	3	0.0000	0.0000	0.0000	0.0000	0	255
0	1451.10	124.10	0	3	0.0000	0.0000	0.0000	0.0000	0	255
0	1460.60	124.10	0	3	0.0000	0.0000	0.0000	0.0000	0	255
0	1470.20	124.10	0	3	0.0000	0.0000	0.0000	0.0000	0	255
0	1479.70	124.10	0	3	0.0000	0.0000	0.0000	0.0000	0	255
0	1489.30	124.10	0	3	0.0000	0.0000	0.0000	0.0000	0	255
0	1498.80	124.10	0	3	0.0000	0.0000	0.0000	0.0000	0	255
0	1508.40	124.10	0	3	0.0000	0.0000	0.0000	0.0000	0	255
0	1517.90	124.10	0	3	0.0000	0.0000	0.0000	0.0000	0	255
0	1527.40	124.10	0	3	0.0000	0.0000	0.0000	0.0000	0	255
0	1537.00	124.10	0	3	0.0000	0.0000	0.0000	0.0000	0	255
0	1546.50	124.10	0	3	0.0000	0.0000	0.0000	0.0000	0	255
0	1556.10	124.10	0	3	0.0000	0.0000	0.0000	0.0000	0	255
0	1565.60	124.10	0	3	0.0000	0.0000	0.0000	0.0000	0	255
0	1575.20	124.10	0	3	0.0000	0.0000	0.0000	0.0000	0	255
0	1584.70	124.10	0	3	0.0000	0.0000	0.0000	0.0000	0	255
0	1594.30	124.10	0	3	0.0000	0.0000	0.0000	0.0000	0	255
0	1603.80	124.10	0	3	0.0000	0.0000	0.0000	0.0000	0	255
0	1613.40	124.10	0	3	0.0000	0.0000	0.0000	0.0000	0	255
0	1622.90	124.10	0	3	0.0000	0.0000	0.0000	0.0000	0	255
0	1632.50	124.10	0	3	0.0000	0.0000	0.0000	0.0000	0	255
0	1642.00	124.10	0	3	0.0000	0.0000	0.0000	0.0000	0	255
0	1651.50	124.10	0	3	0.0000	0.0000	0.0000	0.0000	0	255
0	1661.10	124.10	0	3	0.0000	0.0000	0.0000	0.0000	0	255
0	1670.60	124.10	0	3	0.0000	0.0000	0.0000	0.0000	0	255
0	1680.20	124.10	0	3	0.0000	0.0000	0.0000	0.0000	0	255
0	1689.70	124.10	0	3	0.0000	0.0000	0.0000	0.0000	0	255
0	1699.30	124.10	0	3	0.0000	0.0000	0.0000	0.0000	0	255
0	1708.80	124.10	0	3	0.0000	0.0000	0.0000	0.0000	0	255
0	1718.40	124.10	0	3	0.0000	0.0000	0.0000	0.0000	0	255
0	1727.90	124.10	0	3	0.0000	0.0000	0.0000	0.0000	0	255
0	1737.50	124.10	0	3	0.0000	0.0000	0.0000	0.0000	0	255
0	1747.00	124.10	0	3	0.0000	0.0000	0.0000	0.0000	0	255
0	1756.60	124.10	0	3	0.0000	0.0000	0.0000	0.0000	0	255
0	1766.10	124.10	0	3	0.0000	0.0000	0.0000	0.0000	0	255
0	1775.70	124.10	0	3	0.0000	0.0000	0.0000	0.0000	0	255
0	1785.20	124.10	0	3	0.0000	0.0000	0.0000	0.0000	0	255
0	1794.70	124.10	0	3	0.0000	0.0000	0.0000	0.0000	0	255
0	1804.30	124.10	0	3	0.0000	0.0000	0.0000	0.0000	0	255
0	1813.80	124.10	0	3	0.0000	0.0000	0.0000	0.0000	0	255
0	1823.40	124.10	0	3	0.0000	0.0000	0.0000	0.0000	0	255
0	1832.90	124.10	0	3	0.0000	0.0000	0.0000	0.0000	0	255
0	1842.50	124.10	0	3	0.0000	0.0000	0.0000	0.0000	0	255
0	1852.00	124.10	0	3	0.0000	0.0000	0.0000	0.0000	0	255
0	1861.60	124.10	0	3	0.0000	0.0000	0.0000	0.0000	0	255
0	1871.10	124.10	0	3	0.0000	0.0000	0.0000	0.0000	0	255
0	1880.70	124.10	0	3	0.0000	0.0000	0.0000	0.0000	0	255
0	1890.20	124.10	0	3	0.0000	0.0000	0.0000	0.0000	0	255
0	1899.80	124.10	0	3	0.0000	0.0000	0.0000	0.0000	0	255
0	1909.30	124.10	0	3	0.0000	0.0000	0.0000	0.0000	0	255
0	1918.90	124.10	0	3	0.0000	0.0000	0.0000	0.0000	0	255
0	1928.40	124.10	0	3	0.0000	0.0000	0.0000	0.0000	0	255
0	1937.90	124.10	0	3	0.0000	0.0000	0.0000	0.0000	0	255
0	1947.50	124.10	0	3	0.0000	0.0000	0.0000	0.0000	0	255
0	1957.00	124.10	0	3	0.0000	0.0000	0.0000	0.0000	0	255
0	1966.60	124.10	0	3	0.0000	0.0000	0.0000	0.0000	0	255
0	1976.10	124.10	0	3	0.0000	0.0000	0.0000	0.0000	0	255
0	1985.70	124.10	0	3	0.0000	0.0000	0.0000	0.0000	0	255
0	1995.20	124.10	0	3	0.0000	0.0000	0.0000	0.0000	0	255
0	2004.80	124.10	0	3	0.0000	0.0000	0.0000	0.0000	0	255
0	2014.30	124.10	0	3	0.0000	0.0000	0.0000	0.0000	0	255
0	2023.90	124.10	0	3	0.0000	0.0000	0.0000	0.0000	0	255
0	2033.40	124.10	0	3	0.0000	0.0000	0.0000	0.0000	0	255
0	2043.00	124.10	0	3	0.0000	0.0000	0.0000	0.0000	0	255
0	2052.50	124.10	0	3	0.0000	0.0000	0.0000	0.0000	0	255
0	2062.00	124.10	0	3	0.0000	0.0000	0.0000	0.0000	0	255
0	2071.60	124.10	0	3	0.0000	0.0000	0.0000	0.0000	0	255
0	2081.10	124.10	0	3	0.0000	0.0000	0.0000	0.0000	0	255
0	2090.70	124.10	0	3	0.0000	0.0000	0.0000	0.0000	0	255
0	2100.20	124.10	0	3	0.0000	0.0000	0.0000	0.0000	0	255
0	2109.80	124.10	0	3	0.0000	0.0000	0.0000	0.0000	0	255
0	2119.30	124.10	0	3	0.0000	0.0000	0.0000	0.0000	0	255
0	2128.90	124.10	0	3	0.0000	0.0000	0.0000	0.0000	0	255
0	2138.40	124.10	0	3	0.0000	0.0000	0.0000	0.0000	0	255
0	2148.00	124.10	0	3	0.0000	0.0000	0.0000	0.0000	0	255
0	2157.50	124.10	0	3	0.0000	0.0000	0.0000	0.0000	0	255
0	2167.10	124.10	0	3	0.0000	0.0000	0.0000	0.0000	0	255
0	2176.60	124.10	0	3	0.0000	0.0000	0.0000	0.0000	0	255
0	2186.20	124.10	0	3	0.0000	0.0000	0.0000	0.0000	0	255
0	2195.70	124.10	0	3	0.0000	0.0000	0.0000	0.0000	0	255
0	2205.20	124.10	0	3	0.0000	0.0000	0.0000	0.0000	0	255
0	2214.80	124.10	0	3	0.0000	0.0000	0.0000	0.0000	0	255
0	2224.30	124.10	0	3	0.0000	0.0000	0.0000	0.0000	0	255
0	2233.90	124.10	0	3	0.0000	0.0000	0.0000	0.0000	0	255
0	2243.40	124.10	0	3	0.0000	0.0000	0.0000	0.0000	0	255
0	2253.00	124.10	0	3	0.0000	0.0000	0.0000	0.0000	0	255
0	2262.50	124.10	0	3	0.0000	0.0000	0.0000	0.0000	0	255
0	2272.10	124.10	0	3	0.0000	0.0000	0.0000	0.0000	0	255
0	2281.60	124.10	0	3	0.0000	0.0000	0.0000	0.0000	0	255
0	2291.20	124.10	0	3	0.0000	0.0000	0.0000	0.0000	0	255
0	2300.70	124.10	0	3	0.0000	0.0000	0.0000	0.0000	0	255
0	2310.30	124.10	0	3	0.0000	0.0000	0.0000	0.0000	0	255
0	2319.80	124.10	0	3	0.0000	0.0000	0.0000	0.0000	0	255
0	2329.40	124.10	0	3	0.0000	0.0000	0.0000	0.0000	0	255
0	2338.90	124.10	0	3	0.0000	0.0000	0.0000	0.0000	0	255
0	2348.40	124.10	0	3	0.0000	0.0000	0.0000	0.0000	0	255
0	2358.00	124.10	0	3	0.0000	0.0000	0.0000	0.0000	0	255
0	2367.50	124.10	0	3	0.0000	0.0000	0.0000	0.0000	0	255
0	2377.10	124.10	0	3	0.0000	0.0000	0.0000	0.0000	0	255
0	2386.60	124.10	0	3	0.0000	0.0000	0.0000	0.0000	0	255
0	2396.20	124.10	0	3	0.0000	0.0000	0.0000	0.0000	0	255
0	2405.70	124.10	0	3	0.0000	0.0000	0.0000	0.0000	0	255
0	2415.30	124.10	0	3	0.0000	0.0000	0.0000	0.0000	0	255
0	2424.80	124.10	0	3	0.0000	0.0000	0.0000	0.0000	0	255
0	2434.40	124.10	0	3	0.0000	0.0000	0.0000	0.0000	0	255
0	2443.90	124.10	0	3	0.0000	0.0000	0.0000	0.0000	0	255
0	2453.50	124.10	0	3	0.0000	0.0000	0.0000	0.0000	0	255
0	2463.00	124.10	0	3	0.0000	0.0000	0.0000	0.0000	0	255
0	2472.50	124.10	0	3	0.0000	0.0000	0.0000	0.0000	0	255
0	2482.10	124.10	0	3	0.0000	0.0000	0.0000	0.0000	0	255
0	2491.60	124.10	0	3	0.0000	0.0000	0.0000	0.0000	0	255
0	2501.20	124.10	0	3	0.0000	0.0000	0.0000	0.0000	0	255
0	2510.70	124.10	0	3	0.0000	0.0000	0.0000	0.0000	0	255
0	2520.30	124.10	0	3	0.0000	0.0000	0.0000	0.0000	0	255
0	2529.80	124.10	0	3	0.0000	0.0000	0.0000	0.0000	0	255
0	2539.40	124.10	0	3	0.0000	0.0000	0.0000	0.0000	0	255
0	2548.90	124.10	0	3	0.0000	0.0000	0.0000	0.0000	0	255
0	2558.50	124.10	0	3	0.0000	0.0000	0.0000	0.0000	0	255
0	2568.00	124.10	0	3	0.0000	0.0000	0.0000	0.0000	0	255
0	2577.60	124.10	0	3	0.0000	0.0000	0.0000	0.0000	0	255
0	2587.10	124.10	0	3	0.0000	0.0000	0.0000	0.0000	0	255
0	2596.70	124.10	0	3	0.0000	0.0000	0.0000	0.0000	0	255
0	2606.20	124.10	0	3	0.0000	0.0000	0.0000	0.0000	0	255
0	2615.70	124.10	0	3	0.0000	0.0000	0.0000	0.0000	0	255
0	2625.30	124.10	0	3	0.0000	0.0000	0.0000	0.0000	0	255
0	2634.80	124.10	0	3	0.0000	0.0000	0.0000	0.0000	0	255
0	2644.40	124.10	0	3	0.0000	0.0000	0.0000	0.0000	0	255
0	2653.90	124.10	0	3	0.0000	0.0000	0.0000	0.0000	0	255
0	2663.50	124.10	0	3	0.0000	0.0000	0.0000	0.0000	0	255
0	2673.00	124.10	0	3	0.0000	0.0000	0.0000	0.0000	0	255
0	2682.60	124.10	0	3	0.0000	0.0000	0.0000	0.0000	0	255
0	2692.10	124.10	0	3	0.0000	0.0000	0.0000	0.0000	0	255
0	2701.70	124.10	0	3	0.0000	0.0000	0.0000	0.0000	0	255
0	2711.20	124.10	0	3	0.0000	0.0000	0.0000	0.0000	0	255
0	2720.80	124.10	0	3	0.0000	0.0000	0.0000	0.0000	0	255
0	2730.30	124.10	0	3	0.0000	0.0000	0.0000	0.0000	0	255
0	2739.90	124.10	0	3	0.0000	0.0000	0.0000	0.0000	0	255
0	2749.40	124.10	0	3	0.0000	0.0000	0.0000	0.0000	0	255
0	2758.90	124.10	0	3	0.0000	0.0000	0.0000	0.0000	0	255
0	2768.50	124.10	0	3	0.0000	0.0000	0.0000	0.0000	0	255
0	2778.00	124.10	0	3	0.0000	0.0000	0.0000	0.0000	0	255
0	2787.60	124.10	0	3	0.0000	0.0000	0.0000	0.0000	0	255
0	2797.10	124.10	0	3	0.0000	0.0000	0.0000	0.0000	0	255
0	2806.70	124.10	0	3	0.0000	0.0000	0.0000	0.0000	0	255
0	2816.20	124.10	0	3	0.0000	0.0000	0.0000	0.0000	0	255
0	2825.80	124.10	0	3	0.0000	0.0000	0.0000	0.0000	0	255
0	2835.30	124.10	0	3	0.0000	0.0000	0.0000	0.0000	0	255
0	2844.90	124.10	0	3	0.0000	0.0000	0.0000	0.0000	0	255
0	2854.40	124.10	0	3	0.0000	0.0000	0.0000	0.0000	0	255
0	0.0000	133.65	0	3	0.0000	0.0000	0.0000	0.0000	0	255
0	9.5465	133.65	0	3	0.0000	0.0000	0.0000	0.0000	0	255
0	19.093	133.65	0	3	0.0000	0.0000	0.0000	0.0000	0	255
0	28.640	133.65	0	3	0.0000	0.0000	0.0000	0.0000	0	255
0	38.186	133.65	0	3	0.0000	0.0000	0.0000	0.0000	0	255
0	47.733	133.65	0	3	0.0000	0.0000	0.0000	0.0000	0	255
0	57.279	133.65	0	3	0.0000	0.0000	0.0000	0.0000	0	255
0	66.826	133.65	0	3	0.0000	0.0000	0.0000	0.0000	0	255
0	76.372	133.65	0	3	0.0000	0.0000	0.0000	0.0000	0	255
0	85.919	133.65	0	3	0.0000	0.0000	0.0000	0.0000	0	255
0	95.465	133.65	0	3	0.0000	0.0000	0.0000	0.0000	0	255
0	105.01	133.65	0	3	0.0000	0.0000	0.0000	0.0000	0	255
0	114.56	133.65	0	3	0.0000	0.0000	0.0000	0.0000	0	255
0	124.10	133.65	0	3	0.0000	0.0000	0.0000	0.0000	0	255
0	133.65	133.65	0	3	0.0000	0.0000	0.0000	0.0000	0	255
0	143.20	133.65	0	3	0.0000	0.0000	0.0000	0.0000	0	255
0	152.74	133.65	0	3	0.0000	0.0000	0.0000	0.0000	0	255
0	162.29	133.65	0	3	0.0000	0.0000	0.0000	0.0000	0	255
0	171.84	133.65	0	3	0.0000	0.0000	0.0000	0.0000	0	255
0	181.38	133.65	0	3	0.0000	0.0000	0.0000	0.0000	0	255
0	190.93	133.65	0	3	0.0000	0.0000	0.0000	0.0000	0	255
0	200.48	133.65	0	3	0.0000	0.0000	0.0000	0.0000	0	255
0	210.02	133.65	0	3	0.0000	0.0000	0.0000	0.0000	0	255
0	219.57	133.65	0	3	0.0000	0.0000	0.0000	0.0000	0	255
0	229.12	133.65	0	3	0.0000	0.0000	0.0000	0.0000	0	255
0	238.66	133.65	0	3	0.0000	0.0000	0.0000	0.0000	0	255
0	248.21	133.65	0	3	0.0000	0.0000	0.0000	0.0000	0	255
0	257.76	133.65	0	3	0.0000	0.0000	0.0000	0.0000	0	255
0	267.30	133.65	0	3	0.0000	0.0000	0.0000	0.0000	0	255
0	276.85	133.65	0	3	0.0000	0.0000	0.0000	0.0000	0	255
0	286.40	133.65	0	3	0.0000	0.0000	0.0000	0.0000	0	255
0	295.94	133.65	0	3	0.0000	0.0000	0.0000	0.0000	0	255
0	305.49	133.65	0	3	0.0000	0.0000	0.0000	0.0000	0	255
0	315.04	133.65	0	3	0.0000	0.0000	0.0000	0.0000	0	255
0	324.58	133.65	0	3	0.0000	0.0000	0.0000	0.0000	0	255
0	334.13	133.65	0	3	0.0000	0.0000	0.0000	0.0000	0	255
0	343.67	133.65	0	3	0.0000	0.0000	0.0000	0.0000	0	255
0	353.22	133.65	0	3	0.0000	0.0000	0.0000	0.0000	0	255
0	362.77	133.65	0	3	0.0000	0.0000	0.0000	0.0000	0	255
0	372.31	133.65	0	3	0.0000	0.0000	0.0000	0.0000	0	255
0	381.86	133.65	0	3	0.0000	0.0000	0.0000	0.0000	0	255
0	391.41	133.65	0	3	0.0000	0.0000	0.0000	0.0000	0	255
0	400.95	133.65	0	3	0.0000	0.0000	0.0000	0.0000	0	255
0	410.50	133.65	0	3	0.0000	0.0000	0.0000	0.0000	0	255
0	420.05	133.65	0	3	0.0000	0.0000	0.0000	0.0000	0	255
0	429.59	133.65	0	3	0.0000	0.0000	0.0000	0.0000	0	255
0	439.14	133.65	0	3	0.0000	0.0000	0.0000	0.0000	0	255
0	448.69	133.65	0	3	0.0000	0.0000	0.0000	0.0000	0	255
0	458.23	133.65	0	3	0.0000	0.0000	0.0000	0.0000	0	255
0	467.78	133.65	0	3	0.0000	0.0000	0.0000	0.0000	0	255
0	477.33	133.65	0	3	0.0000	0.0000	0.0000	0.0000	0	255
0	486.87	133.65	0	3	0.0000	0.0000	0.0000	0.0000	0	255
0	496.42	133.65	0	3	0.0000	0.0000	0.0000	0.0000	0	255
0	505.97	133.65	0	3	0.0000	0.0000	0.0000	0.0000	0	255
0	515.51	133.65	0	3	0.0000	0.0000	0.0000	0.0000	0	255
0	525.06	133.65	0	3	0.0000	0.0000	0.0000	0.0000	0	255
0	534.61	133.65	0	3	0.0000	0.0000	0.0000	0.0000	0	255
0	544.15	133.65	0	3	0.0000	0.0000	0.0000	0.0000	0	255
0	553.70	133.65	0	3	0.0000	0.0000	0.0000	0.0000	0	255
0	563.24	133.65	0	3	0.0000	0.0000	0.0000	0.0000	0	255
0	572.79	133.65	0	3	0.0000	0.0000	0.0000	0.0000	0	255
0	582.34	133.65	0	3	0.0000	0.0000	0.0000	0.0000	0	255
0	591.88	133.65	0	3	0.0000	0.0000	0.0000	0.0000	0	255
0	601.43	133.65	0	3	0.0000	0.0000	0.0000	0.0000	0	255
0	610.98	133.65	0	3	0.0000	0.0000	0.0000	0.0000	0	255
0	620.52	133.65	0	3	0.0000	0.0000	0.0000	0.0000	0	255
0	630.07	133.65	0	3	0.0000	0.0000	0.0000	0.0000	0	255
0	639.62	133.65	0	3	0.0000	0.0000	0.0000	0.0000	0	255
0	649.16	133.65	0	3	0.0000	0.0000	0.0000	0.0000	0	255
0	658.71	133.65	0	3	0.0000	0.0000	0.0000	0.0000	0	255
0	668.26	133.65	0	3	0.0000	0.0000	0.0000	0.0000	0	255
0	677.80	133.65	0	3	0.0000	0.0000	0.0000	0.0000	0	255
0	687.35	133.65	0	3	0.0000	0.0000	0.0000	0.0000	0	255
0	696.90	133.65	0	3	0.0000	0.0000	0.0000	0.0000	0	255
0	706.44	133.65	0	3	0.0000	0.0000	0.0000	0.0000	0	255
0	715.99	133.65	0	3	0.0000	0.0000	0.0000	0.0000	0	255
0	725.54	133.65	0	3	0.0000	0.0000	0.0000	0.0000	0	255
0	735.08	133.65	0	3	0.0000	0.0000	0.0000	0.0000	0	255
0	744.63	133.65	0	3	0.0000	0.0000	0.0000	0.0000	0	255
0	754.18	133.65	0	3	0.0000	0.0000	0.0000	0.0000	0	255
0	763.72	133.65	0	3	0.0000	0.0000	0.0000	0.0000	0	255
0	773.27	133.65	0	3	0.0000	0.0000	0.0000	0.0000	0	255
0	782.81	133.65	0	3	0.0000	0.0000	0.0000	0.0000	0	255
0	792.36	133.65	0	3	0.0000	0.0000	0.0000	0.0000	0	255
0	801.91	133.65	0	3	0.0000	0.0000	0.0000	0.0000	0	255
0	811.45	133.65	0	3	0.0000	0.0000	0.0000	0.0000	0	255
0	821.00	133.65	0	3	0.0000	0.0000	0.0000	0.0000	0	255
0	830.55	133.65	0	3	0.0000	0.0000	0.0000	0.0000	0	255
0	840.09	133.65	0	3	0.0000	0.0000	0.0000	0.0000	0	255
0	849.64	133.65	0	3	0.0000	0.0000	0.0000	0.0000	0	255
0	859.19	133.65	0	3	0.0000	0.0000	0.0000	0.0000	0	255
0	868.73	133.65	0	3	0.0000	0.0000	0.0000	0.0000	0	255
0	878.28	133.65	0	3	0.0000	0.0000	0.0000	0.0000	0	255
0	887.83	133.65	0	3	0.0000	0.0000	0.0000	0.0000	0	255
0	897.37	133.65	0	3	0.0000	0.0000	0.0000	0.0000	0	255
0	906.92	133.65	0	3	0.0000	0.0000	0.0000	0.0000	0	255
0	916.47	133.65	0	3	0.0000	0.0000	0.0000	0.0000	0	255
0	926.01	133.65	0	3	0.0000	0.0000	0.0000	0.0000	0	255
0	935.56	133.65	0	3	0.0000	0.0000	0.0000	0.0000	0	255
0	945.11	133.65	0	3	0.0000	0.0000	0.0000	0.0000	0	255
0	954.65	133.65	0	3	0.0000	0.0000	0.0000	0.0000	0	255
0	964.20	133.65	0	3	0.0000	0.0000	0.0000	0.0000	0	255
0	973.75	133.65	0	3	0.0000	0.0000	0.0000	0.0000	0	255
0	983.29	133.65	0	3	0.0000	0.0000	0.0000	0.0000	0	255
0	992.84	133.65	0	3	0.0000	0.0000	0.0000	0.0000	0	255
0	1002.40	133.65	0	3	0.0000	0.0000	0.0000	0.0000	0	255
0	1011.90	133.65	0	3	0.0000	0.0000	0.0000	0.0000	0	255
0	1021.50	133.65	0	3	0.0000	0.0000	0.0000	0.0000	0	255
0	1031.00	133.65	0	3	0.0000	0.0000	0.0000	0.0000	0	255
0	1040.60	133.65	0	3	0.0000	0.0000	0.0000	0.0000	0	255
0	1050.10	133.65	0	3	0.0000	0.0000	0.0000	0.0000	0	255
0	1059.70	133.65	0	3	0.0000	0.0000	0.0000	0.0000	0	255
0	1069.20	133.65	0	3	0.0000	0.0000	0.0000	0.0000	0	255
0	1078.80	133.65	0	3	0.0000	0.0000	0.0000	0.0000	0	255
0	1088.30	133.65	0	3	0.0000	0.0000	0.0000	0.0000	0	255
0	1097.80	133.65	0	3	0.0000	0.0000	0.0000	0.0000	0	255
0	1107.40	133.65	0	3	0.0000	0.0000	0.0000	0.0000	0	255
0	1116.90	133.65	0	3	0.0000	0.0000	0.0000	0.0000	0	255
0	1126.50	133.65	0	3	0.0000	0.0000	0.0000	0.0000	0	255
0	1136.00	133.65	0	3	0.0000	0.0000	0.0000	0.0000	0	255
0	1145.60	133.65	0	3	0.0000	0.0000	0.0000	0.0000	0	255
0	1155.10	133.65	0	3	0.0000	0.0000	0.0000	0.0000	0	255
0	1164.70	133.65	0	3	0.0000	0.0000	0.0000	0.0000	0	255
0	1174.20	133.65	0	3	0.0000	0.0000	0.0000	0.0000	0	255
0	1183.80	133.65	0	3	0.0000	0.0000	0.0000	0.0000	0	255
0	1193.30	133.65	0	3	0.0000	0.0000	0.0000	0.0000	0	255
0	1202.90	133.65	0	3	0.0000	0.0000	0.0000	0.0000	0	255
0	1212.40	133.65	0	3	0.0000	0.0000	0.0000	0.0000	0	255
0	1222.00	133.65	0	3	0.0000	0.0000	0.0000	0.0000	0	255
0	1231.50	133.65	0	3	0.0000	0.0000	0.0000	0.0000	0	255
0	1241.00	133.65	0	3	0.0000	0.0000	0.0000	0.0000	0	255
0	1250.60	133.65	0	3	0.0000	0.0000	0.0000	0.0000	0	255
0	1260.10	133.65	0	3	0.0000	0.0000	0.0000	0.0000	0	255
0	1269.70	133.65	0	3	0.0000	0.0000	0.0000	0.0000	0	255
0	1279.20	133.65	0	3	0.0000	0.0000	0.0000	0.0000	0	255
0	1288.80	133.65	0	3	0.0000	0.0000	0.0000	0.0000	0	255
0	1298.30	133.65	0	3	0.0000	0.0000	0.0000	0.0000	0	255
0	1307.90	133.65	0	3	0.0000	0.0000	0.0000	0.0000	0	255
0	1317.40	133.65	0	3	0.0000	0.0000	0.0000	0.0000	0	255
0	1327.00	133.65	0	3	0.0000	0.0000	0.0000	0.0000	0	255
0	1336.50	133.65	0	3	0.0000	0.0000	0.0000	0.0000	0	255
0	1346.10	133.65	0	3	0.0000	0.0000	0.0000	0.0000	0	255
0	1355.60	133.65	0	3	0.0000	0.0000	0.0000	0.0000	0	255
0	1365.20	133.65	0	3	0.0000	0.0000	0.0000	0.0000	0	255
0	1374.70	133.65	0	3	0.0000	0.0000	0.0000	0.0000	0	255
0	1384.20	133.65	0	3	0.0000	0.0000	0.0000	0.0000	0	255
0	1393.80	133.65	0	3	0.0000	0.0000	0.0000	0.0000	0	255
0	1403.30	133.65	0	3	0.0000	0.0000	0.0000	0.0000	0	255
0	1412.90	133.65	0	3	0.0000	0.0000	0.0000	0.0000	0	255
0	1422.40	133.65	0	3	0.0000	0.0000	0.0000	0.0000	0	255
0	1432.00	133.65	0	3	0.0000	0.0000	0.0000	0.0000	0	255
0	1441.50	133.65	0	3	0.0000	0.0000	0.0000	0.0000	0	255
0	1451.10	133.65	0	3	0.0000	0.0000	0.0000	0.0000	0	255
0	1460.60	133.65	0	3	0.0000	0.0000	0.0000	0.0000	0	255
0	1470.20	133.65	0	3	0.0000	0.0000	0.0000	0.0000	0	255
0	1479.70	133.65	0	3	0.0000	0.0000	0.0000	0.0000	0	255
0	1489.30	133.65	0	3	0.0000	0.0000	0.0000	0.0000	0	255
0	1498.80	133.65	0	3	0.0000	0.0000	0.0000	0.0000	0	255
0	1508.40	133.65	0	3	0.0000	0.0000	0.0000	0.0000	0	255
0	1517.90	133.65	0	3	0.0000	0.0000	0.0000	0.0000	0	255
0	1527.40	133.65	0	3	0.0000	0.0000	0.0000	0.0000	0	255
0	1537.00	133.65	0	3	0.0000	0.0000	0.0000	0.0000	0	255
0	1546.50	133.65	0	3	0.0000	0.0000	0.0000	0.0000	0	255
0	1556.10	133.65	0	3	0.0000	0.0000	0.0000	0.0000	0	255
0	1565.60	133.65	0	3	0.0000	0.0000	0.0000	0.0000	0	255
0	1575.20	133.65	0	3	0.0000	0.0000	0.0000	0.0000	0	255
0	1584.70	133.65	0	3	0.0000	0.0000	0.0000	0.0000	0	255
0	1594.30	133.65	0	3	0.0000	0.0000	0.0000	0.0000	0	255
0	1603.80	133.65	0	3	0.0000	0.0000	0.0000	0.0000	0	255
0	1613.40	133.65	0	3	0.0000	0.0000	0.0000	0.0000	0	255
0	1622.90	133.65	0	3	0.0000	0.0000	0.0000	0.0000	0	255
0	1632.50	133.65	0	3	0.0000	0.0000	0.0000	0.0000	0	255
0	1642.00	133.65	0	3	0.0000	0.0000	0.0000	0.0000	0	255
0	1651.50	133.65	0	3	0.0000	0.0000	0.0000	0.0000	0	255
0	1661.10	133.65	0	3	0.0000	0.0000	0.0000	0.0000	0	255
0	1670.60	133.65	0	3	0.0000	0.0000	0.0000	0.0000	0	255
0	1680.20	133.65	0	3	0.0000	0.0000	0.0000	0.0000	0	255
0	1689.70	133.65	0	3	0.0000	0.0000	0.0000	0.0000	0	255
0	1699.30	133.65	0	3	0.0000	0.0000	0.0000	0.0000	0	255
0	1708.80	133.65	0	3	0.0000	0.0000	0.0000	0.0000	0	255
0	1718.40	133.65	0	3	0.0000	0.0000	0.0000	0.0000	0	255
0	1727.90	133.65	0	3	0.0000	0.0000	0.0000	0.0000	0	255
0	1737.50	133.65	0	3	0.0000	0.0000	0.0000	0.0000	0	255
0	1747.00	133.65	0	3	0.0000	0.0000	0.0000	0.0000	0	255
0	1756.60	133.65	0	3	0.0000	0.0000	0.0000	0.0000	0	255
0	1766.10	133.65	0	3	0.0000	0.0000	0.0000	0.0000	0	255
0	1775.70	133.65	0	3	0.0000	0.0000	0.0000	0.0000	0	255
0	1785.20	133.65	0	3	0.0000	0.0000	0.0000	0.0000	0	255
0	1794.70	133.65	0	3	0.0000	0.0000	0.0000	0.0000	0	255
0	1804.30	133.65	0	3	0.0000	0.0000	0.0000	0.0000	0	255
0	1813.80	133.65	0	3	0.0000	0.0000	0.0000	0.0000	0	255
0	1823.40	133.65	0	3	0.0000	0.0000	0.0000	0.0000	0	255
0	1832.90	133.65	0	3	0.0000	0.0000	0.0000	0.0000	0	255
0	1842.50	133.65	0	3	0.0000	0.0000	0.0000	0.0000	0	255
0	1852.00	133.65	0	3	0.0000	0.0000	0.0000	0.0000	0	255
0	1861.60	133.65	0	3	0.0000	0.0000	0.0000	0.0000	0	255
0	1871.10	133.65	0	3	0.0000	0.0000	0.0000	0.0000	0	255
0	1880.70	133.65	0	3	0.0000	0.0000	0.0000	0.0000	0	255
0	1890.20	133.65	0	3	0.0000	0.0000	0.0000	0.0000	0	255
0	1899.80	133.65	0	3	0.0000	0.0000	0.0000	0.0000	0	255
0	1909.30	133.65	0	3	0.0000	0.0000	0.0000	0.0000	0	255
0	1918.90	133.65	0	3	0.0000	0.0000	0.0000	0.0000	0	255
0	1928.40	133.65	0	3	0.0000	0.0000	0.0000	0.0000	0	255
0	1937.90	133.65	0	3	0.0000	0.0000	0.0000	0.0000	0	255
0	1947.50	133.65	0	3	0.0000	0.0000	0.0000	0.0000	0	255
0	1957.00	133.65	0	3	0.0000	0.0000	0.0000	0.0000	0	255
0	1966.60	133.65	0	3	0.0000	0.0000	0.0000	0.0000	0	255
0	1976.10	133.65	0	3	0.0000	0.0000	0.0000	0.0000	0	255
0	1985.70	133.65	0	3	0.0000	0.0000	0.0000	0.0000	0	255
0	1995.20	133.65	0	3	0.0000	0.0000	0.0000	0.0000	0	255
0	2004.80	133.65	0	3	0.0000	0.0000	0.0000	0.0000	0	255
0	2014.30	133.65	0	3	0.0000	0.0000	0.0000	0.0000	0	255
0	2023.90	133.65	0	3	0.0000	0.0000	0.0000	0.0000	0	255
0	2033.40	133.65	0	3	0.0000	0.0000	0.0000	0.0000	0	255
0	2043.00	133.65	0	3	0.0000	0.0000	0.0000	0.0000	0	255
0	2052.50	133.65	0	3	0.0000	0.0000	0.0000	0.0000	0	255
0	2062.00	133.65	0	3	0.0000	0.0000	0.0000	0.0000	0	255
0	2071.60	133.65	0	3	0.0000	0.0000	0.0000	0.0000	0	255
0	2081.10	133.65	0	3	0.0000	0.0000	0.0000	0.0000	0	255
0	2090.70	133.65	0	3	0.0000	0.0000	0.0000	0.0000	0	255
0	2100.20	133.65	0	3	0.0000	0.0000	0.0000	0.0000	0	255
0	2109.80	133.65	0	3	0.0000	0.0000	0.0000	0.0000	0	255
0	2119.30	133.65	0	3	0.0000	0.0000	0.0000	0.0000	0	255
0	2128.90	133.65	0	3	0.0000	0.0000	0.0000	0.0000	0	255
0	2138.40	133.65	0	3	0.0000	0.0000	0.0000	0.0000	0	255
0	2148.00	133.65	0	3	0.0000	0.0000	0.0000	0.0000	0	255
0	2157.50	133.65	0	3	0.0000	0.0000	0.0000	0.0000	0	255
0	2167.10	133.65	0	3	0.0000	0.0000	0.0000	0.0000	0	255
0	2176.60	133.65	0	3	0.0000	0.0000	0.0000	0.0000	0	255
0	2186.20	133.65	0	3	0.0000	0.0000	0.0000	0.0000	0	255
0	2195.70	133.65	0	3	0.0000	0.0000	0.0000	0.0000	0	255
0	2205.20	133.65	0	3	0.0000	0.0000	0.0000	0.0000	0	255
0	2214.80	133.65	0	3	0.0000	0.0000	0.0000	0.0000	0	255
0	2224.30	133.65	0	3	0.0000	0.0000	0.0000	0.0000	0	255
0	2233.90	133.65	0	3	0.0000	0.0000	0.0000	0.0000	0	255
0	2243.40	133.65	0	3	0.0000	0.0000	0.0000	0.0000	0	255
0	2253.00	133.65	0	3	0.0000	0.0000	0.0000	0.0000	0	255
0	2262.50	133.65	0	3	0.0000	0.0000	0.0000	0.0000	0	255
0	2272.10	133.65	0	3	0.0000	0.0000	0.0000	0.0000	0	255
0	2281.60	133.65	0	3	0.0000	0.0000	0.0000	0.0000	0	255
0	2291.20	133.65	0	3	0.0000	0.0000	0.0000	0.0000	0	255
0	2300.70	133.65	0	3	0.0000	0.0000	0.0000	0.0000	0	255
0	2310.30	133.65	0	3	0.0000	0.0000	0.0000	0.0000	0	255
0	2319.80	133.65	0	3	0.0000	0.0000	0.0000	0.0000	0	255
0	2329.40	133.65	0	3	0.0000	0.0000	0.0000	0.0000	0	255
0	2338.90	133.65	0	3	0.0000	0.0000	0.0000	0.0000	0	255
0	2348.40	133.65	0	3	0.0000	0.0000	0.0000	0.0000	0	255
0	2358.00	133.65	0	3	0.0000	0.0000	0.0000	0.0000	0	255
0	2367.50	133.65	0	3	0.0000	0.0000	0.0000	0.0000	0	255
0	2377.10	133.65	0	3	0.0000	0.0000	0.0000	0.0000	0	255
0	2386.60	133.65	0	3	0.0000	0.0000	0.0000	0.0000	0	255
0	2396.20	133.65	0	3	0.0000	0.0000	0.0000	0.0000	0	255
0	2405.70	133.65	0	3	0.0000	0.0000	0.0000	0.0000	0	255
0	2415.30	133.65	0	3	0.0000	0.0000	0.0000	0.0000	0	255
0	2424.80	133.65	0	3	0.0000	0.0000	0.0000	0.0000	0	255
0	2434.40	133.65	0	3	0.0000	0.0000	0.0000	0.0000	0	255
0	2443.90	133.65	0	3	0.0000	0.0000	0.0000	0.0000	0	255
0	2453.50	133.65	0	3	0.0000	0.0000	0.0000	0.0000	0	255
0	2463.00	133.65	0	3	0.0000	0.0000	0.0000	0.0000	0	255
0	2472.50	133.65	0	3	0.0000	0.0000	0.0000	0.0000	0	255
0	2482.10	133.65	0	3	0.0000	0.0000	0.0000	0.0000	0	255
0	2491.60	133.65	0	3	0.0000	0.0000	0.0000	0.0000	0	255
0	2501.20	133.65	0	3	0.0000	0.0000	0.0000	0.0000	0	255
0	2510.70	133.65	0	3	0.0000	0.0000	0.0000	0.0000	0	255
0	2520.30	133.65	0	3	0.0000	0.0000	0.0000	0.0000	0	255
0	2529.80	133.65	0	3	0.0000	0.0000	0.0000	0.0000	0	255
0	2539.40	133.65	0	3	0.0000	0.0000	0.0000	0.0000	0	255
0	2548.90	133.65	0	3	0.0000	0.0000	0.0000	0.0000	0	255
0	2558.50	133.65	0	3	0.0000	0.0000	0.0000	0.0000	0	255
0	2568.00	133.65	0	3	0.0000	0.0000	0.0000	0.0000	0	255
0	2577.60	133.65	0	3	0.0000	0.0000	0.0000	0.0000	0	255
0	2587.10	133.65	0	3	0.0000	0.0000	0.0000	0.0000	0	255
0	2596.70	133.65	0	3	0.0000	0.0000	0.0000	0.0000	0	255
0	2606.20	133.65	0	3	0.0000	0.0000	0.0000	0.0000	0	255
0	2615.70	133.65	0	3	0.0000	0.0000	0.0000	0.0000	0	255
0	2625.30	133.65	0	3	0.0000	0.0000	0.0000	0.0000	0	255
0	2634.80	133.65	0	3	0.0000	0.0000	0.0000	0.0000	0	255
0	2644.40	133.65	0	3	0.0000	0.0000	0.0000	0.0000	0	255
0	2653.90	133.65	0	3	0.0000	0.0000	0.0000	0.0000	0	255
0	2663.50	133.65	0	3	0.0000	0.0000	0.0000	0.0000	0	255
0	2673.00	133.65	0	3	0.0000	0.0000	0.0000	0.0000	0	255
0	2682.60	133.65	0	3	0.0000	0.0000	0.0000	0.0000	0	255
0	2692.10	133.65	0	3	0.0000	0.0000	0.0000	0.0000	0	255
0	2701.70	133.65	0	3	0.0000	0.0000	0.0000	0.0000	0	255
0	2711.20	133.65	0	3	0.0000	0.0000	0.0000	0.0000	0	255
0	2720.80	133.65	0	3	0.0000	0.0000	0.0000	0.0000	0	255
0	2730.30	133.65	0	3	0.0000	0.0000	0.0000	0.0000	0	255
0	2739.90	133.65	0	3	0.0000	0.0000	0.0000	0.0000	0	255
0	2749.40	133.65	0	3	0.0000	0.0000	0.0000	0.0000	0	255
0	2758.90	133.65	0	3	0.0000	0.0000	0.0000	0.0000	0	255
0	2768.50	133.65	0	3	0.0000	0.0000	0.0000	0.0000	0	255
0	2778.00	133.65	0	3	0.0000	0.0000	0.0000	0.0000	0	255
0	2787.60	133.65	0	3	0.0000	0.0000	0.0000	0.0000	0	255
0	2797.10	133.65	0	3	0.0000	0.0000	0.0000	0.0000	0	255
0	2806.70	133.65	0	3	0.0000	0.0000	0.0000	0.0000	0	255
0	2816.20	133.65	0	3	0.0000	0.0000	0.0000	0.0000	0	255
0	2825.80	133.65	0	3	0.0000	0.0000	0.0000	0.0000	0	255
0	2835.30	133.65	0	3	0.0000	0.0000	0.0000	0.0000	0	255
0	2844.90	133.65	0	3	0.0000	0.0000	0.0000	0.0000	0	255
0	2854.40	133.65	0	3	0.0000	0.0000	0.0000	0.0000	0	255
0	0.0000	143.20	0	3	0.0000	0.0000	0.0000	0.0000	0	255
0	9.5465	143.20	0	3	0.0000	0.0000	0.0000	0.0000	0	255
0	19.093	143.20	0	3	0.0000	0.0000	0.0000	0.0000	0	255
0	28.640	143.20	0	3	0.0000	0.0000	0.0000	0.0000	0	255
0	38.186	143.20	0	3	0.0000	0.0000	0.0000	0.0000	0	255
0	47.733	143.20	0	3	0.0000	0.0000	0.0000	0.0000	0	255
0	57.279	143.20	0	3	0.0000	0.0000	0.0000	0.0000	0	255
0	66.826	143.20	0	3	0.0000	0.0000	0.0000	0.0000	0	255
0	76.372	143.20	0	3	0.0000	0.0000	0.0000	0.0000	0	255
0	85.919	143.20	0	3	0.0000	0.0000	0.0000	0.0000	0	255
0	95.465	143.20	0	3	0.0000	0.0000	0.0000	0.0000	0	255
0	105.01	143.20	0	3	0.0000	0.0000	0.0000	0.0000	0	255
0	114.56	143.20	0	3	0.0000	0.0000	0.0000	0.0000	0	255
0	124.10	143.20	0	3	0.0000	0.0000	0.0000	0.0000	0	255
0	133.65	143.20	0	3	0.0000	0.0000	0.0000	0.0000	0	255
0	143.20	143.20	0	3	0.0000	0.0000	0.0000	0.0000	0	255
0	152.74	143.20	0	3	0.0000	0.0000	0.0000	0.0000	0	255
0	162.29	143.20	0	3	0.0000	0.0000	0.0000	0.0000	0	255
0	171.84	143.20	0	3	0.0000	0.0000	0.0000	0.0000	0	255
0	181.38	143.20	0	3	0.0000	0.0000	0.0000	0.0000	0	255
0	190.93	143.20	0	3	0.0000	0.0000	0.0000	0.0000	0	255
0	200.48	143.20	0	3	0.0000	0.0000	0.0000	0.0000	0	255
0	210.02	143.20	0	3	0.0000	0.0000	0.0000	0.0000	0	255
0	219.57	143.20	0	3	0.0000	0.0000	0.0000	0.0000	0	255
0	229.12	143.20	0	3	0.0000	0.0000	0.0000	0.0000	0	255
0	238.66	143.20	0	3	0.0000	0.0000	0.0000	0.0000	0	255
0	248.21	143.20	0	3	0.0000	0.0000	0.0000	0.0000	0	255
0	257.76	143.20	0	3	0.0000	0.0000	0.0000	0.0000	0	255
0	267.30	143.20	0	3	0.0000	0.0000	0.0000	0.0000	0	255
0	276.85	143.20	0	3	0.0000	0.0000	0.0000	0.0000	0	255
0	286.40	143.20	0	3	0.0000	0.0000	0.0000	0.0000	0	255
0	295.94	143.20	0	3	0.0000	0.0000	0.0000	0.0000	0	255
0	305.49	143.20	0	3	0.0000	0.0000	0.0000	0.0000	0	255
0	315.04	143.20	0	3	0.0000	0.0000	0.0000	0.0000	0	255
0	324.58	143.20	0	3	0.0000	0.0000	0.0000	0.0000	0	255
0	334.13	143.20	0	3	0.0000	0.0000	0.0000	0.0000	0	255
0	343.67	143.20	0	3	0.0000	0.0000	0.0000	0.0000	0	255
0	353.22	143.20	0	3	0.0000	0.0000	0.0000	0.0000	0	255
0	362.77	143.20	0	3	0.0000	0.0000	0.0000	0.0000	0	255
0	372.31	143.20	0	3	0.0000	0.0000	0.0000	0.0000	0	255
0	381.86	143.20	0	3	0.0000	0.0000	0.0000	0.0000	0	255
0	391.41	143.20	0	3	0.0000	0.0000	0.0000	0.0000	0	255
0	400.95	143.20	0	3	0.0000	0.0000	0.0000	0.0000	0	255
0	410.50	143.20	0	3	0.0000	0.0000	0.0000	0.0000	0	255
0	420.05	143.20	0	3	0.0000	0.0000	0.0000	0.0000	0	255
0	429.59	143.20	0	3	0.0000	0.0000	0.0000	0.0000	0	255
0	439.14	143.20	0	3	0.0000	0.0000	0.0000	0.0000	0	255
0	448.69	143.20	0	3	0.0000	0.0000	0.0000	0.0000	0	255
0	458.23	143.20	0	3	0.0000	0.0000	0.0000	0.0000	0	255
0	467.78	143.20	0	3	0.0000	0.0000	0.0000	0.0000	0	255
0	477.33	143.20	0	3	0.0000	0.0000	0.0000	0.0000	0	255
0	486.87	143.20	0	3	0.0000	0.0000	0.0000	0.0000	0	255
0	496.42	143.20	0	3	0.0000	0.0000	0.0000	0.0000	0	255
0	505.97	143.20	0	3	0.0000	0.0000	0.0000	0.0000	0	255
0	515.51	143.20	0	3	0.0000	0.0000	0.0000	0.0000	0	255
0	525.06	143.20	0	3	0.0000	0.0000	0.0000	0.0000	0	255
0	534.61	143.20	0	3	0.0000	0.0000	0.0000	0.0000	0	255
0	544.15	143.20	0	3	0.0000	0.0000	0.0000	0.0000	0	255
0	553.70	143.20	0	3	0.0000	0.0000	0.0000	0.0000	0	255
0	563.24	143.20	0	3	0.0000	0.0000	0.0000	0.0000	0	255
0	572.79	143.20	0	3	0.0000	0.0000	0.0000	0.0000	0	255
0	582.34	143.20	0	3	0.0000	0.0000	0.0000	0.0000	0	255
0	591.88	143.20	0	3	0.0000	0.0000	0.0000	0.0000	0	255
0	601.43	143.20	0	3	0.0000	0.0000	0.0000	0.0000	0	255
0	610.98	143.20	0	3	0.0000	0.0000	0.0000	0.0000	0	255
0	620.52	143.20	0	3	0.0000	0.0000	0.0000	0.0000	0	255
0	630.07	143.20	0	3	0.0000	0.0000	0.0000	0.0000	0	255
0	639.62	143.20	0	3	0.0000	0.0000	0.0000	0.0000	0	255
0	649.16	143.20	0	3	0.0000	0.0000	0.0000	0.0000	0	255
0	658.71	143.20	0	3	0.0000	0.0000	0.0000	0.0000	0	255
0	668.26	143.20	0	3	0.0000	0.0000	0.0000	0.0000	0	255
0	677.80	143.20	0	3	0.0000	0.0000	0.0000	0.0000	0	255
0	687.35	143.20	0	3	0.0000	0.0000	0.0000	0.0000	0	255
0	696.90	143.20	0	3	0.0000	0.0000	0.0000	0.0000	0	255
0	706.44	143.20	0	3	0.0000	0.0000	0.0000	0.0000	0	255
0	715.99	143.20	0	3	0.0000	0.0000	0.0000	0.0000	0	255
0	725.54	143.20	0	3	0.0000	0.0000	0.0000	0.0000	0	255
0	735.08	143.20	0	3	0.0000	0.0000	0.0000	0.0000	0	255
0	744.63	143.20	0	3	0.0000	0.0000	0.0000	0.0000	0	255
0	754.18	143.20	0	3	0.0000	0.0000	0.0000	0.0000	0	255
0	763.72	143.20	0	3	0.0000	0.0000	0.0000	0.0000	0	255
0	773.27	143.20	0	3	0.0000	0.0000	0.0000	0.0000	0	255
0	782.81	143.20	0	3	0.0000	0.0000	0.0000	0.0000	0	255
0	792.36	143.20	0	3	0.0000	0.0000	0.0000	0.0000	0	255
0	801.91	143.20	0	3	0.0000	0.0000	0.0000	0.0000	0	255
0	811.45	143.20	0	3	0.0000	0.0000	0.0000	0.0000	0	255
0	821.00	143.20	0	3	0.0000	0.0000	0.0000	0.0000	0	255
0	830.55	143.20	0	3	0.0000	0.0000	0.0000	0.0000	0	255
0	840.09	143.20	0	3	0.0000	0.0000	0.0000	0.0000	0	255
0	849.64	143.20	0	3	0.0000	0.0000	0.0000	0.0000	0	255
0	859.19	143.20	0	3	0.0000	0.0000	0.0000	0.0000	0	255
0	868.73	143.20	0	3	0.0000	0.0000	0.0000	0.0000	0	255
0	878.28	143.20	0	3	0.0000	0.0000	0.0000	0.0000	0	255
0	887.83	143.20	0	3	0.0000	0.0000	0.0000	0.0000	0	255
0	897.37	143.20	0	3	0.0000	0.0000	0.0000	0.0000	0	255
0	906.92	143.20	0	3	0.0000	0.0000	0.0000	0.0000	0	255
0	916.47	143.20	0	3	0.0000	0.0000	0.0000	0.0000	0	255
0	926.01	143.20	0	3	0.0000	0.0000	0.0000	0.0000	0	255
0	935.56	143.20	0	3	0.0000	0.0000	0.0000	0.0000	0	255
0	945.11	143.20	0	3	0.0000	0.0000	0.0000	0.0000	0	255
0	954.65	143.20	0	3	0.0000	0.0000	0.0000	0.0000	0	255
0	964.20	143.20	0	3	0.0000	0.0000	0.0000	0.0000	0	255
0	973.75	143.20	0	3	0.0000	0.0000	0.0000	0.0000	0	255
0	983.29	143.20	0	3	0.0000	0.0000	0.0000	0.0000	0	255
0	992.84	143.20	0	3	0.0000	0.0000	0.0000	0.0000	0	255
0	1002.40	143.20	0	3	0.0000	0.0000	0.0000	0.0000	0	255
0	1011.90	143.20	0	3	0.0000	0.0000	0.0000	0.0000	0	255
0	1021.50	143.20	0	3	0.0000	0.0000	0.0000	0.0000	0	255
0	1031.00	143.20	0	3	0.0000	0.0000	0.0000	0.0000	0	255
0	1040.60	143.20	0	3	0.0000	0.0000	0.0000	0.0000	0	255
0	1050.10	143.20	0	3	0.0000	0.0000	0.0000	0.0000	0	255
0	1059.70	143.20	0	3	0.0000	0.0000	0.0000	0.0000	0	255
0	1069.20	143.20	0	3	0.0000	0.0000	0.0000	0.0000	0	255
0	1078.80	143.20	0	3	0.0000	0.0000	0.0000	0.0000	0	255
0	1088.30	143.20	0	3	0.0000	0.0000	0.0000	0.0000	0	255
0	1097.80	143.20	0	3	0.0000	0.0000	0.0000	0.0000	0	255
0	1107.40	143.20	0	3	0.0000	0.0000	0.0000	0.0000	0	255
0	1116.90	143.20	0	3	0.0000	0.0000	0.0000	0.0000	0	255
0	1126.50	143.20	0	3	0.0000	0.0000	0.0000	0.0000	0	255
0	1136.00	143.20	0	3	0.0000	0.0000	0.0000	0.0000	0	255
0	1145.60	143.20	0	3	0.0000	0.0000	0.0000	0.0000	0	255
0	1155.10	143.20	0	3	0.0000	0.0000	0.0000	0.0000	0	255
0	1164.70	143.20	0	3	0.0000	0.0000	0.0000	0.0000	0	255
0	1174.20	143.20	0	3	0.0000	0.0000	0.0000	0.0000	0	255
0	1183.80	143.20	0	3	0.0000	0.0000	0.0000	0.0000	0	255
0	1193.30	143.20	0	3	0.0000	0.0000	0.0000	0.0000	0	255
0	1202.90	143.20	0	3	0.0000	0.0000	0.0000	0.0000	0	255
0	1212.40	143.20	0	3	0.0000	0.0000	0.0000	0.0000	0	255
0	1222.00	143.20	0	3	0.0000	0.0000	0.0000	0.0000	0	255
0	1231.50	143.20	0	3	0.0000	0.0000	0.0000	0.0000	0	255
0	1241.00	143.20	0	3	0.0000	0.0000	0.0000	0.0000	0	255
0	1250.60	143.20	0	3	0.0000	0.0000	0.0000	0.0000	0	255
0	1260.10	143.20	0	3	0.0000	0.0000	0.0000	0.0000	0	255
0	1269.70	143.20	0	3	0.0000	0.0000	0.0000	0.0000	0	255
0	1279.20	143.20	0	3	0.0000	0.0000	0.0000	0.0000	0	255
0	1288.80	143.20	0	3	0.0000	0.0000	0.0000	0.0000	0	255
0	1298.30	143.20	0	3	0.0000	0.0000	0.0000	0.0000	0	255
0	1307.90	143.20	0	3	0.0000	0.0000	0.0000	0.0000	0	255
0	1317.40	143.20	0	3	0.0000	0.0000	0.0000	0.0000	0	255
0	1327.00	143.20	0	3	0.0000	0.0000	0.0000	0.0000	0	255
0	1336.50	143.20	0	3	0.0000	0.0000	0.0000	0.0000	0	255
0	1346.10	143.20	0	3	0.0000	0.0000	0.0000	0.0000	0	255
0	1355.60	143.20	0	3	0.0000	0.0000	0.0000	0.0000	0	255
0	1365.20	143.20	0	3	0.0000	0.0000	0.0000	0.0000	0	255
0	1374.70	143.20	0	3	0.0000	0.0000	0.0000	0.0000	0	255
0	1384.20	143.20	0	3	0.0000	0.0000	0.0000	0.0000	0	255
0	1393.80	143.20	0	3	0.0000	0.0000	0.0000	0.0000	0	255
0	1403.30	143.20	0	3	0.0000	0.0000	0.0000	0.0000	0	255
0	1412.90	143.20	0	3	0.0000	0.0000	0.0000	0.0000	0	255
0	1422.40	143.20	0	3	0.0000	0.0000	0.0000	0.0000	0	255
0	1432.00	143.20	0	3	0.0000	0.0000	0.0000	0.0000	0	255
0	1441.50	143.20	0	3	0.0000	0.0000	0.0000	0.0000	0	255
0	1451.10	143.20	0	3	0.0000	0.0000	0.0000	0.0000	0	255
0	1460.60	143.20	0	3	0.0000	0.0000	0.0000	0.0000	0	255
0	1470.20	143.20	0	3	0.0000	0.0000	0.0000	0.0000	0	255
0	1479.70	143.20	0	3	0.0000	0.0000	0.0000	0.0000	0	255
0	1489.30	143.20	0	3	0.0000	0.0000	0.0000	0.0000	0	255
0	1498.80	143.20	0	3	0.0000	0.0000	0.0000	0.0000	0	255
0	1508.40	143.20	0	3	0.0000	0.0000	0.0000	0.0000	0	255
0	1517.90	143.20	0	3	0.0000	0.0000	0.0000	0.0000	0	255
0	1527.40	143.20	0	3	0.0000	0.0000	0.0000	0.0000	0	255
0	1537.00	143.20	0	3	0.0000	0.0000	0.0000	0.0000	0	255
0	1546.50	143.20	0	3	0.0000	0.0000	0.0000	0.0000	0	255
0	1556.10	143.20	0	3	0.0000	0.0000	0.0000	0.0000	0	255
0	1565.60	143.20	0	3	0.0000	0.0000	0.0000	0.0000	0	255
0	1575.20	143.20	0	3	0.0000	0.0000	0.0000	0.0000	0	255
0	1584.70	143.20	0	3	0.0000	0.0000	0.0000	0.0000	0	255
0	1594.30	143.20	0	3	0.0000	0.0000	0.0000	0.0000	0	255
0	1603.80	143.20	0	3	0.0000	0.0000	0.0000	0.0000	0	255
0	1613.40	143.20	0	3	0.0000	0.0000	0.0000	0.0000	0	255
0	1622.90	143.20	0	3	0.0000	0.0000	0.0000	0.0000	0	255
0	1632.50	143.20	0	3	0.0000	0.0000	0.0000	0.0000	0	255
0	1642.00	143.20	0	3	0.0000	0.0000	0.0000	0.0000	0	255
0	1651.50	143.20	0	3	0.0000	0.0000	0.0000	0.0000	0	255
0	1661.10	143.20	0	3	0.0000	0.0000	0.0000	0.0000	0	255
0	1670.60	143.20	0	3	0.0000	0.0000	0.0000	0.0000	0	255
0	1680.20	143.20	0	3	0.0000	0.0000	0.0000	0.0000	0	255
0	1689.70	143.20	0	3	0.0000	0.0000	0.0000	0.0000	0	255
0	1699.30	143.20	0	3	0.0000	0.0000	0.0000	0.0000	0	255
0	1708.80	143.20	0	3	0.0000	0.0000	0.0000	0.0000	0	255
0	1718.40	143.20	0	3	0.0000	0.0000	0.0000	0.0000	0	255
0	1727.90	143.20	0	3	0.0000	0.0000	0.0000	0.0000	0	255
0	1737.50	143.20	0	3	0.0000	0.0000	0.0000	0.0000	0	255
0	1747.00	143.20	0	3	0.0000	0.0000	0.0000	0.0000	0	255
0	1756.60	143.20	0	3	0.0000	0.0000	0.0000	0.0000	0	255
0	1766.10	143.20	0	3	0.0000	0.0000	0.0000	0.0000	0	255
0	1775.70	143.20	0	3	0.0000	0.0000	0.0000	0.0000	0	255
0	1785.20	143.20	0	3	0.0000	0.0000	0.0000	0.0000	0	255
0	1794.70	143.20	0	3	0.0000	0.0000	0.0000	0.0000	0	255
0	1804.30	143.20	0	3	0.0000	0.0000	0.0000	0.0000	0	255
0	1813.80	143.20	0	3	0.0000	0.0000	0.0000	0.0000	0	255
0	1823.40	143.20	0	3	0.0000	0.0000	0.0000	0.0000	0	255
0	1832.90	143.20	0	3	0.0000	0.0000	0.0000	0.0000	0	255
0	1842.50	143.20	0	3	0.0000	0.0000	0.0000	0.0000	0	255
0	1852.00	143.20	0	3	0.0000	0.0000	0.0000	0.0000	0	255
0	1861.60	143.20	0	3	0.0000	0.0000	0.0000	0.0000	0	255
0	1871.10	143.20	0	3	0.0000	0.0000	0.0000	0.0000	0	255
0	1880.70	143.20	0	3	0.0000	0.0000	0.0000	0.0000	0	255
0	1890.20	143.20	0	3	0.0000	0.0000	0.0000	0.0000	0	255
0	1899.80	143.20	0	3	0.0000	0.0000	0.0000	0.0000	0	255
0	1909.30	143.20	0	3	0.0000	0.0000	0.0000	0.0000	0	255
0	1918.90	143.20	0	3	0.0000	0.0000	0.0000	0.0000	0	255
0	1928.40	143.20	0	3	0.0000	0.0000	0.0000	0.0000	0	255
0	1937.90	143.20	0	3	0.0000	0.0000	0.0000	0.0000	0	255
0	1947.50	143.20	0	3	0.0000	0.0000	0.0000	0.0000	0	255
0	1957.00	143.20	0	3	0.0000	0.0000	0.0000	0.0000	0	255
0	1966.60	143.20	0	3	0.0000	0.0000	0.0000	0.0000	0	255
0	1976.10	143.20	0	3	0.0000	0.0000	0.0000	0.0000	0	255
0	1985.70	143.20	0	3	0.0000	0.0000	0.0000	0.0000	0	255
0	1995.20	143.20	0	3	0.0000	0.0000	0.0000	0.0000	0	255
0	2004.80	143.20	0	3	0.0000	0.0000	0.0000	0.0000	0	255
0	2014.30	143.20	0	3	0.0000	0.0000	0.0000	0.0000	0	255
0	2023.90	143.20	0	3	0.0000	0.0000	0.0000	0.0000	0	255
0	2033.40	143.20	0	3	0.0000	0.0000	0.0000	0.0000	0	255
0	2043.00	143.20	0	3	0.0000	0.0000	0.0000	0.0000	0	255
0	2052.50	143.20	0	3	0.0000	0.0000	0.0000	0.0000	0	255
0	2062.00	143.20	0	3	0.0000	0.0000	0.0000	0.0000	0	255
0	2071.60	143.20	0	3	0.0000	0.0000	0.0000	0.0000	0	255
0	2081.10	143.20	0	3	0.0000	0.0000	0.0000	0.0000	0	255
0	2090.70	143.20	0	3	0.0000	0.0000	0.0000	0.0000	0	255
0	2100.20	143.20	0	3	0.0000	0.0000	0.0000	0.0000	0	255
0	2109.80	143.20	0	3	0.0000	0.0000	0.0000	0.0000	0	255
0	2119.30	143.20	0	3	0.0000	0.0000	0.0000	0.0000	0	255
0	2128.90	143.20	0	3	0.0000	0.0000	0.0000	0.0000	0	255
0	2138.40	143.20	0	3	0.0000	0.0000	0.0000	0.0000	0	255
0	2148.00	143.20	0	3	0.0000	0.0000	0.0000	0.0000	0	255
0	2157.50	143.20	0	3	0.0000	0.0000	0.0000	0.0000	0	255
0	2167.10	143.20	0	3	0.0000	0.0000	0.0000	0.0000	0	255
0	2176.60	143.20	0	3	0.0000	0.0000	0.0000	0.0000	0	255
0	2186.20	143.20	0	3	0.0000	0.0000	0.0000	0.0000	0	255
0	2195.70	143.20	0	3	0.0000	0.0000	0.0000	0.0000	0	255
0	2205.20	143.20	0	3	0.0000	0.0000	0.0000	0.0000	0	255
0	2214.80	143.20	0	3	0.0000	0.0000	0.0000	0.0000	0	255
0	2224.30	143.20	0	3	0.0000	0.0000	0.0000	0.0000	0	255
0	2233.90	143.20	0	3	0.0000	0.0000	0.0000	0.0000	0	255
0	2243.40	143.20	0	3	0.0000	0.0000	0.0000	0.0000	0	255
0	2253.00	143.20	0	3	0.0000	0.0000	0.0000	0.0000	0	255
0	2262.50	143.20	0	3	0.0000	0.0000	0.0000	0.0000	0	255
0	2272.10	143.20	0	3	0.0000	0.0000	0.0000	0.0000	0	255
0	2281.60	143.20	0	3	0.0000	0.0000	0.0000	0.0000	0	255
0	2291.20	143.20	0	3	0.0000	0.0000	0.0000	0.0000	0	255
0	2300.70	143.20	0	3	0.0000	0.0000	0.0000	0.0000	0	255
0	2310.30	143.20	0	3	0.0000	0.0000	0.0000	0.0000	0	255
0	2319.80	143.20	0	3	0.0000	0.0000	0.0000	0.0000	0	255
0	2329.40	143.20	0	3	0.0000	0.0000	0.0000	0.0000	0	255
0	2338.90	143.20	0	3	0.0000	0.0000	0.0000	0.0000	0	255
0	2348.40	143.20	0	3	0.0000	0.0000	0.0000	0.0000	0	255
0	2358.00	143.20	0	3	0.0000	0.0000	0.0000	0.0000	0	255
0	2367.50	143.20	0	3	0.0000	0.0000	0.0000	0.0000	0	255
0	2377.10	143.20	0	3	0.0000	0.0000	0.0000	0.0000	0	255
0	2386.60	143.20	0	3	0.0000	0.0000	0.0000	0.0000	0	255
0	2396.20	143.20	0	3	0.0000	0.0000	0.0000	0.0000	0	255
0	2405.70	143.20	0	3	0.0000	0.0000	0.0000	0.0000	0	255
0	2415.30	143.20	0	3	0.0000	0.0000	0.0000	0.0000	0	255
0	2424.80	143.20	0	3	0.0000	0.0000	0.0000	0.0000	0	255
0	2434.40	143.20	0	3	0.0000	0.0000	0.0000	0.0000	0	255
0	2443.90	143.20	0	3	0.0000	0.0000	0.0000	0.0000	0	255
0	2453.50	143.20	0	3	0.0000	0.0000	0.0000	0.0000	0	255
0	2463.00	143.20	0	3	0.0000	0.0000	0.0000	0.0000	0	255
0	2472.50	143.20	0	3	0.0000	0.0000	0.0000	0.0000	0	255
0	2482.10	143.20	0	3	0.0000	0.0000	0.0000	0.0000	0	255
0	2491.60	143.20	0	3	0.0000	0.0000	0.0000	0.0000	0	255
0	2501.20	143.20	0	3	0.0000	0.0000	0.0000	0.0000	0	255
0	2510.70	143.20	0	3	0.0000	0.0000	0.0000	0.0000	0	255
0	2520.30	143.20	0	3	0.0000	0.0000	0.0000	0.0000	0	255
0	2529.80	143.20	0	3	0.0000	0.0000	0.0000	0.0000	0	255
0	2539.40	143.20	0	3	0.0000	0.0000	0.0000	0.0000	0	255
0	2548.90	143.20	0	3	0.0000	0.0000	0.0000	0.0000	0	255
0	2558.50	143.20	0	3	0.0000	0.0000	0.0000	0.0000	0	255
0	2568.00	143.20	0	3	0.0000	0.0000	0.0000	0.0000	0	255
0	2577.60	143.20	0	3	0.0000	0.0000	0.0000	0.0000	0	255
0	2587.10	143.20	0	3	0.0000	0.0000	0.0000	0.0000	0	255
0	2596.70	143.20	0	3	0.0000	0.0000	0.0000	0.0000	0	255
0	2606.20	143.20	0	3	0.0000	0.0000	0.0000	0.0000	0	255
0	2615.70	143.20	0	3	0.0000	0.0000	0.0000	0.0000	0	255
0	2625.30	143.20	0	3	0.0000	0.0000	0.0000	0.0000	0	255
0	2634.80	143.20	0	3	0.0000	0.0000	0.0000	0.0000	0	255
0	2644.40	143.20	0	3	0.0000	0.0000	0.0000	0.0000	0	255
0	2653.90	143.20	0	3	0.0000	0.0000	0.0000	0.0000	0	255
0	2663.50	143.20	0	3	0.0000	0.0000	0.0000	0.0000	0	255
0	2673.00	143.20	0	3	0.0000	0.0000	0.0000	0.0000	0	255
0	2682.60	143.20	0	3	0.0000	0.0000	0.0000	0.0000	0	255
0	2692.10	143.20	0	3	0.0000	0.0000	0.0000	0.0000	0	255
0	2701.70	143.20	0	3	0.0000	0.0000	0.0000	0.0000	0	255
0	2711.20	143.20	0	3	0.0000	0.0000	0.0000	0.0000	0	255
0	2720.80	143.20	0	3	0.0000	0.0000	0.0000	0.0000	0	255
0	2730.30	143.20	0	3	0.0000	0.0000	0.0000	0.0000	0	255
0	2739.90	143.20	0	3	0.0000	0.0000	0.0000	0.0000	0	255
0	2749.40	143.20	0	3	0.0000	0.0000	0.0000	0.0000	0	255
0	2758.90	143.20	0	3	0.0000	0.0000	0.0000	0.0000	0	255
0	2768.50	143.20	0	3	0.0000	0.0000	0.0000	0.0000	0	255
0	2778.00	143.20	0	3	0.0000	0.0000	0.0000	0.0000	0	255
0	2787.60	143.20	0	3	0.0000	0.0000	0.0000	0.0000	0	255
0	2797.10	143.20	0	3	0.0000	0.0000	0.0000	0.0000	0	255
0	2806.70	143.20	0	3	0.0000	0.0000	0.0000	0.0000	0	255
0	2816.20	143.20	0	3	0.0000	0.0000	0.0000	0.0000	0	255
0	2825.80	143.20	0	3	0.0000	0.0000	0.0000	0.0000	0	255
0	2835.30	143.20	0	3	0.0000	0.0000	0.0000	0.0000	0	255
0	2844.90	143.20	0	3	0.0000	0.0000	0.0000	0.0000	0	255
0	2854.40	143.20	0	3	0.0000	0.0000	0.0000	0.0000	0	255
0	0.0000	152.74	0	3	0.0000	0.0000	0.0000	0.0000	0	255
0	9.5465	152.74	0	3	0.0000	0.0000	0.0000	0.0000	0	255
0	19.093	152.74	0	3	0.0000	0.0000	0.0000	0.0000	0	255
0	28.640	152.74	0	3	0.0000	0.0000	0.0000	0.0000	0	255
0	38.186	152.74	0	3	0.0000	0.0000	0.0000	0.0000	0	255
0	47.733	152.74	0	3	0.0000	0.0000	0.0000	0.0000	0	255
0	57.279	152.74	0	3	0.0000	0.0000	0.0000	0.0000	0	255
0	66.826	152.74	0	3	0.0000	0.0000	0.0000	0.0000	0	255
0	76.372	152.74	0	3	0.0000	0.0000	0.0000	0.0000	0	255
0	85.919	152.74	0	3	0.0000	0.0000	0.0000	0.0000	0	255
0	95.465	152.74	0	3	0.0000	0.0000	0.0000	0.0000	0	255
0	105.01	152.74	0	3	0.0000	0.0000	0.0000	0.0000	0	255
0	114.56	152.74	0	3	0.0000	0.0000	0.0000	0.0000	0	255
0	124.10	152.74	0	3	0.0000	0.0000	0.0000	0.0000	0	255
0	133.65	152.74	0	3	0.0000	0.0000	0.0000	0.0000	0	255
0	143.20	152.74	0	3	0.0000	0.0000	0.0000	0.0000	0	255
0	152.74	152.74	0	3	0.0000	0.0000	0.0000	0.0000	0	255
0	162.29	152.74	0	3	0.0000	0.0000	0.0000	0.0000	0	255
0	171.84	152.74	0	3	0.0000	0.0000	0.0000	0.0000	0	255
0	181.38	152.74	0	3	0.0000	0.0000	0.0000	0.0000	0	255
0	190.93	152.74	0	3	0.0000	0.0000	0.0000	0.0000	0	255
0	200.48	152.74	0	3	0.0000	0.0000	0.0000	0.0000	0	255
0	210.02	152.74	0	3	0.0000	0.0000	0.0000	0.0000	0	255
0	219.57	152.74	0	3	0.0000	0.0000	0.0000	0.0000	0	255
0	229.12	152.74	0	3	0.0000	0.0000	0.0000	0.0000	0	255
0	238.66	152.74	0	3	0.0000	0.0000	0.0000	0.0000	0	255
0	248.21	152.74	0	3	0.0000	0.0000	0.0000	0.0000	0	255
0	257.76	152.74	0	3	0.0000	0.0000	0.0000	0.0000	0	255
0	267.30	152.74	0	3	0.0000	0.0000	0.0000	0.0000	0	255
0	276.85	152.74	0	3	0.0000	0.0000	0.0000	0.0000	0	255
0	286.40	152.74	0	3	0.0000	0.0000	0.0000	0.0000	0	255
0	295.94	152.74	0	3	0.0000	0.0000	0.0000	0.0000	0	255
0	305.49	152.74	0	3	0.0000	0.0000	0.0000	0.0000	0	255
0	315.04	152.74	0	3	0.0000	0.0000	0.0000	0.0000	0	255
0	324.58	152.74	0	3	0.0000	0.0000	0.0000	0.0000	0	255
0	334.13	152.74	0	3	0.0000	0.0000	0.0000	0.0000	0	255
0	343.67	152.74	0	3	0.0000	0.0000	0.0000	0.0000	0	255
0	353.22	152.74	0	3	0.0000	0.0000	0.0000	0.0000	0	255
0	362.77	152.74	0	3	0.0000	0.0000	0.0000	0.0000	0	255
0	372.31	152.74	0	3	0.0000	0.0000	0.0000	0.0000	0	255
0	381.86	152.74	0	3	0.0000	0.0000	0.0000	0.0000	0	255
0	391.41	152.74	0	3	0.0000	0.0000	0.0000	0.0000	0	255
0	400.95	152.74	0	3	0.0000	0.0000	0.0000	0.0000	0	255
0	410.50	152.74	0	3	0.0000	0.0000	0.0000	0.0000	0	255
0	420.05	152.74	0	3	0.0000	0.0000	0.0000	0.0000	0	255
0	429.59	152.74	0	3	0.0000	0.0000	0.0000	0.0000	0	255
0	439.14	152.74	0	3	0.0000	0.0000	0.0000	0.0000	0	255
0	448.69	152.74	0	3	0.0000	0.0000	0.0000	0.0000	0	255
0	458.23	152.74	0	3	0.0000	0.0000	0.0000	0.0000	0	255
0	467.78	152.74	0	3	0.0000	0.0000	0.0000	0.0000	0	255
0	477.33	152.74	0	3	0.0000	0.0000	0.0000	0.0000	0	255
0	486.87	152.74	0	3	0.0000	0.0000	0.0000	0.0000	0	255
0	496.42	152.74	0	3	0.0000	0.0000	0.0000	0.0000	0	255
0	505.97	152.74	0	3	0.0000	0.0000	0.0000	0.0000	0	255
0	515.51	152.74	0	3	0.0000	0.0000	0.0000	0.0000	0	255
0	525.06	152.74	0	3	0.0000	0.0000	0.0000	0.0000	0	255
0	534.61	152.74	0	3	0.0000	0.0000	0.0000	0.0000	0	255
0	544.15	152.74	0	3	0.0000	0.0000	0.0000	0.0000	0	255
0	553.70	152.74	0	3	0.0000	0.0000	0.0000	0.0000	0	255
0	563.24	152.74	0	3	0.0000	0.0000	0.0000	0.0000	0	255
0	572.79	152.74	0	3	0.0000	0.0000	0.0000	0.0000	0	255
0	582.34	152.74	0	3	0.0000	0.0000	0.0000	0.0000	0	255
0	591.88	152.74	0	3	0.0000	0.0000	0.0000	0.0000	0	255
0	601.43	152.74	0	3	0.0000	0.0000	0.0000	0.0000	0	255
0	610.98	152.74	0	3	0.0000	0.0000	0.0000	0.0000	0	255
0	620.52	152.74	0	3	0.0000	0.0000	0.0000	0.0000	0	255
0	630.07	152.74	0	3	0.0000	0.0000	0.0000	0.0000	0	255
0	639.62	152.74	0	3	0.0000	0.0000	0.0000	0.0000	0	255
0	649.16	152.74	0	3	0.0000	0.0000	0.0000	0.0000	0	255
0	658.71	152.74	0	3	0.0000	0.0000	0.0000	0.0000	0	255
0	668.26	152.74	0	3	0.0000	0.0000	0.0000	0.0000	0	255
0	677.80	152.74	0	3	0.0000	0.0000	0.0000	0.0000	0	255
0	687.35	152.74	0	3	0.0000	0.0000	0.0000	0.0000	0	255
0	696.90	152.74	0	3	0.0000	0.0000	0.0000	0.0000	0	255
0	706.44	152.74	0	3	0.0000	0.0000	0.0000	0.0000	0	255
0	715.99	152.74	0	3	0.0000	0.0000	0.0000	0.0000	0	255
0	725.54	152.74	0	3	0.0000	0.0000	0.0000	0.0000	0	255
0	735.08	152.74	0	3	0.0000	0.0000	0.0000	0.0000	0	255
0	744.63	152.74	0	3	0.0000	0.0000	0.0000	0.0000	0	255
0	754.18	152.74	0	3	0.0000	0.0000	0.0000	0.0000	0	255
0	763.72	152.74	0	3	0.0000	0.0000	0.0000	0.0000	0	255
0	773.27	152.74	0	3	0.0000	0.0000	0.0000	0.0000	0	255
0	782.81	152.74	0	3	0.0000	0.0000	0.0000	0.0000	0	255
0	792.36	152.74	0	3	0.0000	0.0000	0.0000	0.0000	0	255
0	801.91	152.74	0	3	0.0000	0.0000	0.0000	0.0000	0	255
0	811.45	152.74	0	3	0.0000	0.0000	0.0000	0.0000	0	255
0	821.00	152.74	0	3	0.0000	0.0000	0.0000	0.0000	0	255
0	830.55	152.74	0	3	0.0000	0.0000	0.0000	0.0000	0	255
0	840.09	152.74	0	3	0.0000	0.0000	0.0000	0.0000	0	255
0	849.64	152.74	0	3	0.0000	0.0000	0.0000	0.0000	0	255
0	859.19	152.74	0	3	0.0000	0.0000	0.0000	0.0000	0	255
0	868.73	152.74	0	3	0.0000	0.0000	0.0000	0.0000	0	255
0	878.28	152.74	0	3	0.0000	0.0000	0.0000	0.0000	0	255
0	887.83	152.74	0	3	0.0000	0.0000	0.0000	0.0000	0	255
0	897.37	152.74	0	3	0.0000	0.0000	0.0000	0.0000	0	255
0	906.92	152.74	0	3	0.0000	0.0000	0.0000	0.0000	0	255
0	916.47	152.74	0	3	0.0000	0.0000	0.0000	0.0000	0	255
0	926.01	152.74	0	3	0.0000	0.0000	0.0000	0.0000	0	255
0	935.56	152.74	0	3	0.0000	0.0000	0.0000	0.0000	0	255
0	945.11	152.74	0	3	0.0000	0.0000	0.0000	0.0000	0	255
0	954.65	152.74	0	3	0.0000	0.0000	0.0000	0.0000	0	255
0	964.20	152.74	0	3	0.0000	0.0000	0.0000	0.0000	0	255
0	973.75	152.74	0	3	0.0000	0.0000	0.0000	0.0000	0	255
0	983.29	152.74	0	3	0.0000	0.0000	0.0000	0.0000	0	255
0	992.84	152.74	0	3	0.0000	0.0000	0.0000	0.0000	0	255
0	1002.40	152.74	0	3	0.0000	0.0000	0.0000	0.0000	0	255
0	1011.90	152.74	0	3	0.0000	0.0000	0.0000	0.0000	0	255
0	1021.50	152.74	0	3	0.0000	0.0000	0.0000	0.0000	0	255
0	1031.00	152.74	0	3	0.0000	0.0000	0.0000	0.0000	0	255
0	1040.60	152.74	0	3	0.0000	0.0000	0.0000	0.0000	0	255
0	1050.10	152.74	0	3	0.0000	0.0000	0.0000	0.0000	0	255
0	1059.70	152.74	0	3	0.0000	0.0000	0.0000	0.0000	0	255
0	1069.20	152.74	0	3	0.0000	0.0000	0.0000	0.0000	0	255
0	1078.80	152.74	0	3	0.0000	0.0000	0.0000	0.0000	0	255
0	1088.30	152.74	0	3	0.0000	0.0000	0.0000	0.0000	0	255
0	1097.80	152.74	0	3	0.0000	0.0000	0.0000	0.0000	0	255
0	1107.40	152.74	0	3	0.0000	0.0000	0.0000	0.0000	0	255
0	1116.90	152.74	0	3	0.0000	0.0000	0.0000	0.0000	0	255
0	1126.50	152.74	0	3	0.0000	0.0000	0.0000	0.0000	0	255
0	1136.00	152.74	0	3	0.0000	0.0000	0.0000	0.0000	0	255
0	1145.60	152.74	0	3	0.0000	0.0000	0.0000	0.0000	0	255
0	1155.10	152.74	0	3	0.0000	0.0000	0.0000	0.0000	0	255
0	1164.70	152.74	0	3	0.0000	0.0000	0.0000	0.0000	0	255
0	1174.20	152.74	0	3	0.0000	0.0000	0.0000	0.0000	0	255
0	1183.80	152.74	0	3	0.0000	0.0000	0.0000	0.0000	0	255
0	1193.30	152.74	0	3	0.0000	0.0000	0.0000	0.0000	0	255
0	1202.90	152.74	0	3	0.0000	0.0000	0.0000	0.0000	0	255
0	1212.40	152.74	0	3	0.0000	0.0000	0.0000	0.0000	0	255
0	1222.00	152.74	0	3	0.0000	0.0000	0.0000	0.0000	0	255
0	1231.50	152.74	0	3	0.0000	0.0000	0.0000	0.0000	0	255
0	1241.00	152.74	0	3	0.0000	0.0000	0.0000	0.0000	0	255
0	1250.60	152.74	0	3	0.0000	0.0000	0.0000	0.0000	0	255
0	1260.10	152.74	0	3	0.0000	0.0000	0.0000	0.0000	0	255
0	1269.70	152.74	0	3	0.0000	0.0000	0.0000	0.0000	0	255
0	1279.20	152.74	0	3	0.0000	0.0000	0.0000	0.0000	0	255
0	1288.80	152.74	0	3	0.0000	0.0000	0.0000	0.0000	0	255
0	1298.30	152.74	0	3	0.0000	0.0000	0.0000	0.0000	0	255
0	1307.90	152.74	0	3	0.0000	0.0000	0.0000	0.0000	0	255
0	1317.40	152.74	0	3	0.0000	0.0000	0.0000	0.0000	0	255
0	1327.00	152.74	0	3	0.0000	0.0000	0.0000	0.0000	0	255
0	1336.50	152.74	0	3	0.0000	0.0000	0.0000	0.0000	0	255
0	1346.10	152.74	0	3	0.0000	0.0000	0.0000	0.0000	0	255
0	1355.60	152.74	0	3	0.0000	0.0000	0.0000	0.0000	0	255
0	1365.20	152.74	0	3	0.0000	0.0000	0.0000	0.0000	0	255
0	1374.70	152.74	0	3	0.0000	0.0000	0.0000	0.0000	0	255
0	1384.20	152.74	0	3	0.0000	0.0000	0.0000	0.0000	0	255
0	1393.80	152.74	0	3	0.0000	0.0000	0.0000	0.0000	0	255
0	1403.30	152.74	0	3	0.0000	0.0000	0.0000	0.0000	0	255
0	1412.90	152.74	0	3	0.0000	0.0000	0.0000	0.0000	0	255
0	1422.40	152.74	0	3	0.0000	0.0000	0.0000	0.0000	0	255
0	1432.00	152.74	0	3	0.0000	0.0000	0.0000	0.0000	0	255
0	1441.50	152.74	0	3	0.0000	0.0000	0.0000	0.0000	0	255
0	1451.10	152.74	0	3	0.0000	0.0000	0.0000	0.0000	0	255
0	1460.60	152.74	0	3	0.0000	0.0000	0.0000	0.0000	0	255
0	1470.20	152.74	0	3	0.0000	0.0000	0.0000	0.0000	0	255
0	1479.70	152.74	0	3	0.0000	0.0000	0.0000	0.0000	0	255
0	1489.30	152.74	0	3	0.0000	0.0000	0.0000	0.0000	0	255
0	1498.80	152.74	0	3	0.0000	0.0000	0.0000	0.0000	0	255
0	1508.40	152.74	0	3	0.0000	0.0000	0.0000	0.0000	0	255
0	1517.90	152.74	0	3	0.0000	0.0000	0.0000	0.0000	0	255
0	1527.40	152.74	0	3	0.0000	0.0000	0.0000	0.0000	0	255
0	1537.00	152.74	0	3	0.0000	0.0000	0.0000	0.0000	0	255
0	1546.50	152.74	0	3	0.0000	0.0000	0.0000	0.0000	0	255
0	1556.10	152.74	0	3	0.0000	0.0000	0.0000	0.0000	0	255
0	1565.60	152.74	0	3	0.0000	0.0000	0.0000	0.0000	0	255
0	1575.20	152.74	0	3	0.0000	0.0000	0.0000	0.0000	0	255
0	1584.70	152.74	0	3	0.0000	0.0000	0.0000	0.0000	0	255
0	1594.30	152.74	0	3	0.0000	0.0000	0.0000	0.0000	0	255
0	1603.80	152.74	0	3	0.0000	0.0000	0.0000	0.0000	0	255
0	1613.40	152.74	0	3	0.0000	0.0000	0.0000	0.0000	0	255
0	1622.90	152.74	0	3	0.0000	0.0000	0.0000	0.0000	0	255
0	1632.50	152.74	0	3	0.0000	0.0000	0.0000	0.0000	0	255
0	1642.00	152.74	0	3	0.0000	0.0000	0.0000	0.0000	0	255
0	1651.50	152.74	0	3	0.0000	0.0000	0.0000	0.0000	0	255
0	1661.10	152.74	0	3	0.0000	0.0000	0.0000	0.0000	0	255
0	1670.60	152.74	0	3	0.0000	0.0000	0.0000	0.0000	0	255
0	1680.20	152.74	0	3	0.0000	0.0000	0.0000	0.0000	0	255
0	1689.70	152.74	0	3	0.0000	0.0000	0.0000	0.0000	0	255
0	1699.30	152.74	0	3	0.0000	0.0000	0.0000	0.0000	0	255
0	1708.80	152.74	0	3	0.0000	0.0000	0.0000	0.0000	0	255
0	1718.40	152.74	0	3	0.0000	0.0000	0.0000	0.0000	0	255
0	1727.90	152.74	0	3	0.0000	0.0000	0.0000	0.0000	0	255
0	1737.50	152.74	0	3	0.0000	0.0000	0.0000	0.0000	0	255
0	1747.00	152.74	0	3	0.0000	0.0000	0.0000	0.0000	0	255
0	1756.60	152.74	0	3	0.0000	0.0000	0.0000	0.0000	0	255
0	1766.10	152.74	0	3	0.0000	0.0000	0.0000	0.0000	0	255
0	1775.70	152.74	0	3	0.0000	0.0000	0.0000	0.0000	0	255
0	1785.20	152.74	0	3	0.0000	0.0000	0.0000	0.0000	0	255
0	1794.70	152.74	0	3	0.0000	0.0000	0.0000	0.0000	0	255
0	1804.30	152.74	0	3	0.0000	0.0000	0.0000	0.0000	0	255
0	1813.80	152.74	0	3	0.0000	0.0000	0.0000	0.0000	0	255
0	1823.40	152.74	0	3	0.0000	0.0000	0.0000	0.0000	0	255
0	1832.90	152.74	0	3	0.0000	0.0000	0.0000	0.0000	0	255
0	1842.50	152.74	0	3	0.0000	0.0000	0.0000	0.0000	0	255
0	1852.00	152.74	0	3	0.0000	0.0000	0.0000	0.0000	0	255
0	1861.60	152.74	0	3	0.0000	0.0000	0.0000	0.0000	0	255
0	1871.10	152.74	0	3	0.0000	0.0000	0.0000	0.0000	0	255
0	1880.70	152.74	0	3	0.0000	0.0000	0.0000	0.0000	0	255
0	1890.20	152.74	0	3	0.0000	0.0000	0.0000	0.0000	0	255
0	1899.80	152.74	0	3	0.0000	0.0000	0.0000	0.0000	0	255
0	1909.30	152.74	0	3	0.0000	0.0000	0.0000	0.0000	0	255
0	1918.90	152.74	0	3	0.0000	0.0000	0.0000	0.0000	0	255
0	1928.40	152.74	0	3	0.0000	0.0000	0.0000	0.0000	0	255
0	1937.90	152.74	0	3	0.0000	0.0000	0.0000	0.0000	0	255
0	1947.50	152.74	0	3	0.0000	0.0000	0.0000	0.0000	0	255
0	1957.00	152.74	0	3	0.0000	0.0000	0.0000	0.0000	0	255
0	1966.60	152.74	0	3	0.0000	0.0000	0.0000	0.0000	0	255
0	1976.10	152.74	0	3	0.0000	0.0000	0.0000	0.0000	0	255
0	1985.70	152.74	0	3	0.0000	0.0000	0.0000	0.0000	0	255
0	1995.20	152.74	0	3	0.0000	0.0000	0.0000	0.0000	0	255
0	2004.80	152.74	0	3	0.0000	0.0000	0.0000	0.0000	0	255
0	2014.30	152.74	0	3	0.0000	0.0000	0.0000	0.0000	0	255
0	2023.90	152.74	0	3	0.0000	0.0000	0.0000	0.0000	0	255
0	2033.40	152.74	0	3	0.0000	0.0000	0.0000	0.0000	0	255
0	2043.00	152.74	0	3	0.0000	0.0000	0.0000	0.0000	0	255
0	2052.50	152.74	0	3	0.0000	0.0000	0.0000	0.0000	0	255
0	2062.00	152.74	0	3	0.0000	0.0000	0.0000	0.0000	0	255
0	2071.60	152.74	0	3	0.0000	0.0000	0.0000	0.0000	0	255
0	2081.10	152.74	0	3	0.0000	0.0000	0.0000	0.0000	0	255
0	2090.70	152.74	0	3	0.0000	0.0000	0.0000	0.0000	0	255
0	2100.20	152.74	0	3	0.0000	0.0000	0.0000	0.0000	0	255
0	2109.80	152.74	0	3	0.0000	0.0000	0.0000	0.0000	0	255
0	2119.30	152.74	0	3	0.0000	0.0000	0.0000	0.0000	0	255
0	2128.90	152.74	0	3	0.0000	0.0000	0.0000	0.0000	0	255
0	2138.40	152.74	0	3	0.0000	0.0000	0.0000	0.0000	0	255
0	2148.00	152.74	0	3	0.0000	0.0000	0.0000	0.0000	0	255
0	2157.50	152.74	0	3	0.0000	0.0000	0.0000	0.0000	0	255
0	2167.10	152.74	0	3	0.0000	0.0000	0.0000	0.0000	0	255
0	2176.60	152.74	0	3	0.0000	0.0000	0.0000	0.0000	0	255
0	2186.20	152.74	0	3	0.0000	0.0000	0.0000	0.0000	0	255
0	2195.70	152.74	0	3	0.0000	0.0000	0.0000	0.0000	0	255
0	2205.20	152.74	0	3	0.0000	0.0000	0.0000	0.0000	0	255
0	2214.80	152.74	0	3	0.0000	0.0000	0.0000	0.0000	0	255
0	2224.30	152.74	0	3	0.0000	0.0000	0.0000	0.0000	0	255
0	2233.90	152.74	0	3	0.0000	0.0000	0.0000	0.0000	0	255
0	2243.40	152.74	0	3	0.0000	0.0000	0.0000	0.0000	0	255
0	2253.00	152.74	0	3	0.0000	0.0000	0.0000	0.0000	0	255
0	2262.50	152.74	0	3	0.0000	0.0000	0.0000	0.0000	0	255
0	2272.10	152.74	0	3	0.0000	0.0000	0.0000	0.0000	0	255
0	2281.60	152.74	0	3	0.0000	0.0000	0.0000	0.0000	0	255
0	2291.20	152.74	0	3	0.0000	0.0000	0.0000	0.0000	0	255
0	2300.70	152.74	0	3	0.0000	0.0000	0.0000	0.0000	0	255
0	2310.30	152.74	0	3	0.0000	0.0000	0.0000	0.0000	0	255
0	2319.80	152.74	0	3	0.0000	0.0000	0.0000	0.0000	0	255
0	2329.40	152.74	0	3	0.0000	0.0000	0.0000	0.0000	0	255
0	2338.90	152.74	0	3	0.0000	0.0000	0.0000	0.0000	0	255
0	2348.40	152.74	0	3	0.0000	0.0000	0.0000	0.0000	0	255
0	2358.00	152.74	0	3	0.0000	0.0000	0.0000	0.0000	0	255
0	2367.50	152.74	0	3	0.0000	0.0000	0.0000	0.0000	0	255
0	2377.10	152.74	0	3	0.0000	0.0000	0.0000	0.0000	0	255
0	2386.60	152.74	0	3	0.0000	0.0000	0.0000	0.0000	0	255
0	2396.20	152.74	0	3	0.0000	0.0000	0.0000	0.0000	0	255
0	2405.70	152.74	0	3	0.0000	0.0000	0.0000	0.0000	0	255
0	2415.30	152.74	0	3	0.0000	0.0000	0.0000	0.0000	0	255
0	2424.80	152.74	0	3	0.0000	0.0000	0.0000	0.0000	0	255
0	2434.40	152.74	0	3	0.0000	0.0000	0.0000	0.0000	0	255
0	2443.90	152.74	0	3	0.0000	0.0000	0.0000	0.0000	0	255
0	2453.50	152.74	0	3	0.0000	0.0000	0.0000	0.0000	0	255
0	2463.00	152.74	0	3	0.0000	0.0000	0.0000	0.0000	0	255
0	2472.50	152.74	0	3	0.0000	0.0000	0.0000	0.0000	0	255
0	2482.10	152.74	0	3	0.0000	0.0000	0.0000	0.0000	0	255
0	2491.60	152.74	0	3	0.0000	0.0000	0.0000	0.0000	0	255
0	2501.20	152.74	0	3	0.0000	0.0000	0.0000	0.0000	0	255
0	2510.70	152.74	0	3	0.0000	0.0000	0.0000	0.0000	0	255
0	2520.30	152.74	0	3	0.0000	0.0000	0.0000	0.0000	0	255
0	2529.80	152.74	0	3	0.0000	0.0000	0.0000	0.0000	0	255
0	2539.40	152.74	0	3	0.0000	0.0000	0.0000	0.0000	0	255
0	2548.90	152.74	0	3	0.0000	0.0000	0.0000	0.0000	0	255
0	2558.50	152.74	0	3	0.0000	0.0000	0.0000	0.0000	0	255
0	2568.00	152.74	0	3	0.0000	0.0000	0.0000	0.0000	0	255
0	2577.60	152.74	0	3	0.0000	0.0000	0.0000	0.0000	0	255
0	2587.10	152.74	0	3	0.0000	0.0000	0.0000	0.0000	0	255
0	2596.70	152.74	0	3	0.0000	0.0000	0.0000	0.0000	0	255
0	2606.20	152.74	0	3	0.0000	0.0000	0.0000	0.0000	0	255
0	2615.70	152.74	0	3	0.0000	0.0000	0.0000	0.0000	0	255
0	2625.30	152.74	0	3	0.0000	0.0000	0.0000	0.0000	0	255
0	2634.80	152.74	0	3	0.0000	0.0000	0.0000	0.0000	0	255
0	2644.40	152.74	0	3	0.0000	0.0000	0.0000	0.0000	0	255
0	2653.90	152.74	0	3	0.0000	0.0000	0.0000	0.0000	0	255
0	2663.50	152.74	0	3	0.0000	0.0000	0.0000	0.0000	0	255
0	2673.00	152.74	0	3	0.0000	0.0000	0.0000	0.0000	0	255
0	2682.60	152.74	0	3	0.0000	0.0000	0.0000	0.0000	0	255
0	2692.10	152.74	0	3	0.0000	0.0000	0.0000	0.0000	0	255
0	2701.70	152.74	0	3	0.0000	0.0000	0.0000	0.0000	0	255
0	2711.20	152.74	0	3	0.0000	0.0000	0.0000	0.0000	0	255
0	2720.80	152.74	0	3	0.0000	0.0000	0.0000	0.0000	0	255
0	2730.30	152.74	0	3	0.0000	0.0000	0.0000	0.0000	0	255
0	2739.90	152.74	0	3	0.0000	0.0000	0.0000	0.0000	0	255
0	2749.40	152.74	0	3	0.0000	0.0000	0.0000	0.0000	0	255
0	2758.90	152.74	0	3	0.0000	0.0000	0.0000	0.0000	0	255
0	2768.50	152.74	0	3	0.0000	0.0000	0.0000	0.0000	0	255
0	2778.00	152.74	0	3	0.0000	0.0000	0.0000	0.0000	0	255
0	2787.60	152.74	0	3	0.0000	0.0000	0.0000	0.0000	0	255
0	2797.10	152.74	0	3	0.0000	0.0000	0.0000	0.0000	0	255
0	2806.70	152.74	0	3	0.0000	0.0000	0.0000	0.0000	0	255
0	2816.20	152.74	0	3	0.0000	0.0000	0.0000	0.0000	0	255
0	2825.80	152.74	0	3	0.0000	0.0000	0.0000	0.0000	0	255
0	2835.30	152.74	0	3	0.0000	0.0000	0.0000	0.0000	0	255
0	2844.90	152.74	0	3	0.0000	0.0000	0.0000	0.0000	0	255
0	2854.40	152.74	0	3	0.0000	0.0000	0.0000	0.0000	0	255
0	0.0000	162.29	0	3	0.0000	0.0000	0.0000	0.0000	0	255
0	9.5465	162.29	0	3	0.0000	0.0000	0.0000	0.0000	0	255
0	19.093	162.29	0	3	0.0000	0.0000	0.0000	0.0000	0	255
0	28.640	162.29	0	3	0.0000	0.0000	0.0000	0.0000	0	255
0	38.186	162.29	0	3	0.0000	0.0000	0.0000	0.0000	0	255
0	47.733	162.29	0	3	0.0000	0.0000	0.0000	0.0000	0	255
0	57.279	162.29	0	3	0.0000	0.0000	0.0000	0.0000	0	255
0	66.826	162.29	0	3	0.0000	0.0000	0.0000	0.0000	0	255
0	76.372	162.29	0	3	0.0000	0.0000	0.0000	0.0000	0	255
0	85.919	162.29	0	3	0.0000	0.0000	0.0000	0.0000	0	255
0	95.465	162.29	0	3	0.0000	0.0000	0.0000	0.0000	0	255
0	105.01	162.29	0	3	0.0000	0.0000	0.0000	0.0000	0	255
0	114.56	162.29	0	3	0.0000	0.0000	0.0000	0.0000	0	255
0	124.10	162.29	0	3	0.0000	0.0000	0.0000	0.0000	0	255
0	133.65	162.29	0	3	0.0000	0.0000	0.0000	0.0000	0	255
0	143.20	162.29	0	3	0.0000	0.0000	0.0000	0.0000	0	255
0	152.74	162.29	0	3	0.0000	0.0000	0.0000	0.0000	0	255
0	162.29	162.29	0	3	0.0000	0.0000	0.0000	0.0000	0	255
0	171.84	162.29	0	3	0.0000	0.0000	0.0000	0.0000	0	255
0	181.38	162.29	0	3	0.0000	0.0000	0.0000	0.0000	0	255
0	190.93	162.29	0	3	0.0000	0.0000	0.0000	0.0000	0	255
0	200.48	162.29	0	3	0.0000	0.0000	0.0000	0.0000	0	255
0	210.02	162.29	0	3	0.0000	0.0000	0.0000	0.0000	0	255
0	219.57	162.29	0	3	0.0000	0.0000	0.0000	0.0000	0	255
0	229.12	162.29	0	3	0.0000	0.0000	0.0000	0.0000	0	255
0	238.66	162.29	0	3	0.0000	0.0000	0.0000	0.0000	0	255
0	248.21	162.29	0	3	0.0000	0.0000	0.0000	0.0000	0	255
0	257.76	162.29	0	3	0.0000	0.0000	0.0000	0.0000	0	255
0	267.30	162.29	0	3	0.0000	0.0000	0.0000	0.0000	0	255
0	276.85	162.29	0	3	0.0000	0.0000	0.0000	0.0000	0	255
0	286.40	162.29	0	3	0.0000	0.0000	0.0000	0.0000	0	255
0	295.94	162.29	0	3	0.0000	0.0000	0.0000	0.0000	0	255
0	305.49	162.29	0	3	0.0000	0.0000	0.0000	0.0000	0	255
0	315.04	162.29	0	3	0.0000	0.0000	0.0000	0.0000	0	255
0	324.58	162.29	0	3	0.0000	0.0000	0.0000	0.0000	0	255
0	334.13	162.29	0	3	0.0000	0.0000	0.0000	0.0000	0	255
0	343.67	162.29	0	3	0.0000	0.0000	0.0000	0.0000	0	255
0	353.22	162.29	0	3	0.0000	0.0000	0.0000	0.0000	0	255
0	362.77	162.29	0	3	0.0000	0.0000	0.0000	0.0000	0	255
0	372.31	162.29	0	3	0.0000	0.0000	0.0000	0.0000	0	255
0	381.86	162.29	0	3	0.0000	0.0000	0.0000	0.0000	0	255
0	391.41	162.29	0	3	0.0000	0.0000	0.0000	0.0000	0	255
0	400.95	162.29	0	3	0.0000	0.0000	0.0000	0.0000	0	255
0	410.50	162.29	0	3	0.0000	0.0000	0.0000	0.0000	0	255
0	420.05	162.29	0	3	0.0000	0.0000	0.0000	0.0000	0	255
0	429.59	162.29	0	3	0.0000	0.0000	0.0000	0.0000	0	255
0	439.14	162.29	0	3	0.0000	0.0000	0.0000	0.0000	0	255
0	448.69	162.29	0	3	0.0000	0.0000	0.0000	0.0000	0	255
0	458.23	162.29	0	3	0.0000	0.0000	0.0000	0.0000	0	255
0	467.78	162.29	0	3	0.0000	0.0000	0.0000	0.0000	0	255
0	477.33	162.29	0	3	0.0000	0.0000	0.0000	0.0000	0	255
0	486.87	162.29	0	3	0.0000	0.0000	0.0000	0.0000	0	255
0	496.42	162.29	0	3	0.0000	0.0000	0.0000	0.0000	0	255
0	505.97	162.29	0	3	0.0000	0.0000	0.0000	0.0000	0	255
0	515.51	162.29	0	3	0.0000	0.0000	0.0000	0.0000	0	255
0	525.06	162.29	0	3	0.0000	0.0000	0.0000	0.0000	0	255
0	534.61	162.29	0	3	0.0000	0.0000	0.0000	0.0000	0	255
0	544.15	162.29	0	3	0.0000	0.0000	0.0000	0.0000	0	255
0	553.70	162.29	0	3	0.0000	0.0000	0.0000	0.0000	0	255
0	563.24	162.29	0	3	0.0000	0.0000	0.0000	0.0000	0	255
0	572.79	162.29	0	3	0.0000	0.0000	0.0000	0.0000	0	255
0	582.34	162.29	0	3	0.0000	0.0000	0.0000	0.0000	0	255
0	591.88	162.29	0	3	0.0000	0.0000	0.0000	0.0000	0	255
0	601.43	162.29	0	3	0.0000	0.0000	0.0000	0.0000	0	255
0	610.98	162.29	0	3	0.0000	0.0000	0.0000	0.0000	0	255
0	620.52	162.29	0	3	0.0000	0.0000	0.0000	0.0000	0	255
0	630.07	162.29	0	3	0.0000	0.0000	0.0000	0.0000	0	255
0	639.62	162.29	0	3	0.0000	0.0000	0.0000	0.0000	0	255
0	649.16	162.29	0	3	0.0000	0.0000	0.0000	0.0000	0	255
0	658.71	162.29	0	3	0.0000	0.0000	0.0000	0.0000	0	255
0	668.26	162.29	0	3	0.0000	0.0000	0.0000	0.0000	0	255
0	677.80	162.29	0	3	0.0000	0.0000	0.0000	0.0000	0	255
0	687.35	162.29	0	3	0.0000	0.0000	0.0000	0.0000	0	255
0	696.90	162.29	0	3	0.0000	0.0000	0.0000	0.0000	0	255
0	706.44	162.29	0	3	0.0000	0.0000	0.0000	0.0000	0	255
0	715.99	162.29	0	3	0.0000	0.0000	0.0000	0.0000	0	255
0	725.54	162.29	0	3	0.0000	0.0000	0.0000	0.0000	0	255
0	735.08	162.29	0	3	0.0000	0.0000	0.0000	0.0000	0	255
0	744.63	162.29	0	3	0.0000	0.0000	0.0000	0.0000	0	255
0	754.18	162.29	0	3	0.0000	0.0000	0.0000	0.0000	0	255
0	763.72	162.29	0	3	0.0000	0.0000	0.0000	0.0000	0	255
0	773.27	162.29	0	3	0.0000	0.0000	0.0000	0.0000	0	255
0	782.81	162.29	0	3	0.0000	0.0000	0.0000	0.0000	0	255
0	792.36	162.29	0	3	0.0000	0.0000	0.0000	0.0000	0	255
0	801.91	162.29	0	3	0.0000	0.0000	0.0000	0.0000	0	255
0	811.45	162.29	0	3	0.0000	0.0000	0.0000	0.0000	0	255
0	821.00	162.29	0	3	0.0000	0.0000	0.0000	0.0000	0	255
0	830.55	162.29	0	3	0.0000	0.0000	0.0000	0.0000	0	255
0	840.09	162.29	0	3	0.0000	0.0000	0.0000	0.0000	0	255
0	849.64	162.29	0	3	0.0000	0.0000	0.0000	0.0000	0	255
0	859.19	162.29	0	3	0.0000	0.0000	0.0000	0.0000	0	255
0	868.73	162.29	0	3	0.0000	0.0000	0.0000	0.0000	0	255
0	878.28	162.29	0	3	0.0000	0.0000	0.0000	0.0000	0	255
0	887.83	162.29	0	3	0.0000	0.0000	0.0000	0.0000	0	255
0	897.37	162.29	0	3	0.0000	0.0000	0.0000	0.0000	0	255
0	906.92	162.29	0	3	0.0000	0.0000	0.0000	0.0000	0	255
0	916.47	162.29	0	3	0.0000	0.0000	0.0000	0.0000	0	255
0	926.01	162.29	0	3	0.0000	0.0000	0.0000	0.0000	0	255
0	935.56	162.29	0	3	0.0000	0.0000	0.0000	0.0000	0	255
0	945.11	162.29	0	3	0.0000	0.0000	0.0000	0.0000	0	255
0	954.65	162.29	0	3	0.0000	0.0000	0.0000	0.0000	0	255
0	964.20	162.29	0	3	0.0000	0.0000	0.0000	0.0000	0	255
0	973.75	162.29	0	3	0.0000	0.0000	0.0000	0.0000	0	255
0	983.29	162.29	0	3	0.0000	0.0000	0.0000	0.0000	0	255
0	992.84	162.29	0	3	0.0000	0.0000	0.0000	0.0000	0	255
0	1002.40	162.29	0	3	0.0000	0.0000	0.0000	0.0000	0	255
0	1011.90	162.29	0	3	0.0000	0.0000	0.0000	0.0000	0	255
0	1021.50	162.29	0	3	0.0000	0.0000	0.0000	0.0000	0	255
0	1031.00	162.29	0	3	0.0000	0.0000	0.0000	0.0000	0	255
0	1040.60	162.29	0	3	0.0000	0.0000	0.0000	0.0000	0	255
0	1050.10	162.29	0	3	0.0000	0.0000	0.0000	0.0000	0	255
0	1059.70	162.29	0	3	0.0000	0.0000	0.0000	0.0000	0	255
0	1069.20	162.29	0	3	0.0000	0.0000	0.0000	0.0000	0	255
0	1078.80	162.29	0	3	0.0000	0.0000	0.0000	0.0000	0	255
0	1088.30	162.29	0	3	0.0000	0.0000	0.0000	0.0000	0	255
0	1097.80	162.29	0	3	0.0000	0.0000	0.0000	0.0000	0	255
0	1107.40	162.29	0	3	0.0000	0.0000	0.0000	0.0000	0	255
0	1116.90	162.29	0	3	0.0000	0.0000	0.0000	0.0000	0	255
0	1126.50	162.29	0	3	0.0000	0.0000	0.0000	0.0000	0	255
0	1136.00	162.29	0	3	0.0000	0.0000	0.0000	0.0000	0	255
0	1145.60	162.29	0	3	0.0000	0.0000	0.0000	0.0000	0	255
0	1155.10	162.29	0	3	0.0000	0.0000	0.0000	0.0000	0	255
0	1164.70	162.29	0	3	0.0000	0.0000	0.0000	0.0000	0	255
0	1174.20	162.29	0	3	0.0000	0.0000	0.0000	0.0000	0	255
0	1183.80	162.29	0	3	0.0000	0.0000	0.0000	0.0000	0	255
0	1193.30	162.29	0	3	0.0000	0.0000	0.0000	0.0000	0	255
0	1202.90	162.29	0	3	0.0000	0.0000	0.0000	0.0000	0	255
0	1212.40	162.29	0	3	0.0000	0.0000	0.0000	0.0000	0	255
0	1222.00	162.29	0	3	0.0000	0.0000	0.0000	0.0000	0	255
0	1231.50	162.29	0	3	0.0000	0.0000	0.0000	0.0000	0	255
0	1241.00	162.29	0	3	0.0000	0.0000	0.0000	0.0000	0	255
0	1250.60	162.29	0	3	0.0000	0.0000	0.0000	0.0000	0	255
0	1260.10	162.29	0	3	0.0000	0.0000	0.0000	0.0000	0	255
0	1269.70	162.29	0	3	0.0000	0.0000	0.0000	0.0000	0	255
0	1279.20	162.29	0	3	0.0000	0.0000	0.0000	0.0000	0	255
0	1288.80	162.29	0	3	0.0000	0.0000	0.0000	0.0000	0	255
0	1298.30	162.29	0	3	0.0000	0.0000	0.0000	0.0000	0	255
0	1307.90	162.29	0	3	0.0000	0.0000	0.0000	0.0000	0	255
0	1317.40	162.29	0	3	0.0000	0.0000	0.0000	0.0000	0	255
0	1327.00	162.29	0	3	0.0000	0.0000	0.0000	0.0000	0	255
0	1336.50	162.29	0	3	0.0000	0.0000	0.0000	0.0000	0	255
0	1346.10	162.29	0	3	0.0000	0.0000	0.0000	0.0000	0	255
0	1355.60	162.29	0	3	0.0000	0.0000	0.0000	0.0000	0	255
0	1365.20	162.29	0	3	0.0000	0.0000	0.0000	0.0000	0	255
0	1374.70	162.29	0	3	0.0000	0.0000	0.0000	0.0000	0	255
0	1384.20	162.29	0	3	0.0000	0.0000	0.0000	0.0000	0	255
0	1393.80	162.29	0	3	0.0000	0.0000	0.0000	0.0000	0	255
0	1403.30	162.29	0	3	0.0000	0.0000	0.0000	0.0000	0	255
0	1412.90	162.29	0	3	0.0000	0.0000	0.0000	0.0000	0	255
0	1422.40	162.29	0	3	0.0000	0.0000	0.0000	0.0000	0	255
0	1432.00	162.29	0	3	0.0000	0.0000	0.0000	0.0000	0	255
0	1441.50	162.29	0	3	0.0000	0.0000	0.0000	0.0000	0	255
0	1451.10	162.29	0	3	0.0000	0.0000	0.0000	0.0000	0	255
0	1460.60	162.29	0	3	0.0000	0.0000	0.0000	0.0000	0	255
0	1470.20	162.29	0	3	0.0000	0.0000	0.0000	0.0000	0	255
0	1479.70	162.29	0	3	0.0000	0.0000	0.0000	0.0000	0	255
0	1489.30	162.29	0	3	0.0000	0.0000	0.0000	0.0000	0	255
0	1498.80	162.29	0	3	0.0000	0.0000	0.0000	0.0000	0	255
0	1508.40	162.29	0	3	0.0000	0.0000	0.0000	0.0000	0	255
0	1517.90	162.29	0	3	0.0000	0.0000	0.0000	0.0000	0	255
0	1527.40	162.29	0	3	0.0000	0.0000	0.0000	0.0000	0	255
0	1537.00	162.29	0	3	0.0000	0.0000	0.0000	0.0000	0	255
0	1546.50	162.29	0	3	0.0000	0.0000	0.0000	0.0000	0	255
0	1556.10	162.29	0	3	0.0000	0.0000	0.0000	0.0000	0	255
0	1565.60	162.29	0	3	0.0000	0.0000	0.0000	0.0000	0	255
0	1575.20	162.29	0	3	0.0000	0.0000	0.0000	0.0000	0	255
0	1584.70	162.29	0	3	0.0000	0.0000	0.0000	0.0000	0	255
0	1594.30	162.29	0	3	0.0000	0.0000	0.0000	0.0000	0	255
0	1603.80	162.29	0	3	0.0000	0.0000	0.0000	0.0000	0	255
0	1613.40	162.29	0	3	0.0000	0.0000	0.0000	0.0000	0	255
0	1622.90	162.29	0	3	0.0000	0.0000	0.0000	0.0000	0	255
0	1632.50	162.29	0	3	0.0000	0.0000	0.0000	0.0000	0	255
0	1642.00	162.29	0	3	0.0000	0.0000	0.0000	0.0000	0	255
0	1651.50	162.29	0	3	0.0000	0.0000	0.0000	0.0000	0	255
0	1661.10	162.29	0	3	0.0000	0.0000	0.0000	0.0000	0	255
0	1670.60	162.29	0	3	0.0000	0.0000	0.0000	0.0000	0	255
0	1680.20	162.29	0	3	0.0000	0.0000	0.0000	0.0000	0	255
0	1689.70	162.29	0	3	0.0000	0.0000	0.0000	0.0000	0	255
0	1699.30	162.29	0	3	0.0000	0.0000	0.0000	0.0000	0	255
0	1708.80	162.29	0	3	0.0000	0.0000	0.0000	0.0000	0	255
0	1718.40	162.29	0	3	0.0000	0.0000	0.0000	0.0000	0	255
0	1727.90	162.29	0	3	0.0000	0.0000	0.0000	0.0000	0	255
0	1737.50	162.29	0	3	0.0000	0.0000	0.0000	0.0000	0	255
0	1747.00	162.29	0	3	0.0000	0.0000	0.0000	0.0000	0	255
0	1756.60	162.29	0	3	0.0000	0.0000	0.0000	0.0000	0	255
0	1766.10	162.29	0	3	0.0000	0.0000	0.0000	0.0000	0	255
0	1775.70	162.29	0	3	0.0000	0.0000	0.0000	0.0000	0	255
0	1785.20	162.29	0	3	0.0000	0.0000	0.0000	0.0000	0	255
0	1794.70	162.29	0	3	0.0000	0.0000	0.0000	0.0000	0	255
0	1804.30	162.29	0	3	0.0000	0.0000	0.0000	0.0000	0	255
0	1813.80	162.29	0	3	0.0000	0.0000	0.0000	0.0000	0	255
0	1823.40	162.29	0	3	0.0000	0.0000	0.0000	0.0000	0	255
0	1832.90	162.29	0	3	0.0000	0.0000	0.0000	0.0000	0	255
0	1842.50	162.29	0	3	0.0000	0.0000	0.0000	0.0000	0	255
0	1852.00	162.29	0	3	0.0000	0.0000	0.0000	0.0000	0	255
0	1861.60	162.29	0	3	0.0000	0.0000	0.0000	0.0000	0	255
0	1871.10	162.29	0	3	0.0000	0.0000	0.0000	0.0000	0	255
0	1880.70	162.29	0	3	0.0000	0.0000	0.0000	0.0000	0	255
0	1890.20	162.29	0	3	0.0000	0.0000	0.0000	0.0000	0	255
0	1899.80	162.29	0	3	0.0000	0.0000	0.0000	0.0000	0	255
0	1909.30	162.29	0	3	0.0000	0.0000	0.0000	0.0000	0	255
0	1918.90	162.29	0	3	0.0000	0.0000	0.0000	0.0000	0	255
0	1928.40	162.29	0	3	0.0000	0.0000	0.0000	0.0000	0	255
0	1937.90	162.29	0	3	0.0000	0.0000	0.0000	0.0000	0	255
0	1947.50	162.29	0	3	0.0000	0.0000	0.0000	0.0000	0	255
0	1957.00	162.29	0	3	0.0000	0.0000	0.0000	0.0000	0	255
0	1966.60	162.29	0	3	0.0000	0.0000	0.0000	0.0000	0	255
0	1976.10	162.29	0	3	0.0000	0.0000	0.0000	0.0000	0	255
0	1985.70	162.29	0	3	0.0000	0.0000	0.0000	0.0000	0	255
0	1995.20	162.29	0	3	0.0000	0.0000	0.0000	0.0000	0	255
0	2004.80	162.29	0	3	0.0000	0.0000	0.0000	0.0000	0	255
0	2014.30	162.29	0	3	0.0000	0.0000	0.0000	0.0000	0	255
0	2023.90	162.29	0	3	0.0000	0.0000	0.0000	0.0000	0	255
0	2033.40	162.29	0	3	0.0000	0.0000	0.0000	0.0000	0	255
0	2043.00	162.29	0	3	0.0000	0.0000	0.0000	0.0000	0	255
0	2052.50	162.29	0	3	0.0000	0.0000	0.0000	0.0000	0	255
0	2062.00	162.29	0	3	0.0000	0.0000	0.0000	0.0000	0	255
0	2071.60	162.29	0	3	0.0000	0.0000	0.0000	0.0000	0	255
0	2081.10	162.29	0	3	0.0000	0.0000	0.0000	0.0000	0	255
0	2090.70	162.29	0	3	0.0000	0.0000	0.0000	0.0000	0	255
0	2100.20	162.29	0	3	0.0000	0.0000	0.0000	0.0000	0	255
0	2109.80	162.29	0	3	0.0000	0.0000	0.0000	0.0000	0	255
0	2119.30	162.29	0	3	0.0000	0.0000	0.0000	0.0000	0	255
0	2128.90	162.29	0	3	0.0000	0.0000	0.0000	0.0000	0	255
0	2138.40	162.29	0	3	0.0000	0.0000	0.0000	0.0000	0	255
0	2148.00	162.29	0	3	0.0000	0.0000	0.0000	0.0000	0	255
0	2157.50	162.29	0	3	0.0000	0.0000	0.0000	0.0000	0	255
0	2167.10	162.29	0	3	0.0000	0.0000	0.0000	0.0000	0	255
0	2176.60	162.29	0	3	0.0000	0.0000	0.0000	0.0000	0	255
0	2186.20	162.29	0	3	0.0000	0.0000	0.0000	0.0000	0	255
0	2195.70	162.29	0	3	0.0000	0.0000	0.0000	0.0000	0	255
0	2205.20	162.29	0	3	0.0000	0.0000	0.0000	0.0000	0	255
0	2214.80	162.29	0	3	0.0000	0.0000	0.0000	0.0000	0	255
0	2224.30	162.29	0	3	0.0000	0.0000	0.0000	0.0000	0	255
0	2233.90	162.29	0	3	0.0000	0.0000	0.0000	0.0000	0	255
0	2243.40	162.29	0	3	0.0000	0.0000	0.0000	0.0000	0	255
0	2253.00	162.29	0	3	0.0000	0.0000	0.0000	0.0000	0	255
0	2262.50	162.29	0	3	0.0000	0.0000	0.0000	0.0000	0	255
0	2272.10	162.29	0	3	0.0000	0.0000	0.0000	0.0000	0	255
0	2281.60	162.29	0	3	0.0000	0.0000	0.0000	0.0000	0	255
0	2291.20	162.29	0	3	0.0000	0.0000	0.0000	0.0000	0	255
0	2300.70	162.29	0	3	0.0000	0.0000	0.0000	0.0000	0	255
0	2310.30	162.29	0	3	0.0000	0.0000	0.0000	0.0000	0	255
0	2319.80	162.29	0	3	0.0000	0.0000	0.0000	0.0000	0	255
0	2329.40	162.29	0	3	0.0000	0.0000	0.0000	0.0000	0	255
0	2338.90	162.29	0	3	0.0000	0.0000	0.0000	0.0000	0	255
0	2348.40	162.29	0	3	0.0000	0.0000	0.0000	0.0000	0	255
0	2358.00	162.29	0	3	0.0000	0.0000	0.0000	0.0000	0	255
0	2367.50	162.29	0	3	0.0000	0.0000	0.0000	0.0000	0	255
0	2377.10	162.29	0	3	0.0000	0.0000	0.0000	0.0000	0	255
0	2386.60	162.29	0	3	0.0000	0.0000	0.0000	0.0000	0	255
0	2396.20	162.29	0	3	0.0000	0.0000	0.0000	0.0000	0	255
0	2405.70	162.29	0	3	0.0000	0.0000	0.0000	0.0000	0	255
0	2415.30	162.29	0	3	0.0000	0.0000	0.0000	0.0000	0	255
0	2424.80	162.29	0	3	0.0000	0.0000	0.0000	0.0000	0	255
0	2434.40	162.29	0	3	0.0000	0.0000	0.0000	0.0000	0	255
0	2443.90	162.29	0	3	0.0000	0.0000	0.0000	0.0000	0	255
0	2453.50	162.29	0	3	0.0000	0.0000	0.0000	0.0000	0	255
0	2463.00	162.29	0	3	0.0000	0.0000	0.0000	0.0000	0	255
0	2472.50	162.29	0	3	0.0000	0.0000	0.0000	0.0000	0	255
0	2482.10	162.29	0	3	0.0000	0.0000	0.0000	0.0000	0	255
0	2491.60	162.29	0	3	0.0000	0.0000	0.0000	0.0000	0	255
0	2501.20	162.29	0	3	0.0000	0.0000	0.0000	0.0000	0	255
0	2510.70	162.29	0	3	0.0000	0.0000	0.0000	0.0000	0	255
0	2520.30	162.29	0	3	0.0000	0.0000	0.0000	0.0000	0	255
0	2529.80	162.29	0	3	0.0000	0.0000	0.0000	0.0000	0	255
0	2539.40	162.29	0	3	0.0000	0.0000	0.0000	0.0000	0	255
0	2548.90	162.29	0	3	0.0000	0.0000	0.0000	0.0000	0	255
0	2558.50	162.29	0	3	0.0000	0.0000	0.0000	0.0000	0	255
0	2568.00	162.29	0	3	0.0000	0.0000	0.0000	0.0000	0	255
0	2577.60	162.29	0	3	0.0000	0.0000	0.0000	0.0000	0	255
0	2587.10	162.29	0	3	0.0000	0.0000	0.0000	0.0000	0	255
0	2596.70	162.29	0	3	0.0000	0.0000	0.0000	0.0000	0	255
0	2606.20	162.29	0	3	0.0000	0.0000	0.0000	0.0000	0	255
0	2615.70	162.29	0	3	0.0000	0.0000	0.0000	0.0000	0	255
0	2625.30	162.29	0	3	0.0000	0.0000	0.0000	0.0000	0	255
0	2634.80	162.29	0	3	0.0000	0.0000	0.0000	0.0000	0	255
0	2644.40	162.29	0	3	0.0000	0.0000	0.0000	0.0000	0	255
0	2653.90	162.29	0	3	0.0000	0.0000	0.0000	0.0000	0	255
0	2663.50	162.29	0	3	0.0000	0.0000	0.0000	0.0000	0	255
0	2673.00	162.29	0	3	0.0000	0.0000	0.0000	0.0000	0	255
0	2682.60	162.29	0	3	0.0000	0.0000	0.0000	0.0000	0	255
0	2692.10	162.29	0	3	0.0000	0.0000	0.0000	0.0000	0	255
0	2701.70	162.29	0	3	0.0000	0.0000	0.0000	0.0000	0	255
0	2711.20	162.29	0	3	0.0000	0.0000	0.0000	0.0000	0	255
0	2720.80	162.29	0	3	0.0000	0.0000	0.0000	0.0000	0	255
0	2730.30	162.29	0	3	0.0000	0.0000	0.0000	0.0000	0	255
0	2739.90	162.29	0	3	0.0000	0.0000	0.0000	0.0000	0	255
0	2749.40	162.29	0	3	0.0000	0.0000	0.0000	0.0000	0	255
0	2758.90	162.29	0	3	0.0000	0.0000	0.0000	0.0000	0	255
0	2768.50	162.29	0	3	0.0000	0.0000	0.0000	0.0000	0	255
0	2778.00	162.29	0	3	0.0000	0.0000	0.0000	0.0000	0	255
0	2787.60	162.29	0	3	0.0000	0.0000	0.0000	0.0000	0	255
0	2797.10	162.29	0	3	0.0000	0.0000	0.0000	0.0000	0	255
0	2806.70	162.29	0	3	0.0000	0.0000	0.0000	0.0000	0	255
0	2816.20	162.29	0	3	0.0000	0.0000	0.0000	0.0000	0	255
0	2825.80	162.29	0	3	0.0000	0.0000	0.0000	0.0000	0	255
0	2835.30	162.29	0	3	0.0000	0.0000	0.0000	0.0000	0	255
0	2844.90	162.29	0	3	0.0000	0.0000	0.0000	0.0000	0	255
0	2854.40	162.29	0	3	0.0000	0.0000	0.0000	0.0000	0	255
0	0.0000	171.84	0	3	0.0000	0.0000	0.0000	0.0000	0	255
0	9.5465	171.84	0	3	0.0000	0.0000	0.0000	0.0000	0	255
0	19.093	171.84	0	3	0.0000	0.0000	0.0000	0.0000	0	255
0	28.640	171.84	0	3	0.0000	0.0000	0.0000	0.0000	0	255
0	38.186	171.84	0	3	0.0000	0.0000	0.0000	0.0000	0	255
0	47.733	171.84	0	3	0.0000	0.0000	0.0000	0.0000	0	255
0	57.279	171.84	0	3	0.0000	0.0000	0.0000	0.0000	0	255
0	66.826	171.84	0	3	0.0000	0.0000	0.0000	0.0000	0	255
0	76.372	171.84	0	3	0.0000	0.0000	0.0000	0.0000	0	255
0	85.919	171.84	0	3	0.0000	0.0000	0.0000	0.0000	0	255
0	95.465	171.84	0	3	0.0000	0.0000	0.0000	0.0000	0	255
0	105.01	171.84	0	3	0.0000	0.0000	0.0000	0.0000	0	255
0	114.56	171.84	0	3	0.0000	0.0000	0.0000	0.0000	0	255
0	124.10	171.84	0	3	0.0000	0.0000	0.0000	0.0000	0	255
0	133.65	171.84	0	3	0.0000	0.0000	0.0000	0.0000	0	255
0	143.20	171.84	0	3	0.0000	0.0000	0.0000	0.0000	0	255
0	152.74	171.84	0	3	0.0000	0.0000	0.0000	0.0000	0	255
0	162.29	171.84	0	3	0.0000	0.0000	0.0000	0.0000	0	255
0	171.84	171.84	0	3	0.0000	0.0000	0.0000	0.0000	0	255
0	181.38	171.84	0	3	0.0000	0.0000	0.0000	0.0000	0	255
0	190.93	171.84	0	3	0.0000	0.0000	0.0000	0.0000	0	255
0	200.48	171.84	0	3	0.0000	0.0000	0.0000	0.0000	0	255
0	210.02	171.84	0	3	0.0000	0.0000	0.0000	0.0000	0	255
0	219.57	171.84	0	3	0.0000	0.0000	0.0000	0.0000	0	255
0	229.12	171.84	0	3	0.0000	0.0000	0.0000	0.0000	0	255
0	238.66	171.84	0	3	0.0000	0.0000	0.0000	0.0000	0	255
0	248.21	171.84	0	3	0.0000	0.0000	0.0000	0.0000	0	255
0	257.76	171.84	0	3	0.0000	0.0000	0.0000	0.0000	0	255
0	267.30	171.84	0	3	0.0000	0.0000	0.0000	0.0000	0	255
0	276.85	171.84	0	3	0.0000	0.0000	0.0000	0.0000	0	255
0	286.40	171.84	0	3	0.0000	0.0000	0.0000	0.0000	0	255
0	295.94	171.84	0	3	0.0000	0.0000	0.0000	0.0000	0	255
0	305.49	171.84	0	3	0.0000	0.0000	0.0000	0.0000	0	255
0	315.04	171.84	0	3	0.0000	0.0000	0.0000	0.0000	0	255
0	324.58	171.84	0	3	0.0000	0.0000	0.0000	0.0000	0	255
0	334.13	171.84	0	3	0.0000	0.0000	0.0000	0.0000	0	255
0	343.67	171.84	0	3	0.0000	0.0000	0.0000	0.0000	0	255
0	353.22	171.84	0	3	0.0000	0.0000	0.0000	0.0000	0	255
0	362.77	171.84	0	3	0.0000	0.0000	0.0000	0.0000	0	255
0	372.31	171.84	0	3	0.0000	0.0000	0.0000	0.0000	0	255
0	381.86	171.84	0	3	0.0000	0.0000	0.0000	0.0000	0	255
0	391.41	171.84	0	3	0.0000	0.0000	0.0000	0.0000	0	255
0	400.95	171.84	0	3	0.0000	0.0000	0.0000	0.0000	0	255
0	410.50	171.84	0	3	0.0000	0.0000	0.0000	0.0000	0	255
0	420.05	171.84	0	3	0.0000	0.0000	0.0000	0.0000	0	255
0	429.59	171.84	0	3	0.0000	0.0000	0.0000	0.0000	0	255
0	439.14	171.84	0	3	0.0000	0.0000	0.0000	0.0000	0	255
0	448.69	171.84	0	3	0.0000	0.0000	0.0000	0.0000	0	255
0	458.23	171.84	0	3	0.0000	0.0000	0.0000	0.0000	0	255
0	467.78	171.84	0	3	0.0000	0.0000	0.0000	0.0000	0	255
0	477.33	171.84	0	3	0.0000	0.0000	0.0000	0.0000	0	255
0	486.87	171.84	0	3	0.0000	0.0000	0.0000	0.0000	0	255
0	496.42	171.84	0	3	0.0000	0.0000	0.0000	0.0000	0	255
0	505.97	171.84	0	3	0.0000	0.0000	0.0000	0.0000	0	255
0	515.51	171.84	0	3	0.0000	0.0000	0.0000	0.0000	0	255
0	525.06	171.84	0	3	0.0000	0.0000	0.0000	0.0000	0	255
0	534.61	171.84	0	3	0.0000	0.0000	0.0000	0.0000	0	255
0	544.15	171.84	0	3	0.0000	0.0000	0.0000	0.0000	0	255
0	553.70	171.84	0	3	0.0000	0.0000	0.0000	0.0000	0	255
0	563.24	171.84	0	3	0.0000	0.0000	0.0000	0.0000	0	255
0	572.79	171.84	0	3	0.0000	0.0000	0.0000	0.0000	0	255
0	582.34	171.84	0	3	0.0000	0.0000	0.0000	0.0000	0	255
0	591.88	171.84	0	3	0.0000	0.0000	0.0000	0.0000	0	255
0	601.43	171.84	0	3	0.0000	0.0000	0.0000	0.0000	0	255
0	610.98	171.84	0	3	0.0000	0.0000	0.0000	0.0000	0	255
0	620.52	171.84	0	3	0.0000	0.0000	0.0000	0.0000	0	255
0	630.07	171.84	0	3	0.0000	0.0000	0.0000	0.0000	0	255
0	639.62	171.84	0	3	0.0000	0.0000	0.0000	0.0000	0	255
0	649.16	171.84	0	3	0.0000	0.0000	0.0000	0.0000	0	255
0	658.71	171.84	0	3	0.0000	0.0000	0.0000	0.0000	0	255
0	668.26	171.84	0	3	0.0000	0.0000	0.0000	0.0000	0	255
0	677.80	171.84	0	3	0.0000	0.0000	0.0000	0.0000	0	255
0	687.35	171.84	0	3	0.0000	0.0000	0.0000	0.0000	0	255
0	696.90	171.84	0	3	0.0000	0.0000	0.0000	0.0000	0	255
0	706.44	171.84	0	3	0.0000	0.0000	0.0000	0.0000	0	255
0	715.99	171.84	0	3	0.0000	0.0000	0.0000	0.0000	0	255
0	725.54	171.84	0	3	0.0000	0.0000	0.0000	0.0000	0	255
0	735.08	171.84	0	3	0.0000	0.0000	0.0000	0.0000	0	255
0	744.63	171.84	0	3	0.0000	0.0000	0.0000	0.0000	0	255
0	754.18	171.84	0	3	0.0000	0.0000	0.0000	0.0000	0	255
0	763.72	171.84	0	3	0.0000	0.0000	0.0000	0.0000	0	255
0	773.27	171.84	0	3	0.0000	0.0000	0.0000	0.0000	0	255
0	782.81	171.84	0	3	0.0000	0.0000	0.0000	0.0000	0	255
0	792.36	171.84	0	3	0.0000	0.0000	0.0000	0.0000	0	255
0	801.91	171.84	0	3	0.0000	0.0000	0.0000	0.0000	0	255
0	811.45	171.84	0	3	0.0000	0.0000	0.0000	0.0000	0	255
0	821.00	171.84	0	3	0.0000	0.0000	0.0000	0.0000	0	255
0	830.55	171.84	0	3	0.0000	0.0000	0.0000	0.0000	0	255
0	840.09	171.84	0	3	0.0000	0.0000	0.0000	0.0000	0	255
0	849.64	171.84	0	3	0.0000	0.0000	0.0000	0.0000	0	255
0	859.19	171.84	0	3	0.0000	0.0000	0.0000	0.0000	0	255
0	868.73	171.84	0	3	0.0000	0.0000	0.0000	0.0000	0	255
0	878.28	171.84	0	3	0.0000	0.0000	0.0000	0.0000	0	255
0	887.83	171.84	0	3	0.0000	0.0000	0.0000	0.0000	0	255
0	897.37	171.84	0	3	0.0000	0.0000	0.0000	0.0000	0	255
0	906.92	171.84	0	3	0.0000	0.0000	0.0000	0.0000	0	255
0	916.47	171.84	0	3	0.0000	0.0000	0.0000	0.0000	0	255
0	926.01	171.84	0	3	0.0000	0.0000	0.0000	0.0000	0	255
0	935.56	171.84	0	3	0.0000	0.0000	0.0000	0.0000	0	255
0	945.11	171.84	0	3	0.0000	0.0000	0.0000	0.0000	0	255
0	954.65	171.84	0	3	0.0000	0.0000	0.0000	0.0000	0	255
0	964.20	171.84	0	3	0.0000	0.0000	0.0000	0.0000	0	255
0	973.75	171.84	0	3	0.0000	0.0000	0.0000	0.0000	0	255
0	983.29	171.84	0	3	0.0000	0.0000	0.0000	0.0000	0	255
0	992.84	171.84	0	3	0.0000	0.0000	0.0000	0.0000	0	255
0	1002.40	171.84	0	3	0.0000	0.0000	0.0000	0.0000	0	255
0	1011.90	171.84	0	3	0.0000	0.0000	0.0000	0.0000	0	255
0	1021.50	171.84	0	3	0.0000	0.0000	0.0000	0.0000	0	255
0	1031.00	171.84	0	3	0.0000	0.0000	0.0000	0.0000	0	255
0	1040.60	171.84	0	3	0.0000	0.0000	0.0000	0.0000	0	255
0	1050.10	171.84	0	3	0.0000	0.0000	0.0000	0.0000	0	255
0	1059.70	171.84	0	3	0.0000	0.0000	0.0000	0.0000	0	255
0	1069.20	171.84	0	3	0.0000	0.0000	0.0000	0.0000	0	255
0	1078.80	171.84	0	3	0.0000	0.0000	0.0000	0.0000	0	255
0	1088.30	171.84	0	3	0.0000	0.0000	0.0000	0.0000	0	255
0	1097.80	171.84	0	3	0.0000	0.0000	0.0000	0.0000	0	255
0	1107.40	171.84	0	3	0.0000	0.0000	0.0000	0.0000	0	255
0	1116.90	171.84	0	3	0.0000	0.0000	0.0000	0.0000	0	255
0	1126.50	171.84	0	3	0.0000	0.0000	0.0000	0.0000	0	255
0	1136.00	171.84	0	3	0.0000	0.0000	0.0000	0.0000	0	255
0	1145.60	171.84	0	3	0.0000	0.0000	0.0000	0.0000	0	255
0	1155.10	171.84	0	3	0.0000	0.0000	0.0000	0.0000	0	255
0	1164.70	171.84	0	3	0.0000	0.0000	0.0000	0.0000	0	255
0	1174.20	171.84	0	3	0.0000	0.0000	0.0000	0.0000	0	255
0	1183.80	171.84	0	3	0.0000	0.0000	0.0000	0.0000	0	255
0	1193.30	171.84	0	3	0.0000	0.0000	0.0000	0.0000	0	255
0	1202.90	171.84	0	3	0.0000	0.0000	0.0000	0.0000	0	255
0	1212.40	171.84	0	3	0.0000	0.0000	0.0000	0.0000	0	255
0	1222.00	171.84	0	3	0.0000	0.0000	0.0000	0.0000	0	255
0	1231.50	171.84	0	3	0.0000	0.0000	0.0000	0.0000	0	255
0	1241.00	171.84	0	3	0.0000	0.0000	0.0000	0.0000	0	255
0	1250.60	171.84	0	3	0.0000	0.0000	0.0000	0.0000	0	255
0	1260.10	171.84	0	3	0.0000	0.0000	0.0000	0.0000	0	255
0	1269.70	171.84	0	3	0.0000	0.0000	0.0000	0.0000	0	255
0	1279.20	171.84	0	3	0.0000	0.0000	0.0000	0.0000	0	255
0	1288.80	171.84	0	3	0.0000	0.0000	0.0000	0.0000	0	255
0	1298.30	171.84	0	3	0.0000	0.0000	0.0000	0.0000	0	255
0	1307.90	171.84	0	3	0.0000	0.0000	0.0000	0.0000	0	255
0	1317.40	171.84	0	3	0.0000	0.0000	0.0000	0.0000	0	255
0	1327.00	171.84	0	3	0.0000	0.0000	0.0000	0.0000	0	255
0	1336.50	171.84	0	3	0.0000	0.0000	0.0000	0.0000	0	255
0	1346.10	171.84	0	3	0.0000	0.0000	0.0000	0.0000	0	255
0	1355.60	171.84	0	3	0.0000	0.0000	0.0000	0.0000	0	255
0	1365.20	171.84	0	3	0.0000	0.0000	0.0000	0.0000	0	255
0	1374.70	171.84	0	3	0.0000	0.0000	0.0000	0.0000	0	255
0	1384.20	171.84	0	3	0.0000	0.0000	0.0000	0.0000	0	255
0	1393.80	171.84	0	3	0.0000	0.0000	0.0000	0.0000	0	255
0	1403.30	171.84	0	3	0.0000	0.0000	0.0000	0.0000	0	255
0	1412.90	171.84	0	3	0.0000	0.0000	0.0000	0.0000	0	255
0	1422.40	171.84	0	3	0.0000	0.0000	0.0000	0.0000	0	255
0	1432.00	171.84	0	3	0.0000	0.0000	0.0000	0.0000	0	255
0	1441.50	171.84	0	3	0.0000	0.0000	0.0000	0.0000	0	255
0	1451.10	171.84	0	3	0.0000	0.0000	0.0000	0.0000	0	255
0	1460.60	171.84	0	3	0.0000	0.0000	0.0000	0.0000	0	255
0	1470.20	171.84	0	3	0.0000	0.0000	0.0000	0.0000	0	255
0	1479.70	171.84	0	3	0.0000	0.0000	0.0000	0.0000	0	255
0	1489.30	171.84	0	3	0.0000	0.0000	0.0000	0.0000	0	255
0	1498.80	171.84	0	3	0.0000	0.0000	0.0000	0.0000	0	255
0	1508.40	171.84	0	3	0.0000	0.0000	0.0000	0.0000	0	255
0	1517.90	171.84	0	3	0.0000	0.0000	0.0000	0.0000	0	255
0	1527.40	171.84	0	3	0.0000	0.0000	0.0000	0.0000	0	255
0	1537.00	171.84	0	3	0.0000	0.0000	0.0000	0.0000	0	255
0	1546.50	171.84	0	3	0.0000	0.0000	0.0000	0.0000	0	255
0	1556.10	171.84	0	3	0.0000	0.0000	0.0000	0.0000	0	255
0	1565.60	171.84	0	3	0.0000	0.0000	0.0000	0.0000	0	255
0	1575.20	171.84	0	3	0.0000	0.0000	0.0000	0.0000	0	255
0	1584.70	171.84	0	3	0.0000	0.0000	0.0000	0.0000	0	255
0	1594.30	171.84	0	3	0.0000	0.0000	0.0000	0.0000	0	255
0	1603.80	171.84	0	3	0.0000	0.0000	0.0000	0.0000	0	255
0	1613.40	171.84	0	3	0.0000	0.0000	0.0000	0.0000	0	255
0	1622.90	171.84	0	3	0.0000	0.0000	0.0000	0.0000	0	255
0	1632.50	171.84	0	3	0.0000	0.0000	0.0000	0.0000	0	255
0	1642.00	171.84	0	3	0.0000	0.0000	0.0000	0.0000	0	255
0	1651.50	171.84	0	3	0.0000	0.0000	0.0000	0.0000	0	255
0	1661.10	171.84	0	3	0.0000	0.0000	0.0000	0.0000	0	255
0	1670.60	171.84	0	3	0.0000	0.0000	0.0000	0.0000	0	255
0	1680.20	171.84	0	3	0.0000	0.0000	0.0000	0.0000	0	255
0	1689.70	171.84	0	3	0.0000	0.0000	0.0000	0.0000	0	255
0	1699.30	171.84	0	3	0.0000	0.0000	0.0000	0.0000	0	255
0	1708.80	171.84	0	3	0.0000	0.0000	0.0000	0.0000	0	255
0	1718.40	171.84	0	3	0.0000	0.0000	0.0000	0.0000	0	255
0	1727.90	171.84	0	3	0.0000	0.0000	0.0000	0.0000	0	255
0	1737.50	171.84	0	3	0.0000	0.0000	0.0000	0.0000	0	255
0	1747.00	171.84	0	3	0.0000	0.0000	0.0000	0.0000	0	255
0	1756.60	171.84	0	3	0.0000	0.0000	0.0000	0.0000	0	255
0	1766.10	171.84	0	3	0.0000	0.0000	0.0000	0.0000	0	255
0	1775.70	171.84	0	3	0.0000	0.0000	0.0000	0.0000	0	255
0	1785.20	171.84	0	3	0.0000	0.0000	0.0000	0.0000	0	255
0	1794.70	171.84	0	3	0.0000	0.0000	0.0000	0.0000	0	255
0	1804.30	171.84	0	3	0.0000	0.0000	0.0000	0.0000	0	255
0	1813.80	171.84	0	3	0.0000	0.0000	0.0000	0.0000	0	255
0	1823.40	171.84	0	3	0.0000	0.0000	0.0000	0.0000	0	255
0	1832.90	171.84	0	3	0.0000	0.0000	0.0000	0.0000	0	255
0	1842.50	171.84	0	3	0.0000	0.0000	0.0000	0.0000	0	255
0	1852.00	171.84	0	3	0.0000	0.0000	0.0000	0.0000	0	255
0	1861.60	171.84	0	3	0.0000	0.0000	0.0000	0.0000	0	255
0	1871.10	171.84	0	3	0.0000	0.0000	0.0000	0.0000	0	255
0	1880.70	171.84	0	3	0.0000	0.0000	0.0000	0.0000	0	255
0	1890.20	171.84	0	3	0.0000	0.0000	0.0000	0.0000	0	255
0	1899.80	171.84	0	3	0.0000	0.0000	0.0000	0.0000	0	255
0	1909.30	171.84	0	3	0.0000	0.0000	0.0000	0.0000	0	255
0	1918.90	171.84	0	3	0.0000	0.0000	0.0000	0.0000	0	255
0	1928.40	171.84	0	3	0.0000	0.0000	0.0000	0.0000	0	255
0	1937.90	171.84	0	3	0.0000	0.0000	0.0000	0.0000	0	255
0	1947.50	171.84	0	3	0.0000	0.0000	0.0000	0.0000	0	255
0	1957.00	171.84	0	3	0.0000	0.0000	0.0000	0.0000	0	255
0	1966.60	171.84	0	3	0.0000	0.0000	0.0000	0.0000	0	255
0	1976.10	171.84	0	3	0.0000	0.0000	0.0000	0.0000	0	255
0	1985.70	171.84	0	3	0.0000	0.0000	0.0000	0.0000	0	255
0	1995.20	171.84	0	3	0.0000	0.0000	0.0000	0.0000	0	255
0	2004.80	171.84	0	3	0.0000	0.0000	0.0000	0.0000	0	255
0	2014.30	171.84	0	3	0.0000	0.0000	0.0000	0.0000	0	255
0	2023.90	171.84	0	3	0.0000	0.0000	0.0000	0.0000	0	255
0	2033.40	171.84	0	3	0.0000	0.0000	0.0000	0.0000	0	255
0	2043.00	171.84	0	3	0.0000	0.0000	0.0000	0.0000	0	255
0	2052.50	171.84	0	3	0.0000	0.0000	0.0000	0.0000	0	255
0	2062.00	171.84	0	3	0.0000	0.0000	0.0000	0.0000	0	255
0	2071.60	171.84	0	3	0.0000	0.0000	0.0000	0.0000	0	255
0	2081.10	171.84	0	3	0.0000	0.0000	0.0000	0.0000	0	255
0	2090.70	171.84	0	3	0.0000	0.0000	0.0000	0.0000	0	255
0	2100.20	171.84	0	3	0.0000	0.0000	0.0000	0.0000	0	255
0	2109.80	171.84	0	3	0.0000	0.0000	0.0000	0.0000	0	255
0	2119.30	171.84	0	3	0.0000	0.0000	0.0000	0.0000	0	255
0	2128.90	171.84	0	3	0.0000	0.0000	0.0000	0.0000	0	255
0	2138.40	171.84	0	3	0.0000	0.0000	0.0000	0.0000	0	255
0	2148.00	171.84	0	3	0.0000	0.0000	0.0000	0.0000	0	255
0	2157.50	171.84	0	3	0.0000	0.0000	0.0000	0.0000	0	255
0	2167.10	171.84	0	3	0.0000	0.0000	0.0000	0.0000	0	255
0	2176.60	171.84	0	3	0.0000	0.0000	0.0000	0.0000	0	255
0	2186.20	171.84	0	3	0.0000	0.0000	0.0000	0.0000	0	255
0	2195.70	171.84	0	3	0.0000	0.0000	0.0000	0.0000	0	255
0	2205.20	171.84	0	3	0.0000	0.0000	0.0000	0.0000	0	255
0	2214.80	171.84	0	3	0.0000	0.0000	0.0000	0.0000	0	255
0	2224.30	171.84	0	3	0.0000	0.0000	0.0000	0.0000	0	255
0	2233.90	171.84	0	3	0.0000	0.0000	0.0000	0.0000	0	255
0	2243.40	171.84	0	3	0.0000	0.0000	0.0000	0.0000	0	255
0	2253.00	171.84	0	3	0.0000	0.0000	0.0000	0.0000	0	255
0	2262.50	171.84	0	3	0.0000	0.0000	0.0000	0.0000	0	255
0	2272.10	171.84	0	3	0.0000	0.0000	0.0000	0.0000	0	255
0	2281.60	171.84	0	3	0.0000	0.0000	0.0000	0.0000	0	255
0	2291.20	171.84	0	3	0.0000	0.0000	0.0000	0.0000	0	255
0	2300.70	171.84	0	3	0.0000	0.0000	0.0000	0.0000	0	255
0	2310.30	171.84	0	3	0.0000	0.0000	0.0000	0.0000	0	255
0	2319.80	171.84	0	3	0.0000	0.0000	0.0000	0.0000	0	255
0	2329.40	171.84	0	3	0.0000	0.0000	0.0000	0.0000	0	255
0	2338.90	171.84	0	3	0.0000	0.0000	0.0000	0.0000	0	255
0	2348.40	171.84	0	3	0.0000	0.0000	0.0000	0.0000	0	255
0	2358.00	171.84	0	3	0.0000	0.0000	0.0000	0.0000	0	255
0	2367.50	171.84	0	3	0.0000	0.0000	0.0000	0.0000	0	255
0	2377.10	171.84	0	3	0.0000	0.0000	0.0000	0.0000	0	255
0	2386.60	171.84	0	3	0.0000	0.0000	0.0000	0.0000	0	255
0	2396.20	171.84	0	3	0.0000	0.0000	0.0000	0.0000	0	255
0	2405.70	171.84	0	3	0.0000	0.0000	0.0000	0.0000	0	255
0	2415.30	171.84	0	3	0.0000	0.0000	0.0000	0.0000	0	255
0	2424.80	171.84	0	3	0.0000	0.0000	0.0000	0.0000	0	255
0	2434.40	171.84	0	3	0.0000	0.0000	0.0000	0.0000	0	255
0	2443.90	171.84	0	3	0.0000	0.0000	0.0000	0.0000	0	255
0	2453.50	171.84	0	3	0.0000	0.0000	0.0000	0.0000	0	255
0	2463.00	171.84	0	3	0.0000	0.0000	0.0000	0.0000	0	255
0	2472.50	171.84	0	3	0.0000	0.0000	0.0000	0.0000	0	255
0	2482.10	171.84	0	3	0.0000	0.0000	0.0000	0.0000	0	255
0	2491.60	171.84	0	3	0.0000	0.0000	0.0000	0.0000	0	255
0	2501.20	171.84	0	3	0.0000	0.0000	0.0000	0.0000	0	255
0	2510.70	171.84	0	3	0.0000	0.0000	0.0000	0.0000	0	255
0	2520.30	171.84	0	3	0.0000	0.0000	0.0000	0.0000	0	255
0	2529.80	171.84	0	3	0.0000	0.0000	0.0000	0.0000	0	255
0	2539.40	171.84	0	3	0.0000	0.0000	0.0000	0.0000	0	255
0	2548.90	171.84	0	3	0.0000	0.0000	0.0000	0.0000	0	255
0	2558.50	171.84	0	3	0.0000	0.0000	0.0000	0.0000	0	255
0	2568.00	171.84	0	3	0.0000	0.0000	0.0000	0.0000	0	255
0	2577.60	171.84	0	3	0.0000	0.0000	0.0000	0.0000	0	255
0	2587.10	171.84	0	3	0.0000	0.0000	0.0000	0.0000	0	255
0	2596.70	171.84	0	3	0.0000	0.0000	0.0000	0.0000	0	255
0	2606.20	171.84	0	3	0.0000	0.0000	0.0000	0.0000	0	255
0	2615.70	171.84	0	3	0.0000	0.0000	0.0000	0.0000	0	255
0	2625.30	171.84	0	3	0.0000	0.0000	0.0000	0.0000	0	255
0	2634.80	171.84	0	3	0.0000	0.0000	0.0000	0.0000	0	255
0	2644.40	171.84	0	3	0.0000	0.0000	0.0000	0.0000	0	255
0	2653.90	171.84	0	3	0.0000	0.0000	0.0000	0.0000	0	255
0	2663.50	171.84	0	3	0.0000	0.0000	0.0000	0.0000	0	255
0	2673.00	171.84	0	3	0.0000	0.0000	0.0000	0.0000	0	255
0	2682.60	171.84	0	3	0.0000	0.0000	0.0000	0.0000	0	255
0	2692.10	171.84	0	3	0.0000	0.0000	0.0000	0.0000	0	255
0	2701.70	171.84	0	3	0.0000	0.0000	0.0000	0.0000	0	255
0	2711.20	171.84	0	3	0.0000	0.0000	0.0000	0.0000	0	255
0	2720.80	171.84	0	3	0.0000	0.0000	0.0000	0.0000	0	255
0	2730.30	171.84	0	3	0.0000	0.0000	0.0000	0.0000	0	255
0	2739.90	171.84	0	3	0.0000	0.0000	0.0000	0.0000	0	255
0	2749.40	171.84	0	3	0.0000	0.0000	0.0000	0.0000	0	255
0	2758.90	171.84	0	3	0.0000	0.0000	0.0000	0.0000	0	255
0	2768.50	171.84	0	3	0.0000	0.0000	0.0000	0.0000	0	255
0	2778.00	171.84	0	3	0.0000	0.0000	0.0000	0.0000	0	255
0	2787.60	171.84	0	3	0.0000	0.0000	0.0000	0.0000	0	255
0	2797.10	171.84	0	3	0.0000	0.0000	0.0000	0.0000	0	255
0	2806.70	171.84	0	3	0.0000	0.0000	0.0000	0.0000	0	255
0	2816.20	171.84	0	3	0.0000	0.0000	0.0000	0.0000	0	255
0	2825.80	171.84	0	3	0.0000	0.0000	0.0000	0.0000	0	255
0	2835.30	171.84	0	3	0.0000	0.0000	0.0000	0.0000	0	255
0	2844.90	171.84	0	3	0.0000	0.0000	0.0000	0.0000	0	255
0	2854.40	171.84	0	3	0.0000	0.0000	0.0000	0.0000	0	255
0	0.0000	181.38	0	3	0.0000	0.0000	0.0000	0.0000	0	255
0	9.5465	181.38	0	3	0.0000	0.0000	0.0000	0.0000	0	255
0	19.093	181.38	0	3	0.0000	0.0000	0.0000	0.0000	0	255
0	28.640	181.38	0	3	0.0000	0.0000	0.0000	0.0000	0	255
0	38.186	181.38	0	3	0.0000	0.0000	0.0000	0.0000	0	255
0	47.733	181.38	0	3	0.0000	0.0000	0.0000	0.0000	0	255
0	57.279	181.38	0	3	0.0000	0.0000	0.0000	0.0000	0	255
0	66.826	181.38	0	3	0.0000	0.0000	0.0000	0.0000	0	255
0	76.372	181.38	0	3	0.0000	0.0000	0.0000	0.0000	0	255
0	85.919	181.38	0	3	0.0000	0.0000	0.0000	0.0000	0	255
0	95.465	181.38	0	3	0.0000	0.0000	0.0000	0.0000	0	255
0	105.01	181.38	0	3	0.0000	0.0000	0.0000	0.0000	0	255
0	114.56	181.38	0	3	0.0000	0.0000	0.0000	0.0000	0	255
0	124.10	181.38	0	3	0.0000	0.0000	0.0000	0.0000	0	255
0	133.65	181.38	0	3	0.0000	0.0000	0.0000	0.0000	0	255
0	143.20	181.38	0	3	0.0000	0.0000	0.0000	0.0000	0	255
0	152.74	181.38	0	3	0.0000	0.0000	0.0000	0.0000	0	255
0	162.29	181.38	0	3	0.0000	0.0000	0.0000	0.0000	0	255
0	171.84	181.38	0	3	0.0000	0.0000	0.0000	0.0000	0	255
0	181.38	181.38	0	3	0.0000	0.0000	0.0000	0.0000	0	255
0	190.93	181.38	0	3	0.0000	0.0000	0.0000	0.0000	0	255
0	200.48	181.38	0	3	0.0000	0.0000	0.0000	0.0000	0	255
0	210.02	181.38	0	3	0.0000	0.0000	0.0000	0.0000	0	255
0	219.57	181.38	0	3	0.0000	0.0000	0.0000	0.0000	0	255
0	229.12	181.38	0	3	0.0000	0.0000	0.0000	0.0000	0	255
0	238.66	181.38	0	3	0.0000	0.0000	0.0000	0.0000	0	255
0	248.21	181.38	0	3	0.0000	0.0000	0.0000	0.0000	0	255
0	257.76	181.38	0	3	0.0000	0.0000	0.0000	0.0000	0	255
0	267.30	181.38	0	3	0.0000	0.0000	0.0000	0.0000	0	255
0	276.85	181.38	0	3	0.0000	0.0000	0.0000	0.0000	0	255
0	286.40	181.38	0	3	0.0000	0.0000	0.0000	0.0000	0	255
0	295.94	181.38	0	3	0.0000	0.0000	0.0000	0.0000	0	255
0	305.49	181.38	0	3	0.0000	0.0000	0.0000	0.0000	0	255
0	315.04	181.38	0	3	0.0000	0.0000	0.0000	0.0000	0	255
0	324.58	181.38	0	3	0.0000	0.0000	0.0000	0.0000	0	255
0	334.13	181.38	0	3	0.0000	0.0000	0.0000	0.0000	0	255
0	343.67	181.38	0	3	0.0000	0.0000	0.0000	0.0000	0	255
0	353.22	181.38	0	3	0.0000	0.0000	0.0000	0.0000	0	255
0	362.77	181.38	0	3	0.0000	0.0000	0.0000	0.0000	0	255
0	372.31	181.38	0	3	0.0000	0.0000	0.0000	0.0000	0	255
0	381.86	181.38	0	3	0.0000	0.0000	0.0000	0.0000	0	255
0	391.41	181.38	0	3	0.0000	0.0000	0.0000	0.0000	0	255
0	400.95	181.38	0	3	0.0000	0.0000	0.0000	0.0000	0	255
0	410.50	181.38	0	3	0.0000	0.0000	0.0000	0.0000	0	255
0	420.05	181.38	0	3	0.0000	0.0000	0.0000	0.0000	0	255
0	429.59	181.38	0	3	0.0000	0.0000	0.0000	0.0000	0	255
0	439.14	181.38	0	3	0.0000	0.0000	0.0000	0.0000	0	255
0	448.69	181.38	0	3	0.0000	0.0000	0.0000	0.0000	0	255
0	458.23	181.38	0	3	0.0000	0.0000	0.0000	0.0000	0	255
0	467.78	181.38	0	3	0.0000	0.0000	0.0000	0.0000	0	255
0	477.33	181.38	0	3	0.0000	0.0000	0.0000	0.0000	0	255
0	486.87	181.38	0	3	0.0000	0.0000	0.0000	0.0000	0	255
0	496.42	181.38	0	3	0.0000	0.0000	0.0000	0.0000	0	255
0	505.97	181.38	0	3	0.0000	0.0000	0.0000	0.0000	0	255
0	515.51	181.38	0	3	0.0000	0.0000	0.0000	0.0000	0	255
0	525.06	181.38	0	3	0.0000	0.0000	0.0000	0.0000	0	255
0	534.61	181.38	0	3	0.0000	0.0000	0.0000	0.0000	0	255
0	544.15	181.38	0	3	0.0000	0.0000	0.0000	0.0000	0	255
0	553.70	181.38	0	3	0.0000	0.0000	0.0000	0.0000	0	255
0	563.24	181.38	0	3	0.0000	0.0000	0.0000	0.0000	0	255
0	572.79	181.38	0	3	0.0000	0.0000	0.0000	0.0000	0	255
0	582.34	181.38	0	3	0.0000	0.0000	0.0000	0.0000	0	255
0	591.88	181.38	0	3	0.0000	0.0000	0.0000	0.0000	0	255
0	601.43	181.38	0	3	0.0000	0.0000	0.0000	0.0000	0	255
0	610.98	181.38	0	3	0.0000	0.0000	0.0000	0.0000	0	255
0	620.52	181.38	0	3	0.0000	0.0000	0.0000	0.0000	0	255
0	630.07	181.38	0	3	0.0000	0.0000	0.0000	0.0000	0	255
0	639.62	181.38	0	3	0.0000	0.0000	0.0000	0.0000	0	255
0	649.16	181.38	0	3	0.0000	0.0000	0.0000	0.0000	0	255
0	658.71	181.38	0	3	0.0000	0.0000	0.0000	0.0000	0	255
0	668.26	181.38	0	3	0.0000	0.0000	0.0000	0.0000	0	255
0	677.80	181.38	0	3	0.0000	0.0000	0.0000	0.0000	0	255
0	687.35	181.38	0	3	0.0000	0.0000	0.0000	0.0000	0	255
0	696.90	181.38	0	3	0.0000	0.0000	0.0000	0.0000	0	255
0	706.44	181.38	0	3	0.0000	0.0000	0.0000	0.0000	0	255
0	715.99	181.38	0	3	0.0000	0.0000	0.0000	0.0000	0	255
0	725.54	181.38	0	3	0.0000	0.0000	0.0000	0.0000	0	255
0	735.08	181.38	0	3	0.0000	0.0000	0.0000	0.0000	0	255
0	744.63	181.38	0	3	0.0000	0.0000	0.0000	0.0000	0	255
0	754.18	181.38	0	3	0.0000	0.0000	0.0000	0.0000	0	255
0	763.72	181.38	0	3	0.0000	0.0000	0.0000	0.0000	0	255
0	773.27	181.38	0	3	0.0000	0.0000	0.0000	0.0000	0	255
0	782.81	181.38	0	3	0.0000	0.0000	0.0000	0.0000	0	255
0	792.36	181.38	0	3	0.0000	0.0000	0.0000	0.0000	0	255
0	801.91	181.38	0	3	0.0000	0.0000	0.0000	0.0000	0	255
0	811.45	181.38	0	3	0.0000	0.0000	0.0000	0.0000	0	255
0	821.00	181.38	0	3	0.0000	0.0000	0.0000	0.0000	0	255
0	830.55	181.38	0	3	0.0000	0.0000	0.0000	0.0000	0	255
0	840.09	181.38	0	3	0.0000	0.0000	0.0000	0.0000	0	255
0	849.64	181.38	0	3	0.0000	0.0000	0.0000	0.0000	0	255
0	859.19	181.38	0	3	0.0000	0.0000	0.0000	0.0000	0	255
0	868.73	181.38	0	3	0.0000	0.0000	0.0000	0.0000	0	255
0	878.28	181.38	0	3	0.0000	0.0000	0.0000	0.0000	0	255
0	887.83	181.38	0	3	0.0000	0.0000	0.0000	0.0000	0	255
0	897.37	181.38	0	3	0.0000	0.0000	0.0000	0.0000	0	255
0	906.92	181.38	0	3	0.0000	0.0000	0.0000	0.0000	0	255
0	916.47	181.38	0	3	0.0000	0.0000	0.0000	0.0000	0	255
0	926.01	181.38	0	3	0.0000	0.0000	0.0000	0.0000	0	255
0	935.56	181.38	0	3	0.0000	0.0000	0.0000	0.0000	0	255
0	945.11	181.38	0	3	0.0000	0.0000	0.0000	0.0000	0	255
0	954.65	181.38	0	3	0.0000	0.0000	0.0000	0.0000	0	255
0	964.20	181.38	0	3	0.0000	0.0000	0.0000	0.0000	0	255
0	973.75	181.38	0	3	0.0000	0.0000	0.0000	0.0000	0	255
0	983.29	181.38	0	3	0.0000	0.0000	0.0000	0.0000	0	255
0	992.84	181.38	0	3	0.0000	0.0000	0.0000	0.0000	0	255
0	1002.40	181.38	0	3	0.0000	0.0000	0.0000	0.0000	0	255
0	1011.90	181.38	0	3	0.0000	0.0000	0.0000	0.0000	0	255
0	1021.50	181.38	0	3	0.0000	0.0000	0.0000	0.0000	0	255
0	1031.00	181.38	0	3	0.0000	0.0000	0.0000	0.0000	0	255
0	1040.60	181.38	0	3	0.0000	0.0000	0.0000	0.0000	0	255
0	1050.10	181.38	0	3	0.0000	0.0000	0.0000	0.0000	0	255
0	1059.70	181.38	0	3	0.0000	0.0000	0.0000	0.0000	0	255
0	1069.20	181.38	0	3	0.0000	0.0000	0.0000	0.0000	0	255
0	1078.80	181.38	0	3	0.0000	0.0000	0.0000	0.0000	0	255
0	1088.30	181.38	0	3	0.0000	0.0000	0.0000	0.0000	0	255
0	1097.80	181.38	0	3	0.0000	0.0000	0.0000	0.0000	0	255
0	1107.40	181.38	0	3	0.0000	0.0000	0.0000	0.0000	0	255
0	1116.90	181.38	0	3	0.0000	0.0000	0.0000	0.0000	0	255
0	1126.50	181.38	0	3	0.0000	0.0000	0.0000	0.0000	0	255
0	1136.00	181.38	0	3	0.0000	0.0000	0.0000	0.0000	0	255
0	1145.60	181.38	0	3	0.0000	0.0000	0.0000	0.0000	0	255
0	1155.10	181.38	0	3	0.0000	0.0000	0.0000	0.0000	0	255
0	1164.70	181.38	0	3	0.0000	0.0000	0.0000	0.0000	0	255
0	1174.20	181.38	0	3	0.0000	0.0000	0.0000	0.0000	0	255
0	1183.80	181.38	0	3	0.0000	0.0000	0.0000	0.0000	0	255
0	1193.30	181.38	0	3	0.0000	0.0000	0.0000	0.0000	0	255
0	1202.90	181.38	0	3	0.0000	0.0000	0.0000	0.0000	0	255
0	1212.40	181.38	0	3	0.0000	0.0000	0.0000	0.0000	0	255
0	1222.00	181.38	0	3	0.0000	0.0000	0.0000	0.0000	0	255
0	1231.50	181.38	0	3	0.0000	0.0000	0.0000	0.0000	0	255
0	1241.00	181.38	0	3	0.0000	0.0000	0.0000	0.0000	0	255
0	1250.60	181.38	0	3	0.0000	0.0000	0.0000	0.0000	0	255
0	1260.10	181.38	0	3	0.0000	0.0000	0.0000	0.0000	0	255
0	1269.70	181.38	0	3	0.0000	0.0000	0.0000	0.0000	0	255
0	1279.20	181.38	0	3	0.0000	0.0000	0.0000	0.0000	0	255
0	1288.80	181.38	0	3	0.0000	0.0000	0.0000	0.0000	0	255
0	1298.30	181.38	0	3	0.0000	0.0000	0.0000	0.0000	0	255
0	1307.90	181.38	0	3	0.0000	0.0000	0.0000	0.0000	0	255
0	1317.40	181.38	0	3	0.0000	0.0000	0.0000	0.0000	0	255
0	1327.00	181.38	0	3	0.0000	0.0000	0.0000	0.0000	0	255
0	1336.50	181.38	0	3	0.0000	0.0000	0.0000	0.0000	0	255
0	1346.10	181.38	0	3	0.0000	0.0000	0.0000	0.0000	0	255
0	1355.60	181.38	0	3	0.0000	0.0000	0.0000	0.0000	0	255
0	1365.20	181.38	0	3	0.0000	0.0000	0.0000	0.0000	0	255
0	1374.70	181.38	0	3	0.0000	0.0000	0.0000	0.0000	0	255
0	1384.20	181.38	0	3	0.0000	0.0000	0.0000	0.0000	0	255
0	1393.80	181.38	0	3	0.0000	0.0000	0.0000	0.0000	0	255
0	1403.30	181.38	0	3	0.0000	0.0000	0.0000	0.0000	0	255
0	1412.90	181.38	0	3	0.0000	0.0000	0.0000	0.0000	0	255
0	1422.40	181.38	0	3	0.0000	0.0000	0.0000	0.0000	0	255
0	1432.00	181.38	0	3	0.0000	0.0000	0.0000	0.0000	0	255
0	1441.50	181.38	0	3	0.0000	0.0000	0.0000	0.0000	0	255
0	1451.10	181.38	0	3	0.0000	0.0000	0.0000	0.0000	0	255
0	1460.60	181.38	0	3	0.0000	0.0000	0.0000	0.0000	0	255
0	1470.20	181.38	0	3	0.0000	0.0000	0.0000	0.0000	0	255
0	1479.70	181.38	0	3	0.0000	0.0000	0.0000	0.0000	0	255
0	1489.30	181.38	0	3	0.0000	0.0000	0.0000	0.0000	0	255
0	1498.80	181.38	0	3	0.0000	0.0000	0.0000	0.0000	0	255
0	1508.40	181.38	0	3	0.0000	0.0000	0.0000	0.0000	0	255
0	1517.90	181.38	0	3	0.0000	0.0000	0.0000	0.0000	0	255
0	1527.40	181.38	0	3	0.0000	0.0000	0.0000	0.0000	0	255
0	1537.00	181.38	0	3	0.0000	0.0000	0.0000	0.0000	0	255
0	1546.50	181.38	0	3	0.0000	0.0000	0.0000	0.0000	0	255
0	1556.10	181.38	0	3	0.0000	0.0000	0.0000	0.0000	0	255
0	1565.60	181.38	0	3	0.0000	0.0000	0.0000	0.0000	0	255
0	1575.20	181.38	0	3	0.0000	0.0000	0.0000	0.0000	0	255
0	1584.70	181.38	0	3	0.0000	0.0000	0.0000	0.0000	0	255
0	1594.30	181.38	0	3	0.0000	0.0000	0.0000	0.0000	0	255
0	1603.80	181.38	0	3	0.0000	0.0000	0.0000	0.0000	0	255
0	1613.40	181.38	0	3	0.0000	0.0000	0.0000	0.0000	0	255
0	1622.90	181.38	0	3	0.0000	0.0000	0.0000	0.0000	0	255
0	1632.50	181.38	0	3	0.0000	0.0000	0.0000	0.0000	0	255
0	1642.00	181.38	0	3	0.0000	0.0000	0.0000	0.0000	0	255
0	1651.50	181.38	0	3	0.0000	0.0000	0.0000	0.0000	0	255
0	1661.10	181.38	0	3	0.0000	0.0000	0.0000	0.0000	0	255
0	1670.60	181.38	0	3	0.0000	0.0000	0.0000	0.0000	0	255
0	1680.20	181.38	0	3	0.0000	0.0000	0.0000	0.0000	0	255
0	1689.70	181.38	0	3	0.0000	0.0000	0.0000	0.0000	0	255
0	1699.30	181.38	0	3	0.0000	0.0000	0.0000	0.0000	0	255
0	1708.80	181.38	0	3	0.0000	0.0000	0.0000	0.0000	0	255
0	1718.40	181.38	0	3	0.0000	0.0000	0.0000	0.0000	0	255
0	1727.90	181.38	0	3	0.0000	0.0000	0.0000	0.0000	0	255
0	1737.50	181.38	0	3	0.0000	0.0000	0.0000	0.0000	0	255
0	1747.00	181.38	0	3	0.0000	0.0000	0.0000	0.0000	0	255
0	1756.60	181.38	0	3	0.0000	0.0000	0.0000	0.0000	0	255
0	1766.10	181.38	0	3	0.0000	0.0000	0.0000	0.0000	0	255
0	1775.70	181.38	0	3	0.0000	0.0000	0.0000	0.0000	0	255
0	1785.20	181.38	0	3	0.0000	0.0000	0.0000	0.0000	0	255
0	1794.70	181.38	0	3	0.0000	0.0000	0.0000	0.0000	0	255
0	1804.30	181.38	0	3	0.0000	0.0000	0.0000	0.0000	0	255
0	1813.80	181.38	0	3	0.0000	0.0000	0.0000	0.0000	0	255
0	1823.40	181.38	0	3	0.0000	0.0000	0.0000	0.0000	0	255
0	1832.90	181.38	0	3	0.0000	0.0000	0.0000	0.0000	0	255
0	1842.50	181.38	0	3	0.0000	0.0000	0.0000	0.0000	0	255
0	1852.00	181.38	0	3	0.0000	0.0000	0.0000	0.0000	0	255
0	1861.60	181.38	0	3	0.0000	0.0000	0.0000	0.0000	0	255
0	1871.10	181.38	0	3	0.0000	0.0000	0.0000	0.0000	0	255
0	1880.70	181.38	0	3	0.0000	0.0000	0.0000	0.0000	0	255
0	1890.20	181.38	0	3	0.0000	0.0000	0.0000	0.0000	0	255
0	1899.80	181.38	0	3	0.0000	0.0000	0.0000	0.0000	0	255
0	1909.30	181.38	0	3	0.0000	0.0000	0.0000	0.0000	0	255
0	1918.90	181.38	0	3	0.0000	0.0000	0.0000	0.0000	0	255
0	1928.40	181.38	0	3	0.0000	0.0000	0.0000	0.0000	0	255
0	1937.90	181.38	0	3	0.0000	0.0000	0.0000	0.0000	0	255
0	1947.50	181.38	0	3	0.0000	0.0000	0.0000	0.0000	0	255
0	1957.00	181.38	0	3	0.0000	0.0000	0.0000	0.0000	0	255
0	1966.60	181.38	0	3	0.0000	0.0000	0.0000	0.0000	0	255
0	1976.10	181.38	0	3	0.0000	0.0000	0.0000	0.0000	0	255
0	1985.70	181.38	0	3	0.0000	0.0000	0.0000	0.0000	0	255
0	1995.20	181.38	0	3	0.0000	0.0000	0.0000	0.0000	0	255
0	2004.80	181.38	0	3	0.0000	0.0000	0.0000	0.0000	0	255
0	2014.30	181.38	0	3	0.0000	0.0000	0.0000	0.0000	0	255
0	2023.90	181.38	0	3	0.0000	0.0000	0.0000	0.0000	0	255
0	2033.40	181.38	0	3	0.0000	0.0000	0.0000	0.0000	0	255
0	2043.00	181.38	0	3	0.0000	0.0000	0.0000	0.0000	0	255
0	2052.50	181.38	0	3	0.0000	0.0000	0.0000	0.0000	0	255
0	2062.00	181.38	0	3	0.0000	0.0000	0.0000	0.0000	0	255
0	2071.60	181.38	0	3	0.0000	0.0000	0.0000	0.0000	0	255
0	2081.10	181.38	0	3	0.0000	0.0000	0.0000	0.0000	0	255
0	2090.70	181.38	0	3	0.0000	0.0000	0.0000	0.0000	0	255
0	2100.20	181.38	0	3	0.0000	0.0000	0.0000	0.0000	0	255
0	2109.80	181.38	0	3	0.0000	0.0000	0.0000	0.0000	0	255
0	2119.30	181.38	0	3	0.0000	0.0000	0.0000	0.0000	0	255
0	2128.90	181.38	0	3	0.0000	0.0000	0.0000	0.0000	0	255
0	2138.40	181.38	0	3	0.0000	0.0000	0.0000	0.0000	0	255
0	2148.00	181.38	0	3	0.0000	0.0000	0.0000	0.0000	0	255
0	2157.50	181.38	0	3	0.0000	0.0000	0.0000	0.0000	0	255
0	2167.10	181.38	0	3	0.0000	0.0000	0.0000	0.0000	0	255
0	2176.60	181.38	0	3	0.0000	0.0000	0.0000	0.0000	0	255
0	2186.20	181.38	0	3	0.0000	0.0000	0.0000	0.0000	0	255
0	2195.70	181.38	0	3	0.0000	0.0000	0.0000	0.0000	0	255
0	2205.20	181.38	0	3	0.0000	0.0000	0.0000	0.0000	0	255
0	2214.80	181.38	0	3	0.0000	0.0000	0.0000	0.0000	0	255
0	2224.30	181.38	0	3	0.0000	0.0000	0.0000	0.0000	0	255
0	2233.90	181.38	0	3	0.0000	0.0000	0.0000	0.0000	0	255
0	2243.40	181.38	0	3	0.0000	0.0000	0.0000	0.0000	0	255
0	2253.00	181.38	0	3	0.0000	0.0000	0.0000	0.0000	0	255
0	2262.50	181.38	0	3	0.0000	0.0000	0.0000	0.0000	0	255
0	2272.10	181.38	0	3	0.0000	0.0000	0.0000	0.0000	0	255
0	2281.60	181.38	0	3	0.0000	0.0000	0.0000	0.0000	0	255
0	2291.20	181.38	0	3	0.0000	0.0000	0.0000	0.0000	0	255
0	2300.70	181.38	0	3	0.0000	0.0000	0.0000	0.0000	0	255
0	2310.30	181.38	0	3	0.0000	0.0000	0.0000	0.0000	0	255
0	2319.80	181.38	0	3	0.0000	0.0000	0.0000	0.0000	0	255
0	2329.40	181.38	0	3	0.0000	0.0000	0.0000	0.0000	0	255
0	2338.90	181.38	0	3	0.0000	0.0000	0.0000	0.0000	0	255
0	2348.40	181.38	0	3	0.0000	0.0000	0.0000	0.0000	0	255
0	2358.00	181.38	0	3	0.0000	0.0000	0.0000	0.0000	0	255
0	2367.50	181.38	0	3	0.0000	0.0000	0.0000	0.0000	0	255
0	2377.10	181.38	0	3	0.0000	0.0000	0.0000	0.0000	0	255
0	2386.60	181.38	0	3	0.0000	0.0000	0.0000	0.0000	0	255
0	2396.20	181.38	0	3	0.0000	0.0000	0.0000	0.0000	0	255
0	2405.70	181.38	0	3	0.0000	0.0000	0.0000	0.0000	0	255
0	2415.30	181.38	0	3	0.0000	0.0000	0.0000	0.0000	0	255
0	2424.80	181.38	0	3	0.0000	0.0000	0.0000	0.0000	0	255
0	2434.40	181.38	0	3	0.0000	0.0000	0.0000	0.0000	0	255
0	2443.90	181.38	0	3	0.0000	0.0000	0.0000	0.0000	0	255
0	2453.50	181.38	0	3	0.0000	0.0000	0.0000	0.0000	0	255
0	2463.00	181.38	0	3	0.0000	0.0000	0.0000	0.0000	0	255
0	2472.50	181.38	0	3	0.0000	0.0000	0.0000	0.0000	0	255
0	2482.10	181.38	0	3	0.0000	0.0000	0.0000	0.0000	0	255
0	2491.60	181.38	0	3	0.0000	0.0000	0.0000	0.0000	0	255
0	2501.20	181.38	0	3	0.0000	0.0000	0.0000	0.0000	0	255
0	2510.70	181.38	0	3	0.0000	0.0000	0.0000	0.0000	0	255
0	2520.30	181.38	0	3	0.0000	0.0000	0.0000	0.0000	0	255
0	2529.80	181.38	0	3	0.0000	0.0000	0.0000	0.0000	0	255
0	2539.40	181.38	0	3	0.0000	0.0000	0.0000	0.0000	0	255
0	2548.90	181.38	0	3	0.0000	0.0000	0.0000	0.0000	0	255
0	2558.50	181.38	0	3	0.0000	0.0000	0.0000	0.0000	0	255
0	2568.00	181.38	0	3	0.0000	0.0000	0.0000	0.0000	0	255
0	2577.60	181.38	0	3	0.0000	0.0000	0.0000	0.0000	0	255
0	2587.10	181.38	0	3	0.0000	0.0000	0.0000	0.0000	0	255
0	2596.70	181.38	0	3	0.0000	0.0000	0.0000	0.0000	0	255
0	2606.20	181.38	0	3	0.0000	0.0000	0.0000	0.0000	0	255
0	2615.70	181.38	0	3	0.0000	0.0000	0.0000	0.0000	0	255
0	2625.30	181.38	0	3	0.0000	0.0000	0.0000	0.0000	0	255
0	2634.80	181.38	0	3	0.0000	0.0000	0.0000	0.0000	0	255
0	2644.40	181.38	0	3	0.0000	0.0000	0.0000	0.0000	0	255
0	2653.90	181.38	0	3	0.0000	0.0000	0.0000	0.0000	0	255
0	2663.50	181.38	0	3	0.0000	0.0000	0.0000	0.0000	0	255
0	2673.00	181.38	0	3	0.0000	0.0000	0.0000	0.0000	0	255
0	2682.60	181.38	0	3	0.0000	0.0000	0.0000	0.0000	0	255
0	2692.10	181.38	0	3	0.0000	0.0000	0.0000	0.0000	0	255
0	2701.70	181.38	0	3	0.0000	0.0000	0.0000	0.0000	0	255
0	2711.20	181.38	0	3	0.0000	0.0000	0.0000	0.0000	0	255
0	2720.80	181.38	0	3	0.0000	0.0000	0.0000	0.0000	0	255
0	2730.30	181.38	0	3	0.0000	0.0000	0.0000	0.0000	0	255
0	2739.90	181.38	0	3	0.0000	0.0000	0.0000	0.0000	0	255
0	2749.40	181.38	0	3	0.0000	0.0000	0.0000	0.0000	0	255
0	2758.90	181.38	0	3	0.0000	0.0000	0.0000	0.0000	0	255
0	2768.50	181.38	0	3	0.0000	0.0000	0.0000	0.0000	0	255
0	2778.00	181.38	0	3	0.0000	0.0000	0.0000	0.0000	0	255
0	2787.60	181.38	0	3	0.0000	0.0000	0.0000	0.0000	0	255
0	2797.10	181.38	0	3	0.0000	0.0000	0.0000	0.0000	0	255
0	2806.70	181.38	0	3	0.0000	0.0000	0.0000	0.0000	0	255
0	2816.20	181.38	0	3	0.0000	0.0000	0.0000	0.0000	0	255
0	2825.80	181.38	0	3	0.0000	0.0000	0.0000	0.0000	0	255
0	2835.30	181.38	0	3	0.0000	0.0000	0.0000	0.0000	0	255
0	2844.90	181.38	0	3	0.0000	0.0000	0.0000	0.0000	0	255
0	2854.40	181.38	0	3	0.0000	0.0000	0.0000	0.0000	0	255
0	0.0000	190.93	0	3	0.0000	0.0000	0.0000	0.0000	0	255
0	9.5465	190.93	0	3	0.0000	0.0000	0.0000	0.0000	0	255
0	19.093	190.93	0	3	0.0000	0.0000	0.0000	0.0000	0	255
0	28.640	190.93	0	3	0.0000	0.0000	0.0000	0.0000	0	255
0	38.186	190.93	0	3	0.0000	0.0000	0.0000	0.0000	0	255
0	47.733	190.93	0	3	0.0000	0.0000	0.0000	0.0000	0	255
0	57.279	190.93	0	3	0.0000	0.0000	0.0000	0.0000	0	255
0	66.826	190.93	0	3	0.0000	0.0000	0.0000	0.0000	0	255
0	76.372	190.93	0	3	0.0000	0.0000	0.0000	0.0000	0	255
0	85.919	190.93	0	3	0.0000	0.0000	0.0000	0.0000	0	255
0	95.465	190.93	0	3	0.0000	0.0000	0.0000	0.0000	0	255
0	105.01	190.93	0	3	0.0000	0.0000	0.0000	0.0000	0	255
0	114.56	190.93	0	3	0.0000	0.0000	0.0000	0.0000	0	255
0	124.10	190.93	0	3	0.0000	0.0000	0.0000	0.0000	0	255
0	133.65	190.93	0	3	0.0000	0.0000	0.0000	0.0000	0	255
0	143.20	190.93	0	3	0.0000	0.0000	0.0000	0.0000	0	255
0	152.74	190.93	0	3	0.0000	0.0000	0.0000	0.0000	0	255
0	162.29	190.93	0	3	0.0000	0.0000	0.0000	0.0000	0	255
0	171.84	190.93	0	3	0.0000	0.0000	0.0000	0.0000	0	255
0	181.38	190.93	0	3	0.0000	0.0000	0.0000	0.0000	0	255
0	190.93	190.93	0	3	0.0000	0.0000	0.0000	0.0000	0	255
0	200.48	190.93	0	3	0.0000	0.0000	0.0000	0.0000	0	255
0	210.02	190.93	0	3	0.0000	0.0000	0.0000	0.0000	0	255
0	219.57	190.93	0	3	0.0000	0.0000	0.0000	0.0000	0	255
0	229.12	190.93	0	3	0.0000	0.0000	0.0000	0.0000	0	255
0	238.66	190.93	0	3	0.0000	0.0000	0.0000	0.0000	0	255
0	248.21	190.93	0	3	0.0000	0.0000	0.0000	0.0000	0	255
0	257.76	190.93	0	3	0.0000	0.0000	0.0000	0.0000	0	255
0	267.30	190.93	0	3	0.0000	0.0000	0.0000	0.0000	0	255
0	276.85	190.93	0	3	0.0000	0.0000	0.0000	0.0000	0	255
0	286.40	190.93	0	3	0.0000	0.0000	0.0000	0.0000	0	255
0	295.94	190.93	0	3	0.0000	0.0000	0.0000	0.0000	0	255
0	305.49	190.93	0	3	0.0000	0.0000	0.0000	0.0000	0	255
0	315.04	190.93	0	3	0.0000	0.0000	0.0000	0.0000	0	255
0	324.58	190.93	0	3	0.0000	0.0000	0.0000	0.0000	0	255
0	334.13	190.93	0	3	0.0000	0.0000	0.0000	0.0000	0	255
0	343.67	190.93	0	3	0.0000	0.0000	0.0000	0.0000	0	255
0	353.22	190.93	0	3	0.0000	0.0000	0.0000	0.0000	0	255
0	362.77	190.93	0	3	0.0000	0.0000	0.0000	0.0000	0	255
0	372.31	190.93	0	3	0.0000	0.0000	0.0000	0.0000	0	255
0	381.86	190.93	0	3	0.0000	0.0000	0.0000	0.0000	0	255
0	391.41	190.93	0	3	0.0000	0.0000	0.0000	0.0000	0	255
0	400.95	190.93	0	3	0.0000	0.0000	0.0000	0.0000	0	255
0	410.50	190.93	0	3	0.0000	0.0000	0.0000	0.0000	0	255
0	420.05	190.93	0	3	0.0000	0.0000	0.0000	0.0000	0	255
0	429.59	190.93	0	3	0.0000	0.0000	0.0000	0.0000	0	255
0	439.14	190.93	0	3	0.0000	0.0000	0.0000	0.0000	0	255
0	448.69	190.93	0	3	0.0000	0.0000	0.0000	0.0000	0	255
0	458.23	190.93	0	3	0.0000	0.0000	0.0000	0.0000	0	255
0	467.78	190.93	0	3	0.0000	0.0000	0.0000	0.0000	0	255
0	477.33	190.93	0	3	0.0000	0.0000	0.0000	0.0000	0	255
0	486.87	190.93	0	3	0.0000	0.0000	0.0000	0.0000	0	255
0	496.42	190.93	0	3	0.0000	0.0000	0.0000	0.0000	0	255
0	505.97	190.93	0	3	0.0000	0.0000	0.0000	0.0000	0	255
0	515.51	190.93	0	3	0.0000	0.0000	0.0000	0.0000	0	255
0	525.06	190.93	0	3	0.0000	0.0000	0.0000	0.0000	0	255
0	534.61	190.93	0	3	0.0000	0.0000	0.0000	0.0000	0	255
0	544.15	190.93	0	3	0.0000	0.0000	0.0000	0.0000	0	255
0	553.70	190.93	0	3	0.0000	0.0000	0.0000	0.0000	0	255
0	563.24	190.93	0	3	0.0000	0.0000	0.0000	0.0000	0	255
0	572.79	190.93	0	3	0.0000	0.0000	0.0000	0.0000	0	255
0	582.34	190.93	0	3	0.0000	0.0000	0.0000	0.0000	0	255
0	591.88	190.93	0	3	0.0000	0.0000	0.0000	0.0000	0	255
0	601.43	190.93	0	3	0.0000	0.0000	0.0000	0.0000	0	255
0	610.98	190.93	0	3	0.0000	0.0000	0.0000	0.0000	0	255
0	620.52	190.93	0	3	0.0000	0.0000	0.0000	0.0000	0	255
0	630.07	190.93	0	3	0.0000	0.0000	0.0000	0.0000	0	255
0	639.62	190.93	0	3	0.0000	0.0000	0.0000	0.0000	0	255
0	649.16	190.93	0	3	0.0000	0.0000	0.0000	0.0000	0	255
0	658.71	190.93	0	3	0.0000	0.0000	0.0000	0.0000	0	255
0	668.26	190.93	0	3	0.0000	0.0000	0.0000	0.0000	0	255
0	677.80	190.93	0	3	0.0000	0.0000	0.0000	0.0000	0	255
0	687.35	190.93	0	3	0.0000	0.0000	0.0000	0.0000	0	255
0	696.90	190.93	0	3	0.0000	0.0000	0.0000	0.0000	0	255
0	706.44	190.93	0	3	0.0000	0.0000	0.0000	0.0000	0	255
0	715.99	190.93	0	3	0.0000	0.0000	0.0000	0.0000	0	255
0	725.54	190.93	0	3	0.0000	0.0000	0.0000	0.0000	0	255
0	735.08	190.93	0	3	0.0000	0.0000	0.0000	0.0000	0	255
0	744.63	190.93	0	3	0.0000	0.0000	0.0000	0.0000	0	255
0	754.18	190.93	0	3	0.0000	0.0000	0.0000	0.0000	0	255
0	763.72	190.93	0	3	0.0000	0.0000	0.0000	0.0000	0	255
0	773.27	190.93	0	3	0.0000	0.0000	0.0000	0.0000	0	255
0	782.81	190.93	0	3	0.0000	0.0000	0.0000	0.0000	0	255
0	792.36	190.93	0	3	0.0000	0.0000	0.0000	0.0000	0	255
0	801.91	190.93	0	3	0.0000	0.0000	0.0000	0.0000	0	255
0	811.45	190.93	0	3	0.0000	0.0000	0.0000	0.0000	0	255
0	821.00	190.93	0	3	0.0000	0.0000	0.0000	0.0000	0	255
0	830.55	190.93	0	3	0.0000	0.0000	0.0000	0.0000	0	255
0	840.09	190.93	0	3	0.0000	0.0000	0.0000	0.0000	0	255
0	849.64	190.93	0	3	0.0000	0.0000	0.0000	0.0000	0	255
0	859.19	190.93	0	3	0.0000	0.0000	0.0000	0.0000	0	255
0	868.73	190.93	0	3	0.0000	0.0000	0.0000	0.0000	0	255
0	878.28	190.93	0	3	0.0000	0.0000	0.0000	0.0000	0	255
0	887.83	190.93	0	3	0.0000	0.0000	0.0000	0.0000	0	255
0	897.37	190.93	0	3	0.0000	0.0000	0.0000	0.0000	0	255
0	906.92	190.93	0	3	0.0000	0.0000	0.0000	0.0000	0	255
0	916.47	190.93	0	3	0.0000	0.0000	0.0000	0.0000	0	255
0	926.01	190.93	0	3	0.0000	0.0000	0.0000	0.0000	0	255
0	935.56	190.93	0	3	0.0000	0.0000	0.0000	0.0000	0	255
0	945.11	190.93	0	3	0.0000	0.0000	0.0000	0.0000	0	255
0	954.65	190.93	0	3	0.0000	0.0000	0.0000	0.0000	0	255
0	964.20	190.93	0	3	0.0000	0.0000	0.0000	0.0000	0	255
0	973.75	190.93	0	3	0.0000	0.0000	0.0000	0.0000	0	255
0	983.29	190.93	0	3	0.0000	0.0000	0.0000	0.0000	0	255
0	992.84	190.93	0	3	0.0000	0.0000	0.0000	0.0000	0	255
0	1002.40	190.93	0	3	0.0000	0.0000	0.0000	0.0000	0	255
0	1011.90	190.93	0	3	0.0000	0.0000	0.0000	0.0000	0	255
0	1021.50	190.93	0	3	0.0000	0.0000	0.0000	0.0000	0	255
0	1031.00	190.93	0	3	0.0000	0.0000	0.0000	0.0000	0	255
0	1040.60	190.93	0	3	0.0000	0.0000	0.0000	0.0000	0	255
0	1050.10	190.93	0	3	0.0000	0.0000	0.0000	0.0000	0	255
0	1059.70	190.93	0	3	0.0000	0.0000	0.0000	0.0000	0	255
0	1069.20	190.93	0	3	0.0000	0.0000	0.0000	0.0000	0	255
0	1078.80	190.93	0	3	0.0000	0.0000	0.0000	0.0000	0	255
0	1088.30	190.93	0	3	0.0000	0.0000	0.0000	0.0000	0	255
0	1097.80	190.93	0	3	0.0000	0.0000	0.0000	0.0000	0	255
0	1107.40	190.93	0	3	0.0000	0.0000	0.0000	0.0000	0	255
0	1116.90	190.93	0	3	0.0000	0.0000	0.0000	0.0000	0	255
0	1126.50	190.93	0	3	0.0000	0.0000	0.0000	0.0000	0	255
0	1136.00	190.93	0	3	0.0000	0.0000	0.0000	0.0000	0	255
0	1145.60	190.93	0	3	0.0000	0.0000	0.0000	0.0000	0	255
0	1155.10	190.93	0	3	0.0000	0.0000	0.0000	0.0000	0	255
0	1164.70	190.93	0	3	0.0000	0.0000	0.0000	0.0000	0	255
0	1174.20	190.93	0	3	0.0000	0.0000	0.0000	0.0000	0	255
0	1183.80	190.93	0	3	0.0000	0.0000	0.0000	0.0000	0	255
0	1193.30	190.93	0	3	0.0000	0.0000	0.0000	0.0000	0	255
0	1202.90	190.93	0	3	0.0000	0.0000	0.0000	0.0000	0	255
0	1212.40	190.93	0	3	0.0000	0.0000	0.0000	0.0000	0	255
0	1222.00	190.93	0	3	0.0000	0.0000	0.0000	0.0000	0	255
0	1231.50	190.93	0	3	0.0000	0.0000	0.0000	0.0000	0	255
0	1241.00	190.93	0	3	0.0000	0.0000	0.0000	0.0000	0	255
0	1250.60	190.93	0	3	0.0000	0.0000	0.0000	0.0000	0	255
0	1260.10	190.93	0	3	0.0000	0.0000	0.0000	0.0000	0	255
0	1269.70	190.93	0	3	0.0000	0.0000	0.0000	0.0000	0	255
0	1279.20	190.93	0	3	0.0000	0.0000	0.0000	0.0000	0	255
0	1288.80	190.93	0	3	0.0000	0.0000	0.0000	0.0000	0	255
0	1298.30	190.93	0	3	0.0000	0.0000	0.0000	0.0000	0	255
0	1307.90	190.93	0	3	0.0000	0.0000	0.0000	0.0000	0	255
0	1317.40	190.93	0	3	0.0000	0.0000	0.0000	0.0000	0	255
0	1327.00	190.93	0	3	0.0000	0.0000	0.0000	0.0000	0	255
0	1336.50	190.93	0	3	0.0000	0.0000	0.0000	0.0000	0	255
0	1346.10	190.93	0	3	0.0000	0.0000	0.0000	0.0000	0	255
0	1355.60	190.93	0	3	0.0000	0.0000	0.0000	0.0000	0	255
0	1365.20	190.93	0	3	0.0000	0.0000	0.0000	0.0000	0	255
0	1374.70	190.93	0	3	0.0000	0.0000	0.0000	0.0000	0	255
0	1384.20	190.93	0	3	0.0000	0.0000	0.0000	0.0000	0	255
0	1393.80	190.93	0	3	0.0000	0.0000	0.0000	0.0000	0	255
0	1403.30	190.93	0	3	0.0000	0.0000	0.0000	0.0000	0	255
0	1412.90	190.93	0	3	0.0000	0.0000	0.0000	0.0000	0	255
0	1422.40	190.93	0	3	0.0000	0.0000	0.0000	0.0000	0	255
0	1432.00	190.93	0	3	0.0000	0.0000	0.0000	0.0000	0	255
0	1441.50	190.93	0	3	0.0000	0.0000	0.0000	0.0000	0	255
0	1451.10	190.93	0	3	0.0000	0.0000	0.0000	0.0000	0	255
0	1460.60	190.93	0	3	0.0000	0.0000	0.0000	0.0000	0	255
0	1470.20	190.93	0	3	0.0000	0.0000	0.0000	0.0000	0	255
0	1479.70	190.93	0	3	0.0000	0.0000	0.0000	0.0000	0	255
0	1489.30	190.93	0	3	0.0000	0.0000	0.0000	0.0000	0	255
0	1498.80	190.93	0	3	0.0000	0.0000	0.0000	0.0000	0	255
0	1508.40	190.93	0	3	0.0000	0.0000	0.0000	0.0000	0	255
0	1517.90	190.93	0	3	0.0000	0.0000	0.0000	0.0000	0	255
0	1527.40	190.93	0	3	0.0000	0.0000	0.0000	0.0000	0	255
0	1537.00	190.93	0	3	0.0000	0.0000	0.0000	0.0000	0	255
0	1546.50	190.93	0	3	0.0000	0.0000	0.0000	0.0000	0	255
0	1556.10	190.93	0	3	0.0000	0.0000	0.0000	0.0000	0	255
0	1565.60	190.93	0	3	0.0000	0.0000	0.0000	0.0000	0	255
0	1575.20	190.93	0	3	0.0000	0.0000	0.0000	0.0000	0	255
0	1584.70	190.93	0	3	0.0000	0.0000	0.0000	0.0000	0	255
0	1594.30	190.93	0	3	0.0000	0.0000	0.0000	0.0000	0	255
0	1603.80	190.93	0	3	0.0000	0.0000	0.0000	0.0000	0	255
0	1613.40	190.93	0	3	0.0000	0.0000	0.0000	0.0000	0	255
0	1622.90	190.93	0	3	0.0000	0.0000	0.0000	0.0000	0	255
0	1632.50	190.93	0	3	0.0000	0.0000	0.0000	0.0000	0	255
0	1642.00	190.93	0	3	0.0000	0.0000	0.0000	0.0000	0	255
0	1651.50	190.93	0	3	0.0000	0.0000	0.0000	0.0000	0	255
0	1661.10	190.93	0	3	0.0000	0.0000	0.0000	0.0000	0	255
0	1670.60	190.93	0	3	0.0000	0.0000	0.0000	0.0000	0	255
0	1680.20	190.93	0	3	0.0000	0.0000	0.0000	0.0000	0	255
0	1689.70	190.93	0	3	0.0000	0.0000	0.0000	0.0000	0	255
0	1699.30	190.93	0	3	0.0000	0.0000	0.0000	0.0000	0	255
0	1708.80	190.93	0	3	0.0000	0.0000	0.0000	0.0000	0	255
0	1718.40	190.93	0	3	0.0000	0.0000	0.0000	0.0000	0	255
0	1727.90	190.93	0	3	0.0000	0.0000	0.0000	0.0000	0	255
0	1737.50	190.93	0	3	0.0000	0.0000	0.0000	0.0000	0	255
0	1747.00	190.93	0	3	0.0000	0.0000	0.0000	0.0000	0	255
0	1756.60	190.93	0	3	0.0000	0.0000	0.0000	0.0000	0	255
0	1766.10	190.93	0	3	0.0000	0.0000	0.0000	0.0000	0	255
0	1775.70	190.93	0	3	0.0000	0.0000	0.0000	0.0000	0	255
0	1785.20	190.93	0	3	0.0000	0.0000	0.0000	0.0000	0	255
0	1794.70	190.93	0	3	0.0000	0.0000	0.0000	0.0000	0	255
0	1804.30	190.93	0	3	0.0000	0.0000	0.0000	0.0000	0	255
0	1813.80	190.93	0	3	0.0000	0.0000	0.0000	0.0000	0	255
0	1823.40	190.93	0	3	0.0000	0.0000	0.0000	0.0000	0	255
0	1832.90	190.93	0	3	0.0000	0.0000	0.0000	0.0000	0	255
0	1842.50	190.93	0	3	0.0000	0.0000	0.0000	0.0000	0	255
0	1852.00	190.93	0	3	0.0000	0.0000	0.0000	0.0000	0	255
0	1861.60	190.93	0	3	0.0000	0.0000	0.0000	0.0000	0	255
0	1871.10	190.93	0	3	0.0000	0.0000	0.0000	0.0000	0	255
0	1880.70	190.93	0	3	0.0000	0.0000	0.0000	0.0000	0	255
0	1890.20	190.93	0	3	0.0000	0.0000	0.0000	0.0000	0	255
0	1899.80	190.93	0	3	0.0000	0.0000	0.0000	0.0000	0	255
0	1909.30	190.93	0	3	0.0000	0.0000	0.0000	0.0000	0	255
0	1918.90	190.93	0	3	0.0000	0.0000	0.0000	0.0000	0	255
0	1928.40	190.93	0	3	0.0000	0.0000	0.0000	0.0000	0	255
0	1937.90	190.93	0	3	0.0000	0.0000	0.0000	0.0000	0	255
0	1947.50	190.93	0	3	0.0000	0.0000	0.0000	0.0000	0	255
0	1957.00	190.93	0	3	0.0000	0.0000	0.0000	0.0000	0	255
0	1966.60	190.93	0	3	0.0000	0.0000	0.0000	0.0000	0	255
0	1976.10	190.93	0	3	0.0000	0.0000	0.0000	0.0000	0	255
0	1985.70	190.93	0	3	0.0000	0.0000	0.0000	0.0000	0	255
0	1995.20	190.93	0	3	0.0000	0.0000	0.0000	0.0000	0	255
0	2004.80	190.93	0	3	0.0000	0.0000	0.0000	0.0000	0	255
0	2014.30	190.93	0	3	0.0000	0.0000	0.0000	0.0000	0	255
0	2023.90	190.93	0	3	0.0000	0.0000	0.0000	0.0000	0	255
0	2033.40	190.93	0	3	0.0000	0.0000	0.0000	0.0000	0	255
0	2043.00	190.93	0	3	0.0000	0.0000	0.0000	0.0000	0	255
0	2052.50	190.93	0	3	0.0000	0.0000	0.0000	0.0000	0	255
0	2062.00	190.93	0	3	0.0000	0.0000	0.0000	0.0000	0	255
0	2071.60	190.93	0	3	0.0000	0.0000	0.0000	0.0000	0	255
0	2081.10	190.93	0	3	0.0000	0.0000	0.0000	0.0000	0	255
0	2090.70	190.93	0	3	0.0000	0.0000	0.0000	0.0000	0	255
0	2100.20	190.93	0	3	0.0000	0.0000	0.0000	0.0000	0	255
0	2109.80	190.93	0	3	0.0000	0.0000	0.0000	0.0000	0	255
0	2119.30	190.93	0	3	0.0000	0.0000	0.0000	0.0000	0	255
0	2128.90	190.93	0	3	0.0000	0.0000	0.0000	0.0000	0	255
0	2138.40	190.93	0	3	0.0000	0.0000	0.0000	0.0000	0	255
0	2148.00	190.93	0	3	0.0000	0.0000	0.0000	0.0000	0	255
0	2157.50	190.93	0	3	0.0000	0.0000	0.0000	0.0000	0	255
0	2167.10	190.93	0	3	0.0000	0.0000	0.0000	0.0000	0	255
0	2176.60	190.93	0	3	0.0000	0.0000	0.0000	0.0000	0	255
0	2186.20	190.93	0	3	0.0000	0.0000	0.0000	0.0000	0	255
0	2195.70	190.93	0	3	0.0000	0.0000	0.0000	0.0000	0	255
0	2205.20	190.93	0	3	0.0000	0.0000	0.0000	0.0000	0	255
0	2214.80	190.93	0	3	0.0000	0.0000	0.0000	0.0000	0	255
0	2224.30	190.93	0	3	0.0000	0.0000	0.0000	0.0000	0	255
0	2233.90	190.93	0	3	0.0000	0.0000	0.0000	0.0000	0	255
0	2243.40	190.93	0	3	0.0000	0.0000	0.0000	0.0000	0	255
0	2253.00	190.93	0	3	0.0000	0.0000	0.0000	0.0000	0	255
0	2262.50	190.93	0	3	0.0000	0.0000	0.0000	0.0000	0	255
0	2272.10	190.93	0	3	0.0000	0.0000	0.0000	0.0000	0	255
0	2281.60	190.93	0	3	0.0000	0.0000	0.0000	0.0000	0	255
0	2291.20	190.93	0	3	0.0000	0.0000	0.0000	0.0000	0	255
0	2300.70	190.93	0	3	0.0000	0.0000	0.0000	0.0000	0	255
0	2310.30	190.93	0	3	0.0000	0.0000	0.0000	0.0000	0	255
0	2319.80	190.93	0	3	0.0000	0.0000	0.0000	0.0000	0	255
0	2329.40	190.93	0	3	0.0000	0.0000	0.0000	0.0000	0	255
0	2338.90	190.93	0	3	0.0000	0.0000	0.0000	0.0000	0	255
0	2348.40	190.93	0	3	0.0000	0.0000	0.0000	0.0000	0	255
0	2358.00	190.93	0	3	0.0000	0.0000	0.0000	0.0000	0	255
0	2367.50	190.93	0	3	0.0000	0.0000	0.0000	0.0000	0	255
0	2377.10	190.93	0	3	0.0000	0.0000	0.0000	0.0000	0	255
0	2386.60	190.93	0	3	0.0000	0.0000	0.0000	0.0000	0	255
0	2396.20	190.93	0	3	0.0000	0.0000	0.0000	0.0000	0	255
0	2405.70	190.93	0	3	0.0000	0.0000	0.0000	0.0000	0	255
0	2415.30	190.93	0	3	0.0000	0.0000	0.0000	0.0000	0	255
0	2424.80	190.93	0	3	0.0000	0.0000	0.0000	0.0000	0	255
0	2434.40	190.93	0	3	0.0000	0.0000	0.0000	0.0000	0	255
0	2443.90	190.93	0	3	0.0000	0.0000	0.0000	0.0000	0	255
0	2453.50	190.93	0	3	0.0000	0.0000	0.0000	0.0000	0	255
0	2463.00	190.93	0	3	0.0000	0.0000	0.0000	0.0000	0	255
0	2472.50	190.93	0	3	0.0000	0.0000	0.0000	0.0000	0	255
0	2482.10	190.93	0	3	0.0000	0.0000	0.0000	0.0000	0	255
0	2491.60	190.93	0	3	0.0000	0.0000	0.0000	0.0000	0	255
0	2501.20	190.93	0	3	0.0000	0.0000	0.0000	0.0000	0	255
0	2510.70	190.93	0	3	0.0000	0.0000	0.0000	0.0000	0	255
0	2520.30	190.93	0	3	0.0000	0.0000	0.0000	0.0000	0	255
0	2529.80	190.93	0	3	0.0000	0.0000	0.0000	0.0000	0	255
0	2539.40	190.93	0	3	0.0000	0.0000	0.0000	0.0000	0	255
0	2548.90	190.93	0	3	0.0000	0.0000	0.0000	0.0000	0	255
0	2558.50	190.93	0	3	0.0000	0.0000	0.0000	0.0000	0	255
0	2568.00	190.93	0	3	0.0000	0.0000	0.0000	0.0000	0	255
0	2577.60	190.93	0	3	0.0000	0.0000	0.0000	0.0000	0	255
0	2587.10	190.93	0	3	0.0000	0.0000	0.0000	0.0000	0	255
0	2596.70	190.93	0	3	0.0000	0.0000	0.0000	0.0000	0	255
0	2606.20	190.93	0	3	0.0000	0.0000	0.0000	0.0000	0	255
0	2615.70	190.93	0	3	0.0000	0.0000	0.0000	0.0000	0	255
0	2625.30	190.93	0	3	0.0000	0.0000	0.0000	0.0000	0	255
0	2634.80	190.93	0	3	0.0000	0.0000	0.0000	0.0000	0	255
0	2644.40	190.93	0	3	0.0000	0.0000	0.0000	0.0000	0	255
0	2653.90	190.93	0	3	0.0000	0.0000	0.0000	0.0000	0	255
0	2663.50	190.93	0	3	0.0000	0.0000	0.0000	0.0000	0	255
0	2673.00	190.93	0	3	0.0000	0.0000	0.0000	0.0000	0	255
0	2682.60	190.93	0	3	0.0000	0.0000	0.0000	0.0000	0	255
0	2692.10	190.93	0	3	0.0000	0.0000	0.0000	0.0000	0	255
0	2701.70	190.93	0	3	0.0000	0.0000	0.0000	0.0000	0	255
0	2711.20	190.93	0	3	0.0000	0.0000	0.0000	0.0000	0	255
0	2720.80	190.93	0	3	0.0000	0.0000	0.0000	0.0000	0	255
0	2730.30	190.93	0	3	0.0000	0.0000	0.0000	0.0000	0	255
0	2739.90	190.93	0	3	0.0000	0.0000	0.0000	0.0000	0	255
0	2749.40	190.93	0	3	0.0000	0.0000	0.0000	0.0000	0	255
0	2758.90	190.93	0	3	0.0000	0.0000	0.0000	0.0000	0	255
0	2768.50	190.93	0	3	0.0000	0.0000	0.0000	0.0000	0	255
0	2778.00	190.93	0	3	0.0000	0.0000	0.0000	0.0000	0	255
0	2787.60	190.93	0	3	0.0000	0.0000	0.0000	0.0000	0	255
0	2797.10	190.93	0	3	0.0000	0.0000	0.0000	0.0000	0	255
0	2806.70	190.93	0	3	0.0000	0.0000	0.0000	0.0000	0	255
0	2816.20	190.93	0	3	0.0000	0.0000	0.0000	0.0000	0	255
0	2825.80	190.93	0	3	0.0000	0.0000	0.0000	0.0000	0	255
0	2835.30	190.93	0	3	0.0000	0.0000	0.0000	0.0000	0	255
0	2844.90	190.93	0	3	0.0000	0.0000	0.0000	0.0000	0	255
0	2854.40	190.93	0	3	0.0000	0.0000	0.0000	0.0000	0	255
0	0.0000	200.48	0	3	0.0000	0.0000	0.0000	0.0000	0	255
0	9.5465	200.48	0	3	0.0000	0.0000	0.0000	0.0000	0	255
0	19.093	200.48	0	3	0.0000	0.0000	0.0000	0.0000	0	255
0	28.640	200.48	0	3	0.0000	0.0000	0.0000	0.0000	0	255
0	38.186	200.48	0	3	0.0000	0.0000	0.0000	0.0000	0	255
0	47.733	200.48	0	3	0.0000	0.0000	0.0000	0.0000	0	255
0	57.279	200.48	0	3	0.0000	0.0000	0.0000	0.0000	0	255
0	66.826	200.48	0	3	0.0000	0.0000	0.0000	0.0000	0	255
0	76.372	200.48	0	3	0.0000	0.0000	0.0000	0.0000	0	255
0	85.919	200.48	0	3	0.0000	0.0000	0.0000	0.0000	0	255
0	95.465	200.48	0	3	0.0000	0.0000	0.0000	0.0000	0	255
0	105.01	200.48	0	3	0.0000	0.0000	0.0000	0.0000	0	255
0	114.56	200.48	0	3	0.0000	0.0000	0.0000	0.0000	0	255
0	124.10	200.48	0	3	0.0000	0.0000	0.0000	0.0000	0	255
0	133.65	200.48	0	3	0.0000	0.0000	0.0000	0.0000	0	255
0	143.20	200.48	0	3	0.0000	0.0000	0.0000	0.0000	0	255
0	152.74	200.48	0	3	0.0000	0.0000	0.0000	0.0000	0	255
0	162.29	200.48	0	3	0.0000	0.0000	0.0000	0.0000	0	255
0	171.84	200.48	0	3	0.0000	0.0000	0.0000	0.0000	0	255
0	181.38	200.48	0	3	0.0000	0.0000	0.0000	0.0000	0	255
0	190.93	200.48	0	3	0.0000	0.0000	0.0000	0.0000	0	255
0	200.48	200.48	0	3	0.0000	0.0000	0.0000	0.0000	0	255
0	210.02	200.48	0	3	0.0000	0.0000	0.0000	0.0000	0	255
0	219.57	200.48	0	3	0.0000	0.0000	0.0000	0.0000	0	255
0	229.12	200.48	0	3	0.0000	0.0000	0.0000	0.0000	0	255
0	238.66	200.48	0	3	0.0000	0.0000	0.0000	0.0000	0	255
0	248.21	200.48	0	3	0.0000	0.0000	0.0000	0.0000	0	255
0	257.76	200.48	0	3	0.0000	0.0000	0.0000	0.0000	0	255
0	267.30	200.48	0	3	0.0000	0.0000	0.0000	0.0000	0	255
0	276.85	200.48	0	3	0.0000	0.0000	0.0000	0.0000	0	255
0	286.40	200.48	0	3	0.0000	0.0000	0.0000	0.0000	0	255
0	295.94	200.48	0	3	0.0000	0.0000	0.0000	0.0000	0	255
0	305.49	200.48	0	3	0.0000	0.0000	0.0000	0.0000	0	255
0	315.04	200.48	0	3	0.0000	0.0000	0.0000	0.0000	0	255
0	324.58	200.48	0	3	0.0000	0.0000	0.0000	0.0000	0	255
0	334.13	200.48	0	3	0.0000	0.0000	0.0000	0.0000	0	255
0	343.67	200.48	0	3	0.0000	0.0000	0.0000	0.0000	0	255
0	353.22	200.48	0	3	0.0000	0.0000	0.0000	0.0000	0	255
0	362.77	200.48	0	3	0.0000	0.0000	0.0000	0.0000	0	255
0	372.31	200.48	0	3	0.0000	0.0000	0.0000	0.0000	0	255
0	381.86	200.48	0	3	0.0000	0.0000	0.0000	0.0000	0	255
0	391.41	200.48	0	3	0.0000	0.0000	0.0000	0.0000	0	255
0	400.95	200.48	0	3	0.0000	0.0000	0.0000	0.0000	0	255
0	410.50	200.48	0	3	0.0000	0.0000	0.0000	0.0000	0	255
0	420.05	200.48	0	3	0.0000	0.0000	0.0000	0.0000	0	255
0	429.59	200.48	0	3	0.0000	0.0000	0.0000	0.0000	0	255
0	439.14	200.48	0	3	0.0000	0.0000	0.0000	0.0000	0	255
0	448.69	200.48	0	3	0.0000	0.0000	0.0000	0.0000	0	255
0	458.23	200.48	0	3	0.0000	0.0000	0.0000	0.0000	0	255
0	467.78	200.48	0	3	0.0000	0.0000	0.0000	0.0000	0	255
0	477.33	200.48	0	3	0.0000	0.0000	0.0000	0.0000	0	255
0	486.87	200.48	0	3	0.0000	0.0000	0.0000	0.0000	0	255
0	496.42	200.48	0	3	0.0000	0.0000	0.0000	0.0000	0	255
0	505.97	200.48	0	3	0.0000	0.0000	0.0000	0.0000	0	255
0	515.51	200.48	0	3	0.0000	0.0000	0.0000	0.0000	0	255
0	525.06	200.48	0	3	0.0000	0.0000	0.0000	0.0000	0	255
0	534.61	200.48	0	3	0.0000	0.0000	0.0000	0.0000	0	255
0	544.15	200.48	0	3	0.0000	0.0000	0.0000	0.0000	0	255
0	553.70	200.48	0	3	0.0000	0.0000	0.0000	0.0000	0	255
0	563.24	200.48	0	3	0.0000	0.0000	0.0000	0.0000	0	255
0	572.79	200.48	0	3	0.0000	0.0000	0.0000	0.0000	0	255
0	582.34	200.48	0	3	0.0000	0.0000	0.0000	0.0000	0	255
0	591.88	200.48	0	3	0.0000	0.0000	0.0000	0.0000	0	255
0	601.43	200.48	0	3	0.0000	0.0000	0.0000	0.0000	0	255
0	610.98	200.48	0	3	0.0000	0.0000	0.0000	0.0000	0	255
0	620.52	200.48	0	3	0.0000	0.0000	0.0000	0.0000	0	255
0	630.07	200.48	0	3	0.0000	0.0000	0.0000	0.0000	0	255
0	639.62	200.48	0	3	0.0000	0.0000	0.0000	0.0000	0	255
0	649.16	200.48	0	3	0.0000	0.0000	0.0000	0.0000	0	255
0	658.71	200.48	0	3	0.0000	0.0000	0.0000	0.0000	0	255
0	668.26	200.48	0	3	0.0000	0.0000	0.0000	0.0000	0	255
0	677.80	200.48	0	3	0.0000	0.0000	0.0000	0.0000	0	255
0	687.35	200.48	0	3	0.0000	0.0000	0.0000	0.0000	0	255
0	696.90	200.48	0	3	0.0000	0.0000	0.0000	0.0000	0	255
0	706.44	200.48	0	3	0.0000	0.0000	0.0000	0.0000	0	255
0	715.99	200.48	0	3	0.0000	0.0000	0.0000	0.0000	0	255
0	725.54	200.48	0	3	0.0000	0.0000	0.0000	0.0000	0	255
0	735.08	200.48	0	3	0.0000	0.0000	0.0000	0.0000	0	255
0	744.63	200.48	0	3	0.0000	0.0000	0.0000	0.0000	0	255
0	754.18	200.48	0	3	0.0000	0.0000	0.0000	0.0000	0	255
0	763.72	200.48	0	3	0.0000	0.0000	0.0000	0.0000	0	255
0	773.27	200.48	0	3	0.0000	0.0000	0.0000	0.0000	0	255
0	782.81	200.48	0	3	0.0000	0.0000	0.0000	0.0000	0	255
0	792.36	200.48	0	3	0.0000	0.0000	0.0000	0.0000	0	255
0	801.91	200.48	0	3	0.0000	0.0000	0.0000	0.0000	0	255
0	811.45	200.48	0	3	0.0000	0.0000	0.0000	0.0000	0	255
0	821.00	200.48	0	3	0.0000	0.0000	0.0000	0.0000	0	255
0	830.55	200.48	0	3	0.0000	0.0000	0.0000	0.0000	0	255
0	840.09	200.48	0	3	0.0000	0.0000	0.0000	0.0000	0	255
0	849.64	200.48	0	3	0.0000	0.0000	0.0000	0.0000	0	255
0	859.19	200.48	0	3	0.0000	0.0000	0.0000	0.0000	0	255
0	868.73	200.48	0	3	0.0000	0.0000	0.0000	0.0000	0	255
0	878.28	200.48	0	3	0.0000	0.0000	0.0000	0.0000	0	255
0	887.83	200.48	0	3	0.0000	0.0000	0.0000	0.0000	0	255
0	897.37	200.48	0	3	0.0000	0.0000	0.0000	0.0000	0	255
0	906.92	200.48	0	3	0.0000	0.0000	0.0000	0.0000	0	255
0	916.47	200.48	0	3	0.0000	0.0000	0.0000	0.0000	0	255
0	926.01	200.48	0	3	0.0000	0.0000	0.0000	0.0000	0	255
0	935.56	200.48	0	3	0.0000	0.0000	0.0000	0.0000	0	255
0	945.11	200.48	0	3	0.0000	0.0000	0.0000	0.0000	0	255
0	954.65	200.48	0	3	0.0000	0.0000	0.0000	0.0000	0	255
0	964.20	200.48	0	3	0.0000	0.0000	0.0000	0.0000	0	255
0	973.75	200.48	0	3	0.0000	0.0000	0.0000	0.0000	0	255
0	983.29	200.48	0	3	0.0000	0.0000	0.0000	0.0000	0	255
0	992.84	200.48	0	3	0.0000	0.0000	0.0000	0.0000	0	255
0	1002.40	200.48	0	3	0.0000	0.0000	0.0000	0.0000	0	255
0	1011.90	200.48	0	3	0.0000	0.0000	0.0000	0.0000	0	255
0	1021.50	200.48	0	3	0.0000	0.0000	0.0000	0.0000	0	255
0	1031.00	200.48	0	3	0.0000	0.0000	0.0000	0.0000	0	255
0	1040.60	200.48	0	3	0.0000	0.0000	0.0000	0.0000	0	255
0	1050.10	200.48	0	3	0.0000	0.0000	0.0000	0.0000	0	255
0	1059.70	200.48	0	3	0.0000	0.0000	0.0000	0.0000	0	255
0	1069.20	200.48	0	3	0.0000	0.0000	0.0000	0.0000	0	255
0	1078.80	200.48	0	3	0.0000	0.0000	0.0000	0.0000	0	255
0	1088.30	200.48	0	3	0.0000	0.0000	0.0000	0.0000	0	255
0	1097.80	200.48	0	3	0.0000	0.0000	0.0000	0.0000	0	255
0	1107.40	200.48	0	3	0.0000	0.0000	0.0000	0.0000	0	255
0	1116.90	200.48	0	3	0.0000	0.0000	0.0000	0.0000	0	255
0	1126.50	200.48	0	3	0.0000	0.0000	0.0000	0.0000	0	255
0	1136.00	200.48	0	3	0.0000	0.0000	0.0000	0.0000	0	255
0	1145.60	200.48	0	3	0.0000	0.0000	0.0000	0.0000	0	255
0	1155.10	200.48	0	3	0.0000	0.0000	0.0000	0.0000	0	255
0	1164.70	200.48	0	3	0.0000	0.0000	0.0000	0.0000	0	255
0	1174.20	200.48	0	3	0.0000	0.0000	0.0000	0.0000	0	255
0	1183.80	200.48	0	3	0.0000	0.0000	0.0000	0.0000	0	255
0	1193.30	200.48	0	3	0.0000	0.0000	0.0000	0.0000	0	255
0	1202.90	200.48	0	3	0.0000	0.0000	0.0000	0.0000	0	255
0	1212.40	200.48	0	3	0.0000	0.0000	0.0000	0.0000	0	255
0	1222.00	200.48	0	3	0.0000	0.0000	0.0000	0.0000	0	255
0	1231.50	200.48	0	3	0.0000	0.0000	0.0000	0.0000	0	255
0	1241.00	200.48	0	3	0.0000	0.0000	0.0000	0.0000	0	255
0	1250.60	200.48	0	3	0.0000	0.0000	0.0000	0.0000	0	255
0	1260.10	200.48	0	3	0.0000	0.0000	0.0000	0.0000	0	255
0	1269.70	200.48	0	3	0.0000	0.0000	0.0000	0.0000	0	255
0	1279.20	200.48	0	3	0.0000	0.0000	0.0000	0.0000	0	255
0	1288.80	200.48	0	3	0.0000	0.0000	0.0000	0.0000	0	255
0	1298.30	200.48	0	3	0.0000	0.0000	0.0000	0.0000	0	255
0	1307.90	200.48	0	3	0.0000	0.0000	0.0000	0.0000	0	255
0	1317.40	200.48	0	3	0.0000	0.0000	0.0000	0.0000	0	255
0	1327.00	200.48	0	3	0.0000	0.0000	0.0000	0.0000	0	255
0	1336.50	200.48	0	3	0.0000	0.0000	0.0000	0.0000	0	255
0	1346.10	200.48	0	3	0.0000	0.0000	0.0000	0.0000	0	255
0	1355.60	200.48	0	3	0.0000	0.0000	0.0000	0.0000	0	255
0	1365.20	200.48	0	3	0.0000	0.0000	0.0000	0.0000	0	255
0	1374.70	200.48	0	3	0.0000	0.0000	0.0000	0.0000	0	255
0	1384.20	200.48	0	3	0.0000	0.0000	0.0000	0.0000	0	255
0	1393.80	200.48	0	3	0.0000	0.0000	0.0000	0.0000	0	255
0	1403.30	200.48	0	3	0.0000	0.0000	0.0000	0.0000	0	255
0	1412.90	200.48	0	3	0.0000	0.0000	0.0000	0.0000	0	255
0	1422.40	200.48	0	3	0.0000	0.0000	0.0000	0.0000	0	255
0	1432.00	200.48	0	3	0.0000	0.0000	0.0000	0.0000	0	255
0	1441.50	200.48	0	3	0.0000	0.0000	0.0000	0.0000	0	255
0	1451.10	200.48	0	3	0.0000	0.0000	0.0000	0.0000	0	255
0	1460.60	200.48	0	3	0.0000	0.0000	0.0000	0.0000	0	255
0	1470.20	200.48	0	3	0.0000	0.0000	0.0000	0.0000	0	255
0	1479.70	200.48	0	3	0.0000	0.0000	0.0000	0.0000	0	255
0	1489.30	200.48	0	3	0.0000	0.0000	0.0000	0.0000	0	255
0	1498.80	200.48	0	3	0.0000	0.0000	0.0000	0.0000	0	255
0	1508.40	200.48	0	3	0.0000	0.0000	0.0000	0.0000	0	255
0	1517.90	200.48	0	3	0.0000	0.0000	0.0000	0.0000	0	255
0	1527.40	200.48	0	3	0.0000	0.0000	0.0000	0.0000	0	255
0	1537.00	200.48	0	3	0.0000	0.0000	0.0000	0.0000	0	255
0	1546.50	200.48	0	3	0.0000	0.0000	0.0000	0.0000	0	255
0	1556.10	200.48	0	3	0.0000	0.0000	0.0000	0.0000	0	255
0	1565.60	200.48	0	3	0.0000	0.0000	0.0000	0.0000	0	255
0	1575.20	200.48	0	3	0.0000	0.0000	0.0000	0.0000	0	255
0	1584.70	200.48	0	3	0.0000	0.0000	0.0000	0.0000	0	255
0	1594.30	200.48	0	3	0.0000	0.0000	0.0000	0.0000	0	255
0	1603.80	200.48	0	3	0.0000	0.0000	0.0000	0.0000	0	255
0	1613.40	200.48	0	3	0.0000	0.0000	0.0000	0.0000	0	255
0	1622.90	200.48	0	3	0.0000	0.0000	0.0000	0.0000	0	255
0	1632.50	200.48	0	3	0.0000	0.0000	0.0000	0.0000	0	255
0	1642.00	200.48	0	3	0.0000	0.0000	0.0000	0.0000	0	255
0	1651.50	200.48	0	3	0.0000	0.0000	0.0000	0.0000	0	255
0	1661.10	200.48	0	3	0.0000	0.0000	0.0000	0.0000	0	255
0	1670.60	200.48	0	3	0.0000	0.0000	0.0000	0.0000	0	255
0	1680.20	200.48	0	3	0.0000	0.0000	0.0000	0.0000	0	255
0	1689.70	200.48	0	3	0.0000	0.0000	0.0000	0.0000	0	255
0	1699.30	200.48	0	3	0.0000	0.0000	0.0000	0.0000	0	255
0	1708.80	200.48	0	3	0.0000	0.0000	0.0000	0.0000	0	255
0	1718.40	200.48	0	3	0.0000	0.0000	0.0000	0.0000	0	255
0	1727.90	200.48	0	3	0.0000	0.0000	0.0000	0.0000	0	255
0	1737.50	200.48	0	3	0.0000	0.0000	0.0000	0.0000	0	255
0	1747.00	200.48	0	3	0.0000	0.0000	0.0000	0.0000	0	255
0	1756.60	200.48	0	3	0.0000	0.0000	0.0000	0.0000	0	255
0	1766.10	200.48	0	3	0.0000	0.0000	0.0000	0.0000	0	255
0	1775.70	200.48	0	3	0.0000	0.0000	0.0000	0.0000	0	255
0	1785.20	200.48	0	3	0.0000	0.0000	0.0000	0.0000	0	255
0	1794.70	200.48	0	3	0.0000	0.0000	0.0000	0.0000	0	255
0	1804.30	200.48	0	3	0.0000	0.0000	0.0000	0.0000	0	255
0	1813.80	200.48	0	3	0.0000	0.0000	0.0000	0.0000	0	255
0	1823.40	200.48	0	3	0.0000	0.0000	0.0000	0.0000	0	255
0	1832.90	200.48	0	3	0.0000	0.0000	0.0000	0.0000	0	255
0	1842.50	200.48	0	3	0.0000	0.0000	0.0000	0.0000	0	255
0	1852.00	200.48	0	3	0.0000	0.0000	0.0000	0.0000	0	255
0	1861.60	200.48	0	3	0.0000	0.0000	0.0000	0.0000	0	255
0	1871.10	200.48	0	3	0.0000	0.0000	0.0000	0.0000	0	255
0	1880.70	200.48	0	3	0.0000	0.0000	0.0000	0.0000	0	255
0	1890.20	200.48	0	3	0.0000	0.0000	0.0000	0.0000	0	255
0	1899.80	200.48	0	3	0.0000	0.0000	0.0000	0.0000	0	255
0	1909.30	200.48	0	3	0.0000	0.0000	0.0000	0.0000	0	255
0	1918.90	200.48	0	3	0.0000	0.0000	0.0000	0.0000	0	255
0	1928.40	200.48	0	3	0.0000	0.0000	0.0000	0.0000	0	255
0	1937.90	200.48	0	3	0.0000	0.0000	0.0000	0.0000	0	255
0	1947.50	200.48	0	3	0.0000	0.0000	0.0000	0.0000	0	255
0	1957.00	200.48	0	3	0.0000	0.0000	0.0000	0.0000	0	255
0	1966.60	200.48	0	3	0.0000	0.0000	0.0000	0.0000	0	255
0	1976.10	200.48	0	3	0.0000	0.0000	0.0000	0.0000	0	255
0	1985.70	200.48	0	3	0.0000	0.0000	0.0000	0.0000	0	255
0	1995.20	200.48	0	3	0.0000	0.0000	0.0000	0.0000	0	255
0	2004.80	200.48	0	3	0.0000	0.0000	0.0000	0.0000	0	255
0	2014.30	200.48	0	3	0.0000	0.0000	0.0000	0.0000	0	255
0	2023.90	200.48	0	3	0.0000	0.0000	0.0000	0.0000	0	255
0	2033.40	200.48	0	3	0.0000	0.0000	0.0000	0.0000	0	255
0	2043.00	200.48	0	3	0.0000	0.0000	0.0000	0.0000	0	255
0	2052.50	200.48	0	3	0.0000	0.0000	0.0000	0.0000	0	255
0	2062.00	200.48	0	3	0.0000	0.0000	0.0000	0.0000	0	255
0	2071.60	200.48	0	3	0.0000	0.0000	0.0000	0.0000	0	255
0	2081.10	200.48	0	3	0.0000	0.0000	0.0000	0.0000	0	255
0	2090.70	200.48	0	3	0.0000	0.0000	0.0000	0.0000	0	255
0	2100.20	200.48	0	3	0.0000	0.0000	0.0000	0.0000	0	255
0	2109.80	200.48	0	3	0.0000	0.0000	0.0000	0.0000	0	255
0	2119.30	200.48	0	3	0.0000	0.0000	0.0000	0.0000	0	255
0	2128.90	200.48	0	3	0.0000	0.0000	0.0000	0.0000	0	255
0	2138.40	200.48	0	3	0.0000	0.0000	0.0000	0.0000	0	255
0	2148.00	200.48	0	3	0.0000	0.0000	0.0000	0.0000	0	255
0	2157.50	200.48	0	3	0.0000	0.0000	0.0000	0.0000	0	255
0	2167.10	200.48	0	3	0.0000	0.0000	0.0000	0.0000	0	255
0	2176.60	200.48	0	3	0.0000	0.0000	0.0000	0.0000	0	255
0	2186.20	200.48	0	3	0.0000	0.0000	0.0000	0.0000	0	255
0	2195.70	200.48	0	3	0.0000	0.0000	0.0000	0.0000	0	255
0	2205.20	200.48	0	3	0.0000	0.0000	0.0000	0.0000	0	255
0	2214.80	200.48	0	3	0.0000	0.0000	0.0000	0.0000	0	255
0	2224.30	200.48	0	3	0.0000	0.0000	0.0000	0.0000	0	255
0	2233.90	200.48	0	3	0.0000	0.0000	0.0000	0.0000	0	255
0	2243.40	200.48	0	3	0.0000	0.0000	0.0000	0.0000	0	255
0	2253.00	200.48	0	3	0.0000	0.0000	0.0000	0.0000	0	255
0	2262.50	200.48	0	3	0.0000	0.0000	0.0000	0.0000	0	255
0	2272.10	200.48	0	3	0.0000	0.0000	0.0000	0.0000	0	255
0	2281.60	200.48	0	3	0.0000	0.0000	0.0000	0.0000	0	255
0	2291.20	200.48	0	3	0.0000	0.0000	0.0000	0.0000	0	255
0	2300.70	200.48	0	3	0.0000	0.0000	0.0000	0.0000	0	255
0	2310.30	200.48	0	3	0.0000	0.0000	0.0000	0.0000	0	255
0	2319.80	200.48	0	3	0.0000	0.0000	0.0000	0.0000	0	255
0	2329.40	200.48	0	3	0.0000	0.0000	0.0000	0.0000	0	255
0	2338.90	200.48	0	3	0.0000	0.0000	0.0000	0.0000	0	255
0	2348.40	200.48	0	3	0.0000	0.0000	0.0000	0.0000	0	255
0	2358.00	200.48	0	3	0.0000	0.0000	0.0000	0.0000	0	255
0	2367.50	200.48	0	3	0.0000	0.0000	0.0000	0.0000	0	255
0	2377.10	200.48	0	3	0.0000	0.0000	0.0000	0.0000	0	255
0	2386.60	200.48	0	3	0.0000	0.0000	0.0000	0.0000	0	255
0	2396.20	200.48	0	3	0.0000	0.0000	0.0000	0.0000	0	255
0	2405.70	200.48	0	3	0.0000	0.0000	0.0000	0.0000	0	255
0	2415.30	200.48	0	3	0.0000	0.0000	0.0000	0.0000	0	255
0	2424.80	200.48	0	3	0.0000	0.0000	0.0000	0.0000	0	255
0	2434.40	200.48	0	3	0.0000	0.0000	0.0000	0.0000	0	255
0	2443.90	200.48	0	3	0.0000	0.0000	0.0000	0.0000	0	255
0	2453.50	200.48	0	3	0.0000	0.0000	0.0000	0.0000	0	255
0	2463.00	200.48	0	3	0.0000	0.0000	0.0000	0.0000	0	255
0	2472.50	200.48	0	3	0.0000	0.0000	0.0000	0.0000	0	255
0	2482.10	200.48	0	3	0.0000	0.0000	0.0000	0.0000	0	255
0	2491.60	200.48	0	3	0.0000	0.0000	0.0000	0.0000	0	255
0	2501.20	200.48	0	3	0.0000	0.0000	0.0000	0.0000	0	255
0	2510.70	200.48	0	3	0.0000	0.0000	0.0000	0.0000	0	255
0	2520.30	200.48	0	3	0.0000	0.0000	0.0000	0.0000	0	255
0	2529.80	200.48	0	3	0.0000	0.0000	0.0000	0.0000	0	255
0	2539.40	200.48	0	3	0.0000	0.0000	0.0000	0.0000	0	255
0	2548.90	200.48	0	3	0.0000	0.0000	0.0000	0.0000	0	255
0	2558.50	200.48	0	3	0.0000	0.0000	0.0000	0.0000	0	255
0	2568.00	200.48	0	3	0.0000	0.0000	0.0000	0.0000	0	255
0	2577.60	200.48	0	3	0.0000	0.0000	0.0000	0.0000	0	255
0	2587.10	200.48	0	3	0.0000	0.0000	0.0000	0.0000	0	255
0	2596.70	200.48	0	3	0.0000	0.0000	0.0000	0.0000	0	255
0	2606.20	200.48	0	3	0.0000	0.0000	0.0000	0.0000	0	255
0	2615.70	200.48	0	3	0.0000	0.0000	0.0000	0.0000	0	255
0	2625.30	200.48	0	3	0.0000	0.0000	0.0000	0.0000	0	255
0	2634.80	200.48	0	3	0.0000	0.0000	0.0000	0.0000	0	255
0	2644.40	200.48	0	3	0.0000	0.0000	0.0000	0.0000	0	255
0	2653.90	200.48	0	3	0.0000	0.0000	0.0000	0.0000	0	255
0	2663.50	200.48	0	3	0.0000	0.0000	0.0000	0.0000	0	255
0	2673.00	200.48	0	3	0.0000	0.0000	0.0000	0.0000	0	255
0	2682.60	200.48	0	3	0.0000	0.0000	0.0000	0.0000	0	255
0	2692.10	200.48	0	3	0.0000	0.0000	0.0000	0.0000	0	255
0	2701.70	200.48	0	3	0.0000	0.0000	0.0000	0.0000	0	255
0	2711.20	200.48	0	3	0.0000	0.0000	0.0000	0.0000	0	255
0	2720.80	200.48	0	3	0.0000	0.0000	0.0000	0.0000	0	255
0	2730.30	200.48	0	3	0.0000	0.0000	0.0000	0.0000	0	255
0	2739.90	200.48	0	3	0.0000	0.0000	0.0000	0.0000	0	255
0	2749.40	200.48	0	3	0.0000	0.0000	0.0000	0.0000	0	255
0	2758.90	200.48	0	3	0.0000	0.0000	0.0000	0.0000	0	255
0	2768.50	200.48	0	3	0.0000	0.0000	0.0000	0.0000	0	255
0	2778.00	200.48	0	3	0.0000	0.0000	0.0000	0.0000	0	255
0	2787.60	200.48	0	3	0.0000	0.0000	0.0000	0.0000	0	255
0	2797.10	200.48	0	3	0.0000	0.0000	0.0000	0.0000	0	255
0	2806.70	200.48	0	3	0.0000	0.0000	0.0000	0.0000	0	255
0	2816.20	200.48	0	3	0.0000	0.0000	0.0000	0.0000	0	255
0	2825.80	200.48	0	3	0.0000	0.0000	0.0000	0.0000	0	255
0	2835.30	200.48	0	3	0.0000	0.0000	0.0000	0.0000	0	255
0	2844.90	200.48	0	3	0.0000	0.0000	0.0000	0.0000	0	255
0	2854.40	200.48	0	3	0.0000	0.0000	0.0000	0.0000	0	255
0	0.0000	210.02	0	3	0.0000	0.0000	0.0000	0.0000	0	255
0	9.5465	210.02	0	3	0.0000	0.0000	0.0000	0.0000	0	255
0	19.093	210.02	0	3	0.0000	0.0000	0.0000	0.0000	0	255
0	28.640	210.02	0	3	0.0000	0.0000	0.0000	0.0000	0	255
0	38.186	210.02	0	3	0.0000	0.0000	0.0000	0.0000	0	255
0	47.733	210.02	0	3	0.0000	0.0000	0.0000	0.0000	0	255
0	57.279	210.02	0	3	0.0000	0.0000	0.0000	0.0000	0	255
0	66.826	210.02	0	3	0.0000	0.0000	0.0000	0.0000	0	255
0	76.372	210.02	0	3	0.0000	0.0000	0.0000	0.0000	0	255
0	85.919	210.02	0	3	0.0000	0.0000	0.0000	0.0000	0	255
0	95.465	210.02	0	3	0.0000	0.0000	0.0000	0.0000	0	255
0	105.01	210.02	0	3	0.0000	0.0000	0.0000	0.0000	0	255
0	114.56	210.02	0	3	0.0000	0.0000	0.0000	0.0000	0	255
0	124.10	210.02	0	3	0.0000	0.0000	0.0000	0.0000	0	255
0	133.65	210.02	0	3	0.0000	0.0000	0.0000	0.0000	0	255
0	143.20	210.02	0	3	0.0000	0.0000	0.0000	0.0000	0	255
0	152.74	210.02	0	3	0.0000	0.0000	0.0000	0.0000	0	255
0	162.29	210.02	0	3	0.0000	0.0000	0.0000	0.0000	0	255
0	171.84	210.02	0	3	0.0000	0.0000	0.0000	0.0000	0	255
0	181.38	210.02	0	3	0.0000	0.0000	0.0000	0.0000	0	255
0	190.93	210.02	0	3	0.0000	0.0000	0.0000	0.0000	0	255
0	200.48	210.02	0	3	0.0000	0.0000	0.0000	0.0000	0	255
0	210.02	210.02	0	3	0.0000	0.0000	0.0000	0.0000	0	255
0	219.57	210.02	0	3	0.0000	0.0000	0.0000	0.0000	0	255
0	229.12	210.02	0	3	0.0000	0.0000	0.0000	0.0000	0	255
0	238.66	210.02	0	3	0.0000	0.0000	0.0000	0.0000	0	255
0	248.21	210.02	0	3	0.0000	0.0000	0.0000	0.0000	0	255
0	257.76	210.02	0	3	0.0000	0.0000	0.0000	0.0000	0	255
0	267.30	210.02	0	3	0.0000	0.0000	0.0000	0.0000	0	255
0	276.85	210.02	0	3	0.0000	0.0000	0.0000	0.0000	0	255
0	286.40	210.02	0	3	0.0000	0.0000	0.0000	0.0000	0	255
0	295.94	210.02	0	3	0.0000	0.0000	0.0000	0.0000	0	255
0	305.49	210.02	0	3	0.0000	0.0000	0.0000	0.0000	0	255
0	315.04	210.02	0	3	0.0000	0.0000	0.0000	0.0000	0	255
0	324.58	210.02	0	3	0.0000	0.0000	0.0000	0.0000	0	255
0	334.13	210.02	0	3	0.0000	0.0000	0.0000	0.0000	0	255
0	343.67	210.02	0	3	0.0000	0.0000	0.0000	0.0000	0	255
0	353.22	210.02	0	3	0.0000	0.0000	0.0000	0.0000	0	255
0	362.77	210.02	0	3	0.0000	0.0000	0.0000	0.0000	0	255
0	372.31	210.02	0	3	0.0000	0.0000	0.0000	0.0000	0	255
0	381.86	210.02	0	3	0.0000	0.0000	0.0000	0.0000	0	255
0	391.41	210.02	0	3	0.0000	0.0000	0.0000	0.0000	0	255
0	400.95	210.02	0	3	0.0000	0.0000	0.0000	0.0000	0	255
0	410.50	210.02	0	3	0.0000	0.0000	0.0000	0.0000	0	255
0	420.05	210.02	0	3	0.0000	0.0000	0.0000	0.0000	0	255
0	429.59	210.02	0	3	0.0000	0.0000	0.0000	0.0000	0	255
0	439.14	210.02	0	3	0.0000	0.0000	0.0000	0.0000	0	255
0	448.69	210.02	0	3	0.0000	0.0000	0.0000	0.0000	0	255
0	458.23	210.02	0	3	0.0000	0.0000	0.0000	0.0000	0	255
0	467.78	210.02	0	3	0.0000	0.0000	0.0000	0.0000	0	255
0	477.33	210.02	0	3	0.0000	0.0000	0.0000	0.0000	0	255
0	486.87	210.02	0	3	0.0000	0.0000	0.0000	0.0000	0	255
0	496.42	210.02	0	3	0.0000	0.0000	0.0000	0.0000	0	255
0	505.97	210.02	0	3	0.0000	0.0000	0.0000	0.0000	0	255
0	515.51	210.02	0	3	0.0000	0.0000	0.0000	0.0000	0	255
0	525.06	210.02	0	3	0.0000	0.0000	0.0000	0.0000	0	255
0	534.61	210.02	0	3	0.0000	0.0000	0.0000	0.0000	0	255
0	544.15	210.02	0	3	0.0000	0.0000	0.0000	0.0000	0	255
0	553.70	210.02	0	3	0.0000	0.0000	0.0000	0.0000	0	255
0	563.24	210.02	0	3	0.0000	0.0000	0.0000	0.0000	0	255
0	572.79	210.02	0	3	0.0000	0.0000	0.0000	0.0000	0	255
0	582.34	210.02	0	3	0.0000	0.0000	0.0000	0.0000	0	255
0	591.88	210.02	0	3	0.0000	0.0000	0.0000	0.0000	0	255
0	601.43	210.02	0	3	0.0000	0.0000	0.0000	0.0000	0	255
0	610.98	210.02	0	3	0.0000	0.0000	0.0000	0.0000	0	255
0	620.52	210.02	0	3	0.0000	0.0000	0.0000	0.0000	0	255
0	630.07	210.02	0	3	0.0000	0.0000	0.0000	0.0000	0	255
0	639.62	210.02	0	3	0.0000	0.0000	0.0000	0.0000	0	255
0	649.16	210.02	0	3	0.0000	0.0000	0.0000	0.0000	0	255
0	658.71	210.02	0	3	0.0000	0.0000	0.0000	0.0000	0	255
0	668.26	210.02	0	3	0.0000	0.0000	0.0000	0.0000	0	255
0	677.80	210.02	0	3	0.0000	0.0000	0.0000	0.0000	0	255
0	687.35	210.02	0	3	0.0000	0.0000	0.0000	0.0000	0	255
0	696.90	210.02	0	3	0.0000	0.0000	0.0000	0.0000	0	255
0	706.44	210.02	0	3	0.0000	0.0000	0.0000	0.0000	0	255
0	715.99	210.02	0	3	0.0000	0.0000	0.0000	0.0000	0	255
0	725.54	210.02	0	3	0.0000	0.0000	0.0000	0.0000	0	255
0	735.08	210.02	0	3	0.0000	0.0000	0.0000	0.0000	0	255
0	744.63	210.02	0	3	0.0000	0.0000	0.0000	0.0000	0	255
0	754.18	210.02	0	3	0.0000	0.0000	0.0000	0.0000	0	255
0	763.72	210.02	0	3	0.0000	0.0000	0.0000	0.0000	0	255
0	773.27	210.02	0	3	0.0000	0.0000	0.0000	0.0000	0	255
0	782.81	210.02	0	3	0.0000	0.0000	0.0000	0.0000	0	255
0	792.36	210.02	0	3	0.0000	0.0000	0.0000	0.0000	0	255
0	801.91	210.02	0	3	0.0000	0.0000	0.0000	0.0000	0	255
0	811.45	210.02	0	3	0.0000	0.0000	0.0000	0.0000	0	255
0	821.00	210.02	0	3	0.0000	0.0000	0.0000	0.0000	0	255
0	830.55	210.02	0	3	0.0000	0.0000	0.0000	0.0000	0	255
0	840.09	210.02	0	3	0.0000	0.0000	0.0000	0.0000	0	255
0	849.64	210.02	0	3	0.0000	0.0000	0.0000	0.0000	0	255
0	859.19	210.02	0	3	0.0000	0.0000	0.0000	0.0000	0	255
0	868.73	210.02	0	3	0.0000	0.0000	0.0000	0.0000	0	255
0	878.28	210.02	0	3	0.0000	0.0000	0.0000	0.0000	0	255
0	887.83	210.02	0	3	0.0000	0.0000	0.0000	0.0000	0	255
0	897.37	210.02	0	3	0.0000	0.0000	0.0000	0.0000	0	255
0	906.92	210.02	0	3	0.0000	0.0000	0.0000	0.0000	0	255
0	916.47	210.02	0	3	0.0000	0.0000	0.0000	0.0000	0	255
0	926.01	210.02	0	3	0.0000	0.0000	0.0000	0.0000	0	255
0	935.56	210.02	0	3	0.0000	0.0000	0.0000	0.0000	0	255
0	945.11	210.02	0	3	0.0000	0.0000	0.0000	0.0000	0	255
0	954.65	210.02	0	3	0.0000	0.0000	0.0000	0.0000	0	255
0	964.20	210.02	0	3	0.0000	0.0000	0.0000	0.0000	0	255
0	973.75	210.02	0	3	0.0000	0.0000	0.0000	0.0000	0	255
0	983.29	210.02	0	3	0.0000	0.0000	0.0000	0.0000	0	255
0	992.84	210.02	0	3	0.0000	0.0000	0.0000	0.0000	0	255
0	1002.40	210.02	0	3	0.0000	0.0000	0.0000	0.0000	0	255
0	1011.90	210.02	0	3	0.0000	0.0000	0.0000	0.0000	0	255
0	1021.50	210.02	0	3	0.0000	0.0000	0.0000	0.0000	0	255
0	1031.00	210.02	0	3	0.0000	0.0000	0.0000	0.0000	0	255
0	1040.60	210.02	0	3	0.0000	0.0000	0.0000	0.0000	0	255
0	1050.10	210.02	0	3	0.0000	0.0000	0.0000	0.0000	0	255
0	1059.70	210.02	0	3	0.0000	0.0000	0.0000	0.0000	0	255
0	1069.20	210.02	0	3	0.0000	0.0000	0.0000	0.0000	0	255
0	1078.80	210.02	0	3	0.0000	0.0000	0.0000	0.0000	0	255
0	1088.30	210.02	0	3	0.0000	0.0000	0.0000	0.0000	0	255
0	1097.80	210.02	0	3	0.0000	0.0000	0.0000	0.0000	0	255
0	1107.40	210.02	0	3	0.0000	0.0000	0.0000	0.0000	0	255
0	1116.90	210.02	0	3	0.0000	0.0000	0.0000	0.0000	0	255
0	1126.50	210.02	0	3	0.0000	0.0000	0.0000	0.0000	0	255
0	1136.00	210.02	0	3	0.0000	0.0000	0.0000	0.0000	0	255
0	1145.60	210.02	0	3	0.0000	0.0000	0.0000	0.0000	0	255
0	1155.10	210.02	0	3	0.0000	0.0000	0.0000	0.0000	0	255
0	1164.70	210.02	0	3	0.0000	0.0000	0.0000	0.0000	0	255
0	1174.20	210.02	0	3	0.0000	0.0000	0.0000	0.0000	0	255
0	1183.80	210.02	0	3	0.0000	0.0000	0.0000	0.0000	0	255
0	1193.30	210.02	0	3	0.0000	0.0000	0.0000	0.0000	0	255
0	1202.90	210.02	0	3	0.0000	0.0000	0.0000	0.0000	0	255
0	1212.40	210.02	0	3	0.0000	0.0000	0.0000	0.0000	0	255
0	1222.00	210.02	0	3	0.0000	0.0000	0.0000	0.0000	0	255
0	1231.50	210.02	0	3	0.0000	0.0000	0.0000	0.0000	0	255
0	1241.00	210.02	0	3	0.0000	0.0000	0.0000	0.0000	0	255
0	1250.60	210.02	0	3	0.0000	0.0000	0.0000	0.0000	0	255
0	1260.10	210.02	0	3	0.0000	0.0000	0.0000	0.0000	0	255
0	1269.70	210.02	0	3	0.0000	0.0000	0.0000	0.0000	0	255
0	1279.20	210.02	0	3	0.0000	0.0000	0.0000	0.0000	0	255
0	1288.80	210.02	0	3	0.0000	0.0000	0.0000	0.0000	0	255
0	1298.30	210.02	0	3	0.0000	0.0000	0.0000	0.0000	0	255
0	1307.90	210.02	0	3	0.0000	0.0000	0.0000	0.0000	0	255
0	1317.40	210.02	0	3	0.0000	0.0000	0.0000	0.0000	0	255
0	1327.00	210.02	0	3	0.0000	0.0000	0.0000	0.0000	0	255
0	1336.50	210.02	0	3	0.0000	0.0000	0.0000	0.0000	0	255
0	1346.10	210.02	0	3	0.0000	0.0000	0.0000	0.0000	0	255
0	1355.60	210.02	0	3	0.0000	0.0000	0.0000	0.0000	0	255
0	1365.20	210.02	0	3	0.0000	0.0000	0.0000	0.0000	0	255
0	1374.70	210.02	0	3	0.0000	0.0000	0.0000	0.0000	0	255
0	1384.20	210.02	0	3	0.0000	0.0000	0.0000	0.0000	0	255
0	1393.80	210.02	0	3	0.0000	0.0000	0.0000	0.0000	0	255
0	1403.30	210.02	0	3	0.0000	0.0000	0.0000	0.0000	0	255
0	1412.90	210.02	0	3	0.0000	0.0000	0.0000	0.0000	0	255
0	1422.40	210.02	0	3	0.0000	0.0000	0.0000	0.0000	0	255
0	1432.00	210.02	0	3	0.0000	0.0000	0.0000	0.0000	0	255
0	1441.50	210.02	0	3	0.0000	0.0000	0.0000	0.0000	0	255
0	1451.10	210.02	0	3	0.0000	0.0000	0.0000	0.0000	0	255
0	1460.60	210.02	0	3	0.0000	0.0000	0.0000	0.0000	0	255
0	1470.20	210.02	0	3	0.0000	0.0000	0.0000	0.0000	0	255
0	1479.70	210.02	0	3	0.0000	0.0000	0.0000	0.0000	0	255
0	1489.30	210.02	0	3	0.0000	0.0000	0.0000	0.0000	0	255
0	1498.80	210.02	0	3	0.0000	0.0000	0.0000	0.0000	0	255
0	1508.40	210.02	0	3	0.0000	0.0000	0.0000	0.0000	0	255
0	1517.90	210.02	0	3	0.0000	0.0000	0.0000	0.0000	0	255
0	1527.40	210.02	0	3	0.0000	0.0000	0.0000	0.0000	0	255
0	1537.00	210.02	0	3	0.0000	0.0000	0.0000	0.0000	0	255
0	1546.50	210.02	0	3	0.0000	0.0000	0.0000	0.0000	0	255
0	1556.10	210.02	0	3	0.0000	0.0000	0.0000	0.0000	0	255
0	1565.60	210.02	0	3	0.0000	0.0000	0.0000	0.0000	0	255
0	1575.20	210.02	0	3	0.0000	0.0000	0.0000	0.0000	0	255
0	1584.70	210.02	0	3	0.0000	0.0000	0.0000	0.0000	0	255
0	1594.30	210.02	0	3	0.0000	0.0000	0.0000	0.0000	0	255
0	1603.80	210.02	0	3	0.0000	0.0000	0.0000	0.0000	0	255
0	1613.40	210.02	0	3	0.0000	0.0000	0.0000	0.0000	0	255
0	1622.90	210.02	0	3	0.0000	0.0000	0.0000	0.0000	0	255
0	1632.50	210.02	0	3	0.0000	0.0000	0.0000	0.0000	0	255
0	1642.00	210.02	0	3	0.0000	0.0000	0.0000	0.0000	0	255
0	1651.50	210.02	0	3	0.0000	0.0000	0.0000	0.0000	0	255
0	1661.10	210.02	0	3	0.0000	0.0000	0.0000	0.0000	0	255
0	1670.60	210.02	0	3	0.0000	0.0000	0.0000	0.0000	0	255
0	1680.20	210.02	0	3	0.0000	0.0000	0.0000	0.0000	0	255
0	1689.70	210.02	0	3	0.0000	0.0000	0.0000	0.0000	0	255
0	1699.30	210.02	0	3	0.0000	0.0000	0.0000	0.0000	0	255
0	1708.80	210.02	0	3	0.0000	0.0000	0.0000	0.0000	0	255
0	1718.40	210.02	0	3	0.0000	0.0000	0.0000	0.0000	0	255
0	1727.90	210.02	0	3	0.0000	0.0000	0.0000	0.0000	0	255
0	1737.50	210.02	0	3	0.0000	0.0000	0.0000	0.0000	0	255
0	1747.00	210.02	0	3	0.0000	0.0000	0.0000	0.0000	0	255
0	1756.60	210.02	0	3	0.0000	0.0000	0.0000	0.0000	0	255
0	1766.10	210.02	0	3	0.0000	0.0000	0.0000	0.0000	0	255
0	1775.70	210.02	0	3	0.0000	0.0000	0.0000	0.0000	0	255
0	1785.20	210.02	0	3	0.0000	0.0000	0.0000	0.0000	0	255
0	1794.70	210.02	0	3	0.0000	0.0000	0.0000	0.0000	0	255
0	1804.30	210.02	0	3	0.0000	0.0000	0.0000	0.0000	0	255
0	1813.80	210.02	0	3	0.0000	0.0000	0.0000	0.0000	0	255
0	1823.40	210.02	0	3	0.0000	0.0000	0.0000	0.0000	0	255
0	1832.90	210.02	0	3	0.0000	0.0000	0.0000	0.0000	0	255
0	1842.50	210.02	0	3	0.0000	0.0000	0.0000	0.0000	0	255
0	1852.00	210.02	0	3	0.0000	0.0000	0.0000	0.0000	0	255
0	1861.60	210.02	0	3	0.0000	0.0000	0.0000	0.0000	0	255
0	1871.10	210.02	0	3	0.0000	0.0000	0.0000	0.0000	0	255
0	1880.70	210.02	0	3	0.0000	0.0000	0.0000	0.0000	0	255
0	1890.20	210.02	0	3	0.0000	0.0000	0.0000	0.0000	0	255
0	1899.80	210.02	0	3	0.0000	0.0000	0.0000	0.0000	0	255
0	1909.30	210.02	0	3	0.0000	0.0000	0.0000	0.0000	0	255
0	1918.90	210.02	0	3	0.0000	0.0000	0.0000	0.0000	0	255
0	1928.40	210.02	0	3	0.0000	0.0000	0.0000	0.0000	0	255
0	1937.90	210.02	0	3	0.0000	0.0000	0.0000	0.0000	0	255
0	1947.50	210.02	0	3	0.0000	0.0000	0.0000	0.0000	0	255
0	1957.00	210.02	0	3	0.0000	0.0000	0.0000	0.0000	0	255
0	1966.60	210.02	0	3	0.0000	0.0000	0.0000	0.0000	0	255
0	1976.10	210.02	0	3	0.0000	0.0000	0.0000	0.0000	0	255
0	1985.70	210.02	0	3	0.0000	0.0000	0.0000	0.0000	0	255
0	1995.20	210.02	0	3	0.0000	0.0000	0.0000	0.0000	0	255
0	2004.80	210.02	0	3	0.0000	0.0000	0.0000	0.0000	0	255
0	2014.30	210.02	0	3	0.0000	0.0000	0.0000	0.0000	0	255
0	2023.90	210.02	0	3	0.0000	0.0000	0.0000	0.0000	0	255
0	2033.40	210.02	0	3	0.0000	0.0000	0.0000	0.0000	0	255
0	2043.00	210.02	0	3	0.0000	0.0000	0.0000	0.0000	0	255
0	2052.50	210.02	0	3	0.0000	0.0000	0.0000	0.0000	0	255
0	2062.00	210.02	0	3	0.0000	0.0000	0.0000	0.0000	0	255
0	2071.60	210.02	0	3	0.0000	0.0000	0.0000	0.0000	0	255
0	2081.10	210.02	0	3	0.0000	0.0000	0.0000	0.0000	0	255
0	2090.70	210.02	0	3	0.0000	0.0000	0.0000	0.0000	0	255
0	2100.20	210.02	0	3	0.0000	0.0000	0.0000	0.0000	0	255
0	2109.80	210.02	0	3	0.0000	0.0000	0.0000	0.0000	0	255
0	2119.30	210.02	0	3	0.0000	0.0000	0.0000	0.0000	0	255
0	2128.90	210.02	0	3	0.0000	0.0000	0.0000	0.0000	0	255
0	2138.40	210.02	0	3	0.0000	0.0000	0.0000	0.0000	0	255
0	2148.00	210.02	0	3	0.0000	0.0000	0.0000	0.0000	0	255
0	2157.50	210.02	0	3	0.0000	0.0000	0.0000	0.0000	0	255
0	2167.10	210.02	0	3	0.0000	0.0000	0.0000	0.0000	0	255
0	2176.60	210.02	0	3	0.0000	0.0000	0.0000	0.0000	0	255
0	2186.20	210.02	0	3	0.0000	0.0000	0.0000	0.0000	0	255
0	2195.70	210.02	0	3	0.0000	0.0000	0.0000	0.0000	0	255
0	2205.20	210.02	0	3	0.0000	0.0000	0.0000	0.0000	0	255
0	2214.80	210.02	0	3	0.0000	0.0000	0.0000	0.0000	0	255
0	2224.30	210.02	0	3	0.0000	0.0000	0.0000	0.0000	0	255
0	2233.90	210.02	0	3	0.0000	0.0000	0.0000	0.0000	0	255
0	2243.40	210.02	0	3	0.0000	0.0000	0.0000	0.0000	0	255
0	2253.00	210.02	0	3	0.0000	0.0000	0.0000	0.0000	0	255
0	2262.50	210.02	0	3	0.0000	0.0000	0.0000	0.0000	0	255
0	2272.10	210.02	0	3	0.0000	0.0000	0.0000	0.0000	0	255
0	2281.60	210.02	0	3	0.0000	0.0000	0.0000	0.0000	0	255
0	2291.20	210.02	0	3	0.0000	0.0000	0.0000	0.0000	0	255
0	2300.70	210.02	0	3	0.0000	0.0000	0.0000	0.0000	0	255
0	2310.30	210.02	0	3	0.0000	0.0000	0.0000	0.0000	0	255
0	2319.80	210.02	0	3	0.0000	0.0000	0.0000	0.0000	0	255
0	2329.40	210.02	0	3	0.0000	0.0000	0.0000	0.0000	0	255
0	2338.90	210.02	0	3	0.0000	0.0000	0.0000	0.0000	0	255
0	2348.40	210.02	0	3	0.0000	0.0000	0.0000	0.0000	0	255
0	2358.00	210.02	0	3	0.0000	0.0000	0.0000	0.0000	0	255
0	2367.50	210.02	0	3	0.0000	0.0000	0.0000	0.0000	0	255
0	2377.10	210.02	0	3	0.0000	0.0000	0.0000	0.0000	0	255
0	2386.60	210.02	0	3	0.0000	0.0000	0.0000	0.0000	0	255
0	2396.20	210.02	0	3	0.0000	0.0000	0.0000	0.0000	0	255
0	2405.70	210.02	0	3	0.0000	0.0000	0.0000	0.0000	0	255
0	2415.30	210.02	0	3	0.0000	0.0000	0.0000	0.0000	0	255
0	2424.80	210.02	0	3	0.0000	0.0000	0.0000	0.0000	0	255
0	2434.40	210.02	0	3	0.0000	0.0000	0.0000	0.0000	0	255
0	2443.90	210.02	0	3	0.0000	0.0000	0.0000	0.0000	0	255
0	2453.50	210.02	0	3	0.0000	0.0000	0.0000	0.0000	0	255
0	2463.00	210.02	0	3	0.0000	0.0000	0.0000	0.0000	0	255
0	2472.50	210.02	0	3	0.0000	0.0000	0.0000	0.0000	0	255
0	2482.10	210.02	0	3	0.0000	0.0000	0.0000	0.0000	0	255
0	2491.60	210.02	0	3	0.0000	0.0000	0.0000	0.0000	0	255
0	2501.20	210.02	0	3	0.0000	0.0000	0.0000	0.0000	0	255
0	2510.70	210.02	0	3	0.0000	0.0000	0.0000	0.0000	0	255
0	2520.30	210.02	0	3	0.0000	0.0000	0.0000	0.0000	0	255
0	2529.80	210.02	0	3	0.0000	0.0000	0.0000	0.0000	0	255
0	2539.40	210.02	0	3	0.0000	0.0000	0.0000	0.0000	0	255
0	2548.90	210.02	0	3	0.0000	0.0000	0.0000	0.0000	0	255
0	2558.50	210.02	0	3	0.0000	0.0000	0.0000	0.0000	0	255
0	2568.00	210.02	0	3	0.0000	0.0000	0.0000	0.0000	0	255
0	2577.60	210.02	0	3	0.0000	0.0000	0.0000	0.0000	0	255
0	2587.10	210.02	0	3	0.0000	0.0000	0.0000	0.0000	0	255
0	2596.70	210.02	0	3	0.0000	0.0000	0.0000	0.0000	0	255
0	2606.20	210.02	0	3	0.0000	0.0000	0.0000	0.0000	0	255
0	2615.70	210.02	0	3	0.0000	0.0000	0.0000	0.0000	0	255
0	2625.30	210.02	0	3	0.0000	0.0000	0.0000	0.0000	0	255
0	2634.80	210.02	0	3	0.0000	0.0000	0.0000	0.0000	0	255
0	2644.40	210.02	0	3	0.0000	0.0000	0.0000	0.0000	0	255
0	2653.90	210.02	0	3	0.0000	0.0000	0.0000	0.0000	0	255
0	2663.50	210.02	0	3	0.0000	0.0000	0.0000	0.0000	0	255
0	2673.00	210.02	0	3	0.0000	0.0000	0.0000	0.0000	0	255
0	2682.60	210.02	0	3	0.0000	0.0000	0.0000	0.0000	0	255
0	2692.10	210.02	0	3	0.0000	0.0000	0.0000	0.0000	0	255
0	2701.70	210.02	0	3	0.0000	0.0000	0.0000	0.0000	0	255
0	2711.20	210.02	0	3	0.0000	0.0000	0.0000	0.0000	0	255
0	2720.80	210.02	0	3	0.0000	0.0000	0.0000	0.0000	0	255
0	2730.30	210.02	0	3	0.0000	0.0000	0.0000	0.0000	0	255
0	2739.90	210.02	0	3	0.0000	0.0000	0.0000	0.0000	0	255
0	2749.40	210.02	0	3	0.0000	0.0000	0.0000	0.0000	0	255
0	2758.90	210.02	0	3	0.0000	0.0000	0.0000	0.0000	0	255
0	2768.50	210.02	0	3	0.0000	0.0000	0.0000	0.0000	0	255
0	2778.00	210.02	0	3	0.0000	0.0000	0.0000	0.0000	0	255
0	2787.60	210.02	0	3	0.0000	0.0000	0.0000	0.0000	0	255
0	2797.10	210.02	0	3	0.0000	0.0000	0.0000	0.0000	0	255
0	2806.70	210.02	0	3	0.0000	0.0000	0.0000	0.0000	0	255
0	2816.20	210.02	0	3	0.0000	0.0000	0.0000	0.0000	0	255
0	2825.80	210.02	0	3	0.0000	0.0000	0.0000	0.0000	0	255
0	2835.30	210.02	0	3	0.0000	0.0000	0.0000	0.0000	0	255
0	2844.90	210.02	0	3	0.0000	0.0000	0.0000	0.0000	0	255
0	2854.40	210.02	0	3	0.0000	0.0000	0.0000	0.0000	0	255
0	0.0000	219.57	0	3	0.0000	0.0000	0.0000	0.0000	0	255
0	9.5465	219.57	0	3	0.0000	0.0000	0.0000	0.0000	0	255
0	19.093	219.57	0	3	0.0000	0.0000	0.0000	0.0000	0	255
0	28.640	219.57	0	3	0.0000	0.0000	0.0000	0.0000	0	255
0	38.186	219.57	0	3	0.0000	0.0000	0.0000	0.0000	0	255
0	47.733	219.57	0	3	0.0000	0.0000	0.0000	0.0000	0	255
0	57.279	219.57	0	3	0.0000	0.0000	0.0000	0.0000	0	255
0	66.826	219.57	0	3	0.0000	0.0000	0.0000	0.0000	0	255
0	76.372	219.57	0	3	0.0000	0.0000	0.0000	0.0000	0	255
0	85.919	219.57	0	3	0.0000	0.0000	0.0000	0.0000	0	255
0	95.465	219.57	0	3	0.0000	0.0000	0.0000	0.0000	0	255
0	105.01	219.57	0	3	0.0000	0.0000	0.0000	0.0000	0	255
0	114.56	219.57	0	3	0.0000	0.0000	0.0000	0.0000	0	255
0	124.10	219.57	0	3	0.0000	0.0000	0.0000	0.0000	0	255
0	133.65	219.57	0	3	0.0000	0.0000	0.0000	0.0000	0	255
0	143.20	219.57	0	3	0.0000	0.0000	0.0000	0.0000	0	255
0	152.74	219.57	0	3	0.0000	0.0000	0.0000	0.0000	0	255
0	162.29	219.57	0	3	0.0000	0.0000	0.0000	0.0000	0	255
0	171.84	219.57	0	3	0.0000	0.0000	0.0000	0.0000	0	255
0	181.38	219.57	0	3	0.0000	0.0000	0.0000	0.0000	0	255
0	190.93	219.57	0	3	0.0000	0.0000	0.0000	0.0000	0	255
0	200.48	219.57	0	3	0.0000	0.0000	0.0000	0.0000	0	255
0	210.02	219.57	0	3	0.0000	0.0000	0.0000	0.0000	0	255
0	219.57	219.57	0	3	0.0000	0.0000	0.0000	0.0000	0	255
0	229.12	219.57	0	3	0.0000	0.0000	0.0000	0.0000	0	255
0	238.66	219.57	0	3	0.0000	0.0000	0.0000	0.0000	0	255
0	248.21	219.57	0	3	0.0000	0.0000	0.0000	0.0000	0	255
0	257.76	219.57	0	3	0.0000	0.0000	0.0000	0.0000	0	255
0	267.30	219.57	0	3	0.0000	0.0000	0.0000	0.0000	0	255
0	276.85	219.57	0	3	0.0000	0.0000	0.0000	0.0000	0	255
0	286.40	219.57	0	3	0.0000	0.0000	0.0000	0.0000	0	255
0	295.94	219.57	0	3	0.0000	0.0000	0.0000	0.0000	0	255
0	305.49	219.57	0	3	0.0000	0.0000	0.0000	0.0000	0	255
0	315.04	219.57	0	3	0.0000	0.0000	0.0000	0.0000	0	255
0	324.58	219.57	0	3	0.0000	0.0000	0.0000	0.0000	0	255
0	334.13	219.57	0	3	0.0000	0.0000	0.0000	0.0000	0	255
0	343.67	219.57	0	3	0.0000	0.0000	0.0000	0.0000	0	255
0	353.22	219.57	0	3	0.0000	0.0000	0.0000	0.0000	0	255
0	362.77	219.57	0	3	0.0000	0.0000	0.0000	0.0000	0	255
0	372.31	219.57	0	3	0.0000	0.0000	0.0000	0.0000	0	255
0	381.86	219.57	0	3	0.0000	0.0000	0.0000	0.0000	0	255
0	391.41	219.57	0	3	0.0000	0.0000	0.0000	0.0000	0	255
0	400.95	219.57	0	3	0.0000	0.0000	0.0000	0.0000	0	255
0	410.50	219.57	0	3	0.0000	0.0000	0.0000	0.0000	0	255
0	420.05	219.57	0	3	0.0000	0.0000	0.0000	0.0000	0	255
0	429.59	219.57	0	3	0.0000	0.0000	0.0000	0.0000	0	255
0	439.14	219.57	0	3	0.0000	0.0000	0.0000	0.0000	0	255
0	448.69	219.57	0	3	0.0000	0.0000	0.0000	0.0000	0	255
0	458.23	219.57	0	3	0.0000	0.0000	0.0000	0.0000	0	255
0	467.78	219.57	0	3	0.0000	0.0000	0.0000	0.0000	0	255
0	477.33	219.57	0	3	0.0000	0.0000	0.0000	0.0000	0	255
0	486.87	219.57	0	3	0.0000	0.0000	0.0000	0.0000	0	255
0	496.42	219.57	0	3	0.0000	0.0000	0.0000	0.0000	0	255
0	505.97	219.57	0	3	0.0000	0.0000	0.0000	0.0000	0	255
0	515.51	219.57	0	3	0.0000	0.0000	0.0000	0.0000	0	255
0	525.06	219.57	0	3	0.0000	0.0000	0.0000	0.0000	0	255
0	534.61	219.57	0	3	0.0000	0.0000	0.0000	0.0000	0	255
0	544.15	219.57	0	3	0.0000	0.0000	0.0000	0.0000	0	255
0	553.70	219.57	0	3	0.0000	0.0000	0.0000	0.0000	0	255
0	563.24	219.57	0	3	0.0000	0.0000	0.0000	0.0000	0	255
0	572.79	219.57	0	3	0.0000	0.0000	0.0000	0.0000	0	255
0	582.34	219.57	0	3	0.0000	0.0000	0.0000	0.0000	0	255
0	591.88	219.57	0	3	0.0000	0.0000	0.0000	0.0000	0	255
0	601.43	219.57	0	3	0.0000	0.0000	0.0000	0.0000	0	255
0	610.98	219.57	0	3	0.0000	0.0000	0.0000	0.0000	0	255
0	620.52	219.57	0	3	0.0000	0.0000	0.0000	0.0000	0	255
0	630.07	219.57	0	3	0.0000	0.0000	0.0000	0.0000	0	255
0	639.62	219.57	0	3	0.0000	0.0000	0.0000	0.0000	0	255
0	649.16	219.57	0	3	0.0000	0.0000	0.0000	0.0000	0	255
0	658.71	219.57	0	3	0.0000	0.0000	0.0000	0.0000	0	255
0	668.26	219.57	0	3	0.0000	0.0000	0.0000	0.0000	0	255
0	677.80	219.57	0	3	0.0000	0.0000	0.0000	0.0000	0	255
0	687.35	219.57	0	3	0.0000	0.0000	0.0000	0.0000	0	255
0	696.90	219.57	0	3	0.0000	0.0000	0.0000	0.0000	0	255
0	706.44	219.57	0	3	0.0000	0.0000	0.0000	0.0000	0	255
0	715.99	219.57	0	3	0.0000	0.0000	0.0000	0.0000	0	255
0	725.54	219.57	0	3	0.0000	0.0000	0.0000	0.0000	0	255
0	735.08	219.57	0	3	0.0000	0.0000	0.0000	0.0000	0	255
0	744.63	219.57	0	3	0.0000	0.0000	0.0000	0.0000	0	255
0	754.18	219.57	0	3	0.0000	0.0000	0.0000	0.0000	0	255
0	763.72	219.57	0	3	0.0000	0.0000	0.0000	0.0000	0	255
0	773.27	219.57	0	3	0.0000	0.0000	0.0000	0.0000	0	255
0	782.81	219.57	0	3	0.0000	0.0000	0.0000	0.0000	0	255
0	792.36	219.57	0	3	0.0000	0.0000	0.0000	0.0000	0	255
0	801.91	219.57	0	3	0.0000	0.0000	0.0000	0.0000	0	255
0	811.45	219.57	0	3	0.0000	0.0000	0.0000	0.0000	0	255
0	821.00	219.57	0	3	0.0000	0.0000	0.0000	0.0000	0	255
0	830.55	219.57	0	3	0.0000	0.0000	0.0000	0.0000	0	255
0	840.09	219.57	0	3	0.0000	0.0000	0.0000	0.0000	0	255
0	849.64	219.57	0	3	0.0000	0.0000	0.0000	0.0000	0	255
0	859.19	219.57	0	3	0.0000	0.0000	0.0000	0.0000	0	255
0	868.73	219.57	0	3	0.0000	0.0000	0.0000	0.0000	0	255
0	878.28	219.57	0	3	0.0000	0.0000	0.0000	0.0000	0	255
0	887.83	219.57	0	3	0.0000	0.0000	0.0000	0.0000	0	255
0	897.37	219.57	0	3	0.0000	0.0000	0.0000	0.0000	0	255
0	906.92	219.57	0	3	0.0000	0.0000	0.0000	0.0000	0	255
0	916.47	219.57	0	3	0.0000	0.0000	0.0000	0.0000	0	255
0	926.01	219.57	0	3	0.0000	0.0000	0.0000	0.0000	0	255
0	935.56	219.57	0	3	0.0000	0.0000	0.0000	0.0000	0	255
0	945.11	219.57	0	3	0.0000	0.0000	0.0000	0.0000	0	255
0	954.65	219.57	0	3	0.0000	0.0000	0.0000	0.0000	0	255
0	964.20	219.57	0	3	0.0000	0.0000	0.0000	0.0000	0	255
0	973.75	219.57	0	3	0.0000	0.0000	0.0000	0.0000	0	255
0	983.29	219.57	0	3	0.0000	0.0000	0.0000	0.0000	0	255
0	992.84	219.57	0	3	0.0000	0.0000	0.0000	0.0000	0	255
0	1002.40	219.57	0	3	0.0000	0.0000	0.0000	0.0000	0	255
0	1011.90	219.57	0	3	0.0000	0.0000	0.0000	0.0000	0	255
0	1021.50	219.57	0	3	0.0000	0.0000	0.0000	0.0000	0	255
0	1031.00	219.57	0	3	0.0000	0.0000	0.0000	0.0000	0	255
0	1040.60	219.57	0	3	0.0000	0.0000	0.0000	0.0000	0	255
0	1050.10	219.57	0	3	0.0000	0.0000	0.0000	0.0000	0	255
0	1059.70	219.57	0	3	0.0000	0.0000	0.0000	0.0000	0	255
0	1069.20	219.57	0	3	0.0000	0.0000	0.0000	0.0000	0	255
0	1078.80	219.57	0	3	0.0000	0.0000	0.0000	0.0000	0	255
0	1088.30	219.57	0	3	0.0000	0.0000	0.0000	0.0000	0	255
0	1097.80	219.57	0	3	0.0000	0.0000	0.0000	0.0000	0	255
0	1107.40	219.57	0	3	0.0000	0.0000	0.0000	0.0000	0	255
0	1116.90	219.57	0	3	0.0000	0.0000	0.0000	0.0000	0	255
0	1126.50	219.57	0	3	0.0000	0.0000	0.0000	0.0000	0	255
0	1136.00	219.57	0	3	0.0000	0.0000	0.0000	0.0000	0	255
0	1145.60	219.57	0	3	0.0000	0.0000	0.0000	0.0000	0	255
0	1155.10	219.57	0	3	0.0000	0.0000	0.0000	0.0000	0	255
0	1164.70	219.57	0	3	0.0000	0.0000	0.0000	0.0000	0	255
0	1174.20	219.57	0	3	0.0000	0.0000	0.0000	0.0000	0	255
0	1183.80	219.57	0	3	0.0000	0.0000	0.0000	0.0000	0	255
0	1193.30	219.57	0	3	0.0000	0.0000	0.0000	0.0000	0	255
0	1202.90	219.57	0	3	0.0000	0.0000	0.0000	0.0000	0	255
0	1212.40	219.57	0	3	0.0000	0.0000	0.0000	0.0000	0	255
0	1222.00	219.57	0	3	0.0000	0.0000	0.0000	0.0000	0	255
0	1231.50	219.57	0	3	0.0000	0.0000	0.0000	0.0000	0	255
0	1241.00	219.57	0	3	0.0000	0.0000	0.0000	0.0000	0	255
0	1250.60	219.57	0	3	0.0000	0.0000	0.0000	0.0000	0	255
0	1260.10	219.57	0	3	0.0000	0.0000	0.0000	0.0000	0	255
0	1269.70	219.57	0	3	0.0000	0.0000	0.0000	0.0000	0	255
0	1279.20	219.57	0	3	0.0000	0.0000	0.0000	0.0000	0	255
0	1288.80	219.57	0	3	0.0000	0.0000	0.0000	0.0000	0	255
0	1298.30	219.57	0	3	0.0000	0.0000	0.0000	0.0000	0	255
0	1307.90	219.57	0	3	0.0000	0.0000	0.0000	0.0000	0	255
0	1317.40	219.57	0	3	0.0000	0.0000	0.0000	0.0000	0	255
0	1327.00	219.57	0	3	0.0000	0.0000	0.0000	0.0000	0	255
0	1336.50	219.57	0	3	0.0000	0.0000	0.0000	0.0000	0	255
0	1346.10	219.57	0	3	0.0000	0.0000	0.0000	0.0000	0	255
0	1355.60	219.57	0	3	0.0000	0.0000	0.0000	0.0000	0	255
0	1365.20	219.57	0	3	0.0000	0.0000	0.0000	0.0000	0	255
0	1374.70	219.57	0	3	0.0000	0.0000	0.0000	0.0000	0	255
0	1384.20	219.57	0	3	0.0000	0.0000	0.0000	0.0000	0	255
0	1393.80	219.57	0	3	0.0000	0.0000	0.0000	0.0000	0	255
0	1403.30	219.57	0	3	0.0000	0.0000	0.0000	0.0000	0	255
0	1412.90	219.57	0	3	0.0000	0.0000	0.0000	0.0000	0	255
0	1422.40	219.57	0	3	0.0000	0.0000	0.0000	0.0000	0	255
0	1432.00	219.57	0	3	0.0000	0.0000	0.0000	0.0000	0	255
0	1441.50	219.57	0	3	0.0000	0.0000	0.0000	0.0000	0	255
0	1451.10	219.57	0	3	0.0000	0.0000	0.0000	0.0000	0	255
0	1460.60	219.57	0	3	0.0000	0.0000	0.0000	0.0000	0	255
0	1470.20	219.57	0	3	0.0000	0.0000	0.0000	0.0000	0	255
0	1479.70	219.57	0	3	0.0000	0.0000	0.0000	0.0000	0	255
0	1489.30	219.57	0	3	0.0000	0.0000	0.0000	0.0000	0	255
0	1498.80	219.57	0	3	0.0000	0.0000	0.0000	0.0000	0	255
0	1508.40	219.57	0	3	0.0000	0.0000	0.0000	0.0000	0	255
0	1517.90	219.57	0	3	0.0000	0.0000	0.0000	0.0000	0	255
0	1527.40	219.57	0	3	0.0000	0.0000	0.0000	0.0000	0	255
0	1537.00	219.57	0	3	0.0000	0.0000	0.0000	0.0000	0	255
0	1546.50	219.57	0	3	0.0000	0.0000	0.0000	0.0000	0	255
0	1556.10	219.57	0	3	0.0000	0.0000	0.0000	0.0000	0	255
0	1565.60	219.57	0	3	0.0000	0.0000	0.0000	0.0000	0	255
0	1575.20	219.57	0	3	0.0000	0.0000	0.0000	0.0000	0	255
0	1584.70	219.57	0	3	0.0000	0.0000	0.0000	0.0000	0	255
0	1594.30	219.57	0	3	0.0000	0.0000	0.0000	0.0000	0	255
0	1603.80	219.57	0	3	0.0000	0.0000	0.0000	0.0000	0	255
0	1613.40	219.57	0	3	0.0000	0.0000	0.0000	0.0000	0	255
0	1622.90	219.57	0	3	0.0000	0.0000	0.0000	0.0000	0	255
0	1632.50	219.57	0	3	0.0000	0.0000	0.0000	0.0000	0	255
0	1642.00	219.57	0	3	0.0000	0.0000	0.0000	0.0000	0	255
0	1651.50	219.57	0	3	0.0000	0.0000	0.0000	0.0000	0	255
0	1661.10	219.57	0	3	0.0000	0.0000	0.0000	0.0000	0	255
0	1670.60	219.57	0	3	0.0000	0.0000	0.0000	0.0000	0	255
0	1680.20	219.57	0	3	0.0000	0.0000	0.0000	0.0000	0	255
0	1689.70	219.57	0	3	0.0000	0.0000	0.0000	0.0000	0	255
0	1699.30	219.57	0	3	0.0000	0.0000	0.0000	0.0000	0	255
0	1708.80	219.57	0	3	0.0000	0.0000	0.0000	0.0000	0	255
0	1718.40	219.57	0	3	0.0000	0.0000	0.0000	0.0000	0	255
0	1727.90	219.57	0	3	0.0000	0.0000	0.0000	0.0000	0	255
0	1737.50	219.57	0	3	0.0000	0.0000	0.0000	0.0000	0	255
0	1747.00	219.57	0	3	0.0000	0.0000	0.0000	0.0000	0	255
0	1756.60	219.57	0	3	0.0000	0.0000	0.0000	0.0000	0	255
0	1766.10	219.57	0	3	0.0000	0.0000	0.0000	0.0000	0	255
0	1775.70	219.57	0	3	0.0000	0.0000	0.0000	0.0000	0	255
0	1785.20	219.57	0	3	0.0000	0.0000	0.0000	0.0000	0	255
0	1794.70	219.57	0	3	0.0000	0.0000	0.0000	0.0000	0	255
0	1804.30	219.57	0	3	0.0000	0.0000	0.0000	0.0000	0	255
0	1813.80	219.57	0	3	0.0000	0.0000	0.0000	0.0000	0	255
0	1823.40	219.57	0	3	0.0000	0.0000	0.0000	0.0000	0	255
0	1832.90	219.57	0	3	0.0000	0.0000	0.0000	0.0000	0	255
0	1842.50	219.57	0	3	0.0000	0.0000	0.0000	0.0000	0	255
0	1852.00	219.57	0	3	0.0000	0.0000	0.0000	0.0000	0	255
0	1861.60	219.57	0	3	0.0000	0.0000	0.0000	0.0000	0	255
0	1871.10	219.57	0	3	0.0000	0.0000	0.0000	0.0000	0	255
0	1880.70	219.57	0	3	0.0000	0.0000	0.0000	0.0000	0	255
0	1890.20	219.57	0	3	0.0000	0.0000	0.0000	0.0000	0	255
0	1899.80	219.57	0	3	0.0000	0.0000	0.0000	0.0000	0	255
0	1909.30	219.57	0	3	0.0000	0.0000	0.0000	0.0000	0	255
0	1918.90	219.57	0	3	0.0000	0.0000	0.0000	0.0000	0	255
0	1928.40	219.57	0	3	0.0000	0.0000	0.0000	0.0000	0	255
0	1937.90	219.57	0	3	0.0000	0.0000	0.0000	0.0000	0	255
0	1947.50	219.57	0	3	0.0000	0.0000	0.0000	0.0000	0	255
0	1957.00	219.57	0	3	0.0000	0.0000	0.0000	0.0000	0	255
0	1966.60	219.57	0	3	0.0000	0.0000	0.0000	0.0000	0	255
0	1976.10	219.57	0	3	0.0000	0.0000	0.0000	0.0000	0	255
0	1985.70	219.57	0	3	0.0000	0.0000	0.0000	0.0000	0	255
0	1995.20	219.57	0	3	0.0000	0.0000	0.0000	0.0000	0	255
0	2004.80	219.57	0	3	0.0000	0.0000	0.0000	0.0000	0	255
0	2014.30	219.57	0	3	0.0000	0.0000	0.0000	0.0000	0	255
0	2023.90	219.57	0	3	0.0000	0.0000	0.0000	0.0000	0	255
0	2033.40	219.57	0	3	0.0000	0.0000	0.0000	0.0000	0	255
0	2043.00	219.57	0	3	0.0000	0.0000	0.0000	0.0000	0	255
0	2052.50	219.57	0	3	0.0000	0.0000	0.0000	0.0000	0	255
0	2062.00	219.57	0	3	0.0000	0.0000	0.0000	0.0000	0	255
0	2071.60	219.57	0	3	0.0000	0.0000	0.0000	0.0000	0	255
0	2081.10	219.57	0	3	0.0000	0.0000	0.0000	0.0000	0	255
0	2090.70	219.57	0	3	0.0000	0.0000	0.0000	0.0000	0	255
0	2100.20	219.57	0	3	0.0000	0.0000	0.0000	0.0000	0	255
0	2109.80	219.57	0	3	0.0000	0.0000	0.0000	0.0000	0	255
0	2119.30	219.57	0	3	0.0000	0.0000	0.0000	0.0000	0	255
0	2128.90	219.57	0	3	0.0000	0.0000	0.0000	0.0000	0	255
0	2138.40	219.57	0	3	0.0000	0.0000	0.0000	0.0000	0	255
0	2148.00	219.57	0	3	0.0000	0.0000	0.0000	0.0000	0	255
0	2157.50	219.57	0	3	0.0000	0.0000	0.0000	0.0000	0	255
0	2167.10	219.57	0	3	0.0000	0.0000	0.0000	0.0000	0	255
0	2176.60	219.57	0	3	0.0000	0.0000	0.0000	0.0000	0	255
0	2186.20	219.57	0	3	0.0000	0.0000	0.0000	0.0000	0	255
0	2195.70	219.57	0	3	0.0000	0.0000	0.0000	0.0000	0	255
0	2205.20	219.57	0	3	0.0000	0.0000	0.0000	0.0000	0	255
0	2214.80	219.57	0	3	0.0000	0.0000	0.0000	0.0000	0	255
0	2224.30	219.57	0	3	0.0000	0.0000	0.0000	0.0000	0	255
0	2233.90	219.57	0	3	0.0000	0.0000	0.0000	0.0000	0	255
0	2243.40	219.57	0	3	0.0000	0.0000	0.0000	0.0000	0	255
0	2253.00	219.57	0	3	0.0000	0.0000	0.0000	0.0000	0	255
0	2262.50	219.57	0	3	0.0000	0.0000	0.0000	0.0000	0	255
0	2272.10	219.57	0	3	0.0000	0.0000	0.0000	0.0000	0	255
0	2281.60	219.57	0	3	0.0000	0.0000	0.0000	0.0000	0	255
0	2291.20	219.57	0	3	0.0000	0.0000	0.0000	0.0000	0	255
0	2300.70	219.57	0	3	0.0000	0.0000	0.0000	0.0000	0	255
0	2310.30	219.57	0	3	0.0000	0.0000	0.0000	0.0000	0	255
0	2319.80	219.57	0	3	0.0000	0.0000	0.0000	0.0000	0	255
0	2329.40	219.57	0	3	0.0000	0.0000	0.0000	0.0000	0	255
0	2338.90	219.57	0	3	0.0000	0.0000	0.0000	0.0000	0	255
0	2348.40	219.57	0	3	0.0000	0.0000	0.0000	0.0000	0	255
0	2358.00	219.57	0	3	0.0000	0.0000	0.0000	0.0000	0	255
0	2367.50	219.57	0	3	0.0000	0.0000	0.0000	0.0000	0	255
0	2377.10	219.57	0	3	0.0000	0.0000	0.0000	0.0000	0	255
0	2386.60	219.57	0	3	0.0000	0.0000	0.0000	0.0000	0	255
0	2396.20	219.57	0	3	0.0000	0.0000	0.0000	0.0000	0	255
0	2405.70	219.57	0	3	0.0000	0.0000	0.0000	0.0000	0	255
0	2415.30	219.57	0	3	0.0000	0.0000	0.0000	0.0000	0	255
0	2424.80	219.57	0	3	0.0000	0.0000	0.0000	0.0000	0	255
0	2434.40	219.57	0	3	0.0000	0.0000	0.0000	0.0000	0	255
0	2443.90	219.57	0	3	0.0000	0.0000	0.0000	0.0000	0	255
0	2453.50	219.57	0	3	0.0000	0.0000	0.0000	0.0000	0	255
0	2463.00	219.57	0	3	0.0000	0.0000	0.0000	0.0000	0	255
0	2472.50	219.57	0	3	0.0000	0.0000	0.0000	0.0000	0	255
0	2482.10	219.57	0	3	0.0000	0.0000	0.0000	0.0000	0	255
0	2491.60	219.57	0	3	0.0000	0.0000	0.0000	0.0000	0	255
0	2501.20	219.57	0	3	0.0000	0.0000	0.0000	0.0000	0	255
0	2510.70	219.57	0	3	0.0000	0.0000	0.0000	0.0000	0	255
0	2520.30	219.57	0	3	0.0000	0.0000	0.0000	0.0000	0	255
0	2529.80	219.57	0	3	0.0000	0.0000	0.0000	0.0000	0	255
0	2539.40	219.57	0	3	0.0000	0.0000	0.0000	0.0000	0	255
0	2548.90	219.57	0	3	0.0000	0.0000	0.0000	0.0000	0	255
0	2558.50	219.57	0	3	0.0000	0.0000	0.0000	0.0000	0	255
0	2568.00	219.57	0	3	0.0000	0.0000	0.0000	0.0000	0	255
0	2577.60	219.57	0	3	0.0000	0.0000	0.0000	0.0000	0	255
0	2587.10	219.57	0	3	0.0000	0.0000	0.0000	0.0000	0	255
0	2596.70	219.57	0	3	0.0000	0.0000	0.0000	0.0000	0	255
0	2606.20	219.57	0	3	0.0000	0.0000	0.0000	0.0000	0	255
0	2615.70	219.57	0	3	0.0000	0.0000	0.0000	0.0000	0	255
0	2625.30	219.57	0	3	0.0000	0.0000	0.0000	0.0000	0	255
0	2634.80	219.57	0	3	0.0000	0.0000	0.0000	0.0000	0	255
0	2644.40	219.57	0	3	0.0000	0.0000	0.0000	0.0000	0	255
0	2653.90	219.57	0	3	0.0000	0.0000	0.0000	0.0000	0	255
0	2663.50	219.57	0	3	0.0000	0.0000	0.0000	0.0000	0	255
0	2673.00	219.57	0	3	0.0000	0.0000	0.0000	0.0000	0	255
0	2682.60	219.57	0	3	0.0000	0.0000	0.0000	0.0000	0	255
0	2692.10	219.57	0	3	0.0000	0.0000	0.0000	0.0000	0	255
0	2701.70	219.57	0	3	0.0000	0.0000	0.0000	0.0000	0	255
0	2711.20	219.57	0	3	0.0000	0.0000	0.0000	0.0000	0	255
0	2720.80	219.57	0	3	0.0000	0.0000	0.0000	0.0000	0	255
0	2730.30	219.57	0	3	0.0000	0.0000	0.0000	0.0000	0	255
0	2739.90	219.57	0	3	0.0000	0.0000	0.0000	0.0000	0	255
0	2749.40	219.57	0	3	0.0000	0.0000	0.0000	0.0000	0	255
0	2758.90	219.57	0	3	0.0000	0.0000	0.0000	0.0000	0	255
0	2768.50	219.57	0	3	0.0000	0.0000	0.0000	0.0000	0	255
0	2778.00	219.57	0	3	0.0000	0.0000	0.0000	0.0000	0	255
0	2787.60	219.57	0	3	0.0000	0.0000	0.0000	0.0000	0	255
0	2797.10	219.57	0	3	0.0000	0.0000	0.0000	0.0000	0	255
0	2806.70	219.57	0	3	0.0000	0.0000	0.0000	0.0000	0	255
0	2816.20	219.57	0	3	0.0000	0.0000	0.0000	0.0000	0	255
0	2825.80	219.57	0	3	0.0000	0.0000	0.0000	0.0000	0	255
0	2835.30	219.57	0	3	0.0000	0.0000	0.0000	0.0000	0	255
0	2844.90	219.57	0	3	0.0000	0.0000	0.0000	0.0000	0	255
0	2854.40	219.57	0	3	0.0000	0.0000	0.0000	0.0000	0	255
0	0.0000	229.12	0	3	0.0000	0.0000	0.0000	0.0000	0	255
0	9.5465	229.12	0	3	0.0000	0.0000	0.0000	0.0000	0	255
0	19.093	229.12	0	3	0.0000	0.0000	0.0000	0.0000	0	255
0	28.640	229.12	0	3	0.0000	0.0000	0.0000	0.0000	0	255
0	38.186	229.12	0	3	0.0000	0.0000	0.0000	0.0000	0	255
0	47.733	229.12	0	3	0.0000	0.0000	0.0000	0.0000	0	255
0	57.279	229.12	0	3	0.0000	0.0000	0.0000	0.0000	0	255
0	66.826	229.12	0	3	0.0000	0.0000	0.0000	0.0000	0	255
0	76.372	229.12	0	3	0.0000	0.0000	0.0000	0.0000	0	255
0	85.919	229.12	0	3	0.0000	0.0000	0.0000	0.0000	0	255
0	95.465	229.12	0	3	0.0000	0.0000	0.0000	0.0000	0	255
0	105.01	229.12	0	3	0.0000	0.0000	0.0000	0.0000	0	255
0	114.56	229.12	0	3	0.0000	0.0000	0.0000	0.0000	0	255
0	124.10	229.12	0	3	0.0000	0.0000	0.0000	0.0000	0	255
0	133.65	229.12	0	3	0.0000	0.0000	0.0000	0.0000	0	255
0	143.20	229.12	0	3	0.0000	0.0000	0.0000	0.0000	0	255
0	152.74	229.12	0	3	0.0000	0.0000	0.0000	0.0000	0	255
0	162.29	229.12	0	3	0.0000	0.0000	0.0000	0.0000	0	255
0	171.84	229.12	0	3	0.0000	0.0000	0.0000	0.0000	0	255
0	181.38	229.12	0	3	0.0000	0.0000	0.0000	0.0000	0	255
0	190.93	229.12	0	3	0.0000	0.0000	0.0000	0.0000	0	255
0	200.48	229.12	0	3	0.0000	0.0000	0.0000	0.0000	0	255
0	210.02	229.12	0	3	0.0000	0.0000	0.0000	0.0000	0	255
0	219.57	229.12	0	3	0.0000	0.0000	0.0000	0.0000	0	255
0	229.12	229.12	0	3	0.0000	0.0000	0.0000	0.0000	0	255
0	238.66	229.12	0	3	0.0000	0.0000	0.0000	0.0000	0	255
0	248.21	229.12	0	3	0.0000	0.0000	0.0000	0.0000	0	255
0	257.76	229.12	0	3	0.0000	0.0000	0.0000	0.0000	0	255
0	267.30	229.12	0	3	0.0000	0.0000	0.0000	0.0000	0	255
0	276.85	229.12	0	3	0.0000	0.0000	0.0000	0.0000	0	255
0	286.40	229.12	0	3	0.0000	0.0000	0.0000	0.0000	0	255
0	295.94	229.12	0	3	0.0000	0.0000	0.0000	0.0000	0	255
0	305.49	229.12	0	3	0.0000	0.0000	0.0000	0.0000	0	255
0	315.04	229.12	0	3	0.0000	0.0000	0.0000	0.0000	0	255
0	324.58	229.12	0	3	0.0000	0.0000	0.0000	0.0000	0	255
0	334.13	229.12	0	3	0.0000	0.0000	0.0000	0.0000	0	255
0	343.67	229.12	0	3	0.0000	0.0000	0.0000	0.0000	0	255
0	353.22	229.12	0	3	0.0000	0.0000	0.0000	0.0000	0	255
0	362.77	229.12	0	3	0.0000	0.0000	0.0000	0.0000	0	255
0	372.31	229.12	0	3	0.0000	0.0000	0.0000	0.0000	0	255
0	381.86	229.12	0	3	0.0000	0.0000	0.0000	0.0000	0	255
0	391.41	229.12	0	3	0.0000	0.0000	0.0000	0.0000	0	255
0	400.95	229.12	0	3	0.0000	0.0000	0.0000	0.0000	0	255
0	410.50	229.12	0	3	0.0000	0.0000	0.0000	0.0000	0	255
0	420.05	229.12	0	3	0.0000	0.0000	0.0000	0.0000	0	255
0	429.59	229.12	0	3	0.0000	0.0000	0.0000	0.0000	0	255
0	439.14	229.12	0	3	0.0000	0.0000	0.0000	0.0000	0	255
0	448.69	229.12	0	3	0.0000	0.0000	0.0000	0.0000	0	255
0	458.23	229.12	0	3	0.0000	0.0000	0.0000	0.0000	0	255
0	467.78	229.12	0	3	0.0000	0.0000	0.0000	0.0000	0	255
0	477.33	229.12	0	3	0.0000	0.0000	0.0000	0.0000	0	255
0	486.87	229.12	0	3	0.0000	0.0000	0.0000	0.0000	0	255
0	496.42	229.12	0	3	0.0000	0.0000	0.0000	0.0000	0	255
0	505.97	229.12	0	3	0.0000	0.0000	0.0000	0.0000	0	255
0	515.51	229.12	0	3	0.0000	0.0000	0.0000	0.0000	0	255
0	525.06	229.12	0	3	0.0000	0.0000	0.0000	0.0000	0	255
0	534.61	229.12	0	3	0.0000	0.0000	0.0000	0.0000	0	255
0	544.15	229.12	0	3	0.0000	0.0000	0.0000	0.0000	0	255
0	553.70	229.12	0	3	0.0000	0.0000	0.0000	0.0000	0	255
0	563.24	229.12	0	3	0.0000	0.0000	0.0000	0.0000	0	255
0	572.79	229.12	0	3	0.0000	0.0000	0.0000	0.0000	0	255
0	582.34	229.12	0	3	0.0000	0.0000	0.0000	0.0000	0	255
0	591.88	229.12	0	3	0.0000	0.0000	0.0000	0.0000	0	255
0	601.43	229.12	0	3	0.0000	0.0000	0.0000	0.0000	0	255
0	610.98	229.12	0	3	0.0000	0.0000	0.0000	0.0000	0	255
0	620.52	229.12	0	3	0.0000	0.0000	0.0000	0.0000	0	255
0	630.07	229.12	0	3	0.0000	0.0000	0.0000	0.0000	0	255
0	639.62	229.12	0	3	0.0000	0.0000	0.0000	0.0000	0	255
0	649.16	229.12	0	3	0.0000	0.0000	0.0000	0.0000	0	255
0	658.71	229.12	0	3	0.0000	0.0000	0.0000	0.0000	0	255
0	668.26	229.12	0	3	0.0000	0.0000	0.0000	0.0000	0	255
0	677.80	229.12	0	3	0.0000	0.0000	0.0000	0.0000	0	255
0	687.35	229.12	0	3	0.0000	0.0000	0.0000	0.0000	0	255
0	696.90	229.12	0	3	0.0000	0.0000	0.0000	0.0000	0	255
0	706.44	229.12	0	3	0.0000	0.0000	0.0000	0.0000	0	255
0	715.99	229.12	0	3	0.0000	0.0000	0.0000	0.0000	0	255
0	725.54	229.12	0	3	0.0000	0.0000	0.0000	0.0000	0	255
0	735.08	229.12	0	3	0.0000	0.0000	0.0000	0.0000	0	255
0	744.63	229.12	0	3	0.0000	0.0000	0.0000	0.0000	0	255
0	754.18	229.12	0	3	0.0000	0.0000	0.0000	0.0000	0	255
0	763.72	229.12	0	3	0.0000	0.0000	0.0000	0.0000	0	255
0	773.27	229.12	0	3	0.0000	0.0000	0.0000	0.0000	0	255
0	782.81	229.12	0	3	0.0000	0.0000	0.0000	0.0000	0	255
0	792.36	229.12	0	3	0.0000	0.0000	0.0000	0.0000	0	255
0	801.91	229.12	0	3	0.0000	0.0000	0.0000	0.0000	0	255
0	811.45	229.12	0	3	0.0000	0.0000	0.0000	0.0000	0	255
0	821.00	229.12	0	3	0.0000	0.0000	0.0000	0.0000	0	255
0	830.55	229.12	0	3	0.0000	0.0000	0.0000	0.0000	0	255
0	840.09	229.12	0	3	0.0000	0.0000	0.0000	0.0000	0	255
0	849.64	229.12	0	3	0.0000	0.0000	0.0000	0.0000	0	255
0	859.19	229.12	0	3	0.0000	0.0000	0.0000	0.0000	0	255
0	868.73	229.12	0	3	0.0000	0.0000	0.0000	0.0000	0	255
0	878.28	229.12	0	3	0.0000	0.0000	0.0000	0.0000	0	255
0	887.83	229.12	0	3	0.0000	0.0000	0.0000	0.0000	0	255
0	897.37	229.12	0	3	0.0000	0.0000	0.0000	0.0000	0	255
0	906.92	229.12	0	3	0.0000	0.0000	0.0000	0.0000	0	255
0	916.47	229.12	0	3	0.0000	0.0000	0.0000	0.0000	0	255
0	926.01	229.12	0	3	0.0000	0.0000	0.0000	0.0000	0	255
0	935.56	229.12	0	3	0.0000	0.0000	0.0000	0.0000	0	255
0	945.11	229.12	0	3	0.0000	0.0000	0.0000	0.0000	0	255
0	954.65	229.12	0	3	0.0000	0.0000	0.0000	0.0000	0	255
0	964.20	229.12	0	3	0.0000	0.0000	0.0000	0.0000	0	255
0	973.75	229.12	0	3	0.0000	0.0000	0.0000	0.0000	0	255
0	983.29	229.12	0	3	0.0000	0.0000	0.0000	0.0000	0	255
0	992.84	229.12	0	3	0.0000	0.0000	0.0000	0.0000	0	255
0	1002.40	229.12	0	3	0.0000	0.0000	0.0000	0.0000	0	255
0	1011.90	229.12	0	3	0.0000	0.0000	0.0000	0.0000	0	255
0	1021.50	229.12	0	3	0.0000	0.0000	0.0000	0.0000	0	255
0	1031.00	229.12	0	3	0.0000	0.0000	0.0000	0.0000	0	255
0	1040.60	229.12	0	3	0.0000	0.0000	0.0000	0.0000	0	255
0	1050.10	229.12	0	3	0.0000	0.0000	0.0000	0.0000	0	255
[truncated: 4,685,464 more chars]
