# Supplementary material for: Microstructural constraints on magmatic mushes under Kīlauea Volcano, Hawaiʻi
Source: Nat Commun. 2020 Jan 7;11:14. doi: 10.1038/s41467-019-13635-y (PMC6946699; doi:10.1038/s41467-019-13635-y)
Supplement: Supplementary file 6 — Supplementary Data 3 [file 41467_2019_13635_MOESM6_ESM.txt]

clear all 
close all
%% Specify Crystal and Specimen Symmetries _ Load depending on analysis setup
% crystal symmetry
CS = {... 
  'notIndexed',...
  crystalSymmetry('mmm', [4.762 10.225 5.994], 'mineral', 'Forsterite', 'color', 'light blue'),...
  crystalSymmetry('m-3m', [8.358 8.358 8.358], 'mineral', 'Chromite', 'color', 'light green')};
% plotting convention
setMTEXpref('xAxisDirection','east');
setMTEXpref('zAxisDirection','intoPlane');
%% Loading EBSD .ctf file
% path to files - local folder
pname = 'Folder Path Here';
% Load Individual EBSD Map - This is the EBSD map showed in the middle row in Fig. 4
fname = [pname '\Kil_2_L3_386.ctf'];
%% Observe WBV Direction - Enter strike/trace of boundaries with a given WBV
greenstrike=vector3d(0,1,0) %XYZ %Enter strike of [100] WBVD in terms of x and y coordinates. 0,0 is top 
redstrike=vector3d(1,0,0) %Enter strike of [001] WBVD in terms of x and y coordinates
%% Import the Data
ebsd = loadEBSD(fname,CS,'interface','ctf',...
  'convertEuler2SpatialReferenceFrame');
ebsd.unitCell = ebsd.unitCell * 1.01 % Accounts for slight differences in x and y coordinates.  Removes bugs in EBSD map display
%% Data Filtering
% Calculate grains - with a misorientation of 10 degrees
[grains, ebsd.grainId, ebsd.mis2mean]= calcGrains(ebsd,'angle',10*degree)
ebsd(grains(grains.grainSize<2)).phase=0 %removes misindexed pixels 
% Apply 5 neighbour Kuwahara filter
F = KuwaharaFilter; 
F.numNeighbours = 5;
ebsd= smooth(ebsd('indexed'), F)
%% Subgrain reconstruction
% Calculate grains - this time with a much smaller threshold, to find
% subgrains
[grains,ebsd.grainId,ebsd.mis2mean]= calcGrains(ebsd,'angle',0.5*degree)
grains = smooth(grains,4) % Smooth grains
grains=grains(grains.grainSize > 2) % Only use grains larger than 2 pixels
grains=grains('Fo') %Construct grains variable that is restricted to only the phase forsterite
%% Visually inspect EBSD data, grains and grain boudnaries
figure(1)
 plot(grains,grains.meanOrientation)
% select grain using the a curser on the phase map, colors map with
% respect to mean orientation of this grain
disp(' ') 
disp('Select grain with cursor and one mouse click')
disp(' ')
[x, y]=ginput(1);
selectedgrain1 = findByLocation(grains,[x y])
oM = ipdfHSVOrientationMapping(ebsd('Fo'));
oM.inversePoleFigureDirection = orientation(grains(selectedgrain1).meanOrientation) * oM.whiteCenter;
mtexFig = newMtexFigure;
oM.maxAngle = 5*degree; % This scales the IPF key - play around to maximise visibility of subgrain boundaries. 
color=oM.orientation2color(ebsd('Fo').orientations);
hold on
[~,mP]=plot(ebsd('Fo'), color)
plot(grains.innerBoundary)
plot(grains.boundary)
%% Calculating boundary geometries
cs = ebsd('Fo').CS
% construct boundary variable consisting of interior and exterior boundaries
gb_C=[grains.innerBoundary('Fo', 'Fo'); grains.boundary('Fo', 'Fo')];
% Calculate the direction of the misorientation axis in crystal coordinates
gB_axesC=gb_C.misorientation.axis;
%Calculate the direction of the misorientation axis in specimen coordinates. 
o=ebsd(gb_C.ebsdId).orientations;
% Calculate rotaion axis in specimin co-ordinates. 
ROT=axis(o(:,1),o(:,2));
%Calculate grain boundary directions in specimin coordinates
GBD=gb_C.direction;
%% Getting rid of short or high angle boundaries.
% Only consider boundaries with misorientation >0.49999
condnoise=gb_C.misorientation.angle./degree>0.49999999;
% Remove high angle boundaries
condbig=gb_C.misorientation.angle./degree<10;
% Only include boundaries longer than 5 scan units. 
condlength=gb_C.segLength>5; 

%% Considering boundary dip - shallowly dipping boundaries are unlikely to be observed
% Calculate vector perpendicuular to misorientation axis and grain boundary direction in specimin coordinates. This is the normal to a tilt boundary
tiltnormal=cross(ROT, GBD);
% Define vertical vector in specimin coordinates
z=vector3d(0, 0, 1);
% Criteria d: Cond tilt 1- Only consider tilt boundaries that dip steeper than 15 degree wrt. the plane of section.
condtilt1=angle(tiltnormal,z, 'antipodal')>15*degree;
% Criteria a: Condition twist 1 : only consider twist boundaries that dip steeper than 15 degree wrt. the plane of section.
condtwist1=angle(ROT,z, 'antipodal')>15*degree;
% Criteria b: condition twist 2 : Ideal twist boundary has boundary strike perpendicular to rotation axis. Here we allow 15 degrees leniancy. 
condtwist2=angle(ROT, GBD, 'antipodal')>75*degree;
%% Classify boundaries as tilt or twist
% If a boundary meets both twist criteria, classify as a twist boundary. Include angular, noise and length critera. 
TwistLog=condtwist1&condtwist2;
TwistBoundaries=TwistLog&condnoise&condbig&condlength;
% Classify all boundaries that are not twist as tilt boundaries, Include angular, noise and length critera. 
TiltLog=~TwistLog;
TiltBoundaries=TiltLog&condnoise&condbig&condlength&condtilt1;
%% Plot figure showing boundaries classifed as tilt and twist
figure(3)
mtexFig = newMtexFigure;
oM.maxAngle = 5*degree;
color=oM.orientation2color(ebsd('Fo').orientations);
hold on
[~,mP]=plot(ebsd('Fo'), color)
hold on
plot(gb_C(TiltBoundaries), 'linecolor','r','linewidth',2)
plot(gb_C(TwistBoundaries), 'linecolor','y','linewidth',2)
mP.micronBar.visible = 'off'

%% Classifying tilt boundaries with [100] WBV directions by fabric type, and progressively plot onto this figure
figure(4)
mtexFig = newMtexFigure;
oM.maxAngle = 5*degree;
color=oM.orientation2color(ebsd('Fo').orientations);
[~,mP]=plot(ebsd('Fo'), color)
mP.micronBar.visible = 'off'
hold on
plot(gb_C)

%% Isolating bounadries with different WBV directions (leniancy of 40 degrees) - so directions initially only need to be approximate (Lines 18-19)
 % Isolating [100] WBVD
condgreenstrike=angle(greenstrike, GBD, 'antipodal')<40*degree;
 % Isolating [001] WBVD
condredstrike=angle(redstrike, GBD, 'antipodal')<40*degree;
%% Defining tilt boundaries with A type fabrics 
%A type fabrics have misorientation axis in crystal coordinates within 20 degrees of the [001] axis
cond2=angle(gB_axesC, Miller(0,0,1,cs))<20*degree;
% A tilt boundaries meet this crystallographic criteria and have [100] burgers vectors
potentialATiltBoundaries = gb_C(cond2&condgreenstrike&TiltBoundaries)
%If any A tilt boundaries are found, plot on figure
if length(potentialATiltBoundaries)>0
plot(potentialATiltBoundaries, 'linecolor','cyan','linewidth',4)
end
hold on

%% Defining tilt boundaries with E type fabrics 
%E type fabrics have misorientation axis in crystal coordinates within 20 degrees of the [010] axis
cond3=angle(gB_axesC, Miller(0,1,0,cs))<20*degree;
% E tilt boundaries meet this crystallographic criteria and have [100] burgers vectors
potentialETiltBoundaries = gb_C(cond3&condgreenstrike&TiltBoundaries);
%If any E tilt boundaries are found, plot on figure
if length(potentialETiltBoundaries)>0;
plot(potentialETiltBoundaries, 'linecolor','blue','linewidth',4);
end
%% Defining tilt boundaries with D type fabrics 
%D type fabrics have misorientation axis in crystal coordinates >70 degrees from [100], and more than 20 degrees away 
%from [010] and [001] (else would be A or E. 
cond4=angle(gb_C.misorientation.axis, Miller(1,0,0,cs))>70*degree;
cond5=angle(gb_C.misorientation.axis, Miller(0,1,0,cs))>20*degree;
cond6=angle(gb_C.misorientation.axis, Miller(0,0,1,cs))>20*degree;
% D tilt boundaries meet this crystallographic criteria and have [100] burgers vectors
potentialDTiltBoundaries = gb_C(cond4&cond5&cond6&condgreenstrike&TiltBoundaries);
%If any D tilt boundaries are found, plot on figure
if length(potentialDTiltBoundaries)>0;
plot(potentialDTiltBoundaries, 'linecolor','yellow','linewidth',4)
end
%% Classifying tilt boundaries with [001] WBV directions by fabric type, and progressively plot onto this figure
    figure(5)
    mtexFig = newMtexFigure;
oM.maxAngle = 5*degree;
color=oM.orientation2color(ebsd('Fo').orientations);
hold on
[~,mP]=plot(ebsd('Fo'), color)
hold on
plot(gb_C)
mP.micronBar.visible = 'off'
%% Defining tilt boundaries with B type fabrics 
%B type fabrics have misorientation axis in crystal coordinates within 20 degrees of the [100] axis
condB=angle(gb_C.misorientation.axis, Miller(1,0,0,cs))<20*degree;
% B tilt boundaries meet this crystallographic criteria and have [001] burgers vectors
potentialBTiltBoundaries = gb_C(condB&condredstrike&TiltBoundaries)
%If any B tilt boundaries are found, plot on figure
if length(potentialBTiltBoundaries)>0
plot(potentialBTiltBoundaries, 'linecolor','green','linewidth',4)
end
%% Defining tilt boundaries with C type fabrics 
%C type fabrics have misorientation axis in crystal coordinates within 20 degrees of the [010] axis
condC=angle(gb_C.misorientation.axis, Miller(0,1,0,cs))<20*degree;
% C tilt boundaries meet this crystallographic criteria and have [100] burgers vectors
potentialCTiltBoundaries = gb_C(condC&condredstrike&TiltLog&condnoise&condbig&condlength&condtilt1)
%If any C tilt boundaries are found, plot on figure
if length(potentialCTiltBoundaries)>0
plot(potentialCTiltBoundaries, 'linecolor','red','linewidth',4)
end
%% Calculating Lengths of each boundary type
TiltLength=sum(gb_C(TiltBoundaries).segLength)
TwistLength=sum(gb_C(TwistBoundaries).segLength)
Alength=sum(potentialATiltBoundaries.segLength)
Dlength=sum(potentialDTiltBoundaries.segLength)
Elength=sum(potentialETiltBoundaries.segLength)
Blength=sum(potentialBTiltBoundaries.segLength)
Clength=sum(potentialCTiltBoundaries.segLength)
Output=[Alength Dlength Elength Blength Clength TiltLength TwistLength]; %Store in excel to aggregate various boundaries
